# Supplementary material for: Contribution of epigenetic variation to adaptation in Arabidopsis
Source: Nat Commun. 2018 Oct 25;9:4446. doi: 10.1038/s41467-018-06932-5 (PMC6202389; doi:10.1038/s41467-018-06932-5)
Supplement: Supplementary file 3 — Supplementary Data 1 [file 41467_2018_6932_MOESM3_ESM.xlsx]

## Sheet: Sheet1
Supplemental Data 1: ANOVA results for the phenotypes measures at the second and third generation. Averages and standard deviations for each phenotype given a population of origin and generation are given on the right.
Abbreviations:
Df: degrees of freedom
SS: sum of squares
MS: mean square sums
Note: MS/SS/F-values were rounded to two digits after calculations.
Factors and contrasts:
GEN: generation (second and third generation)
RIL: genotype/recombinant inbred line (CVL39, CVL125)
POP: population of origin (D0, D1, D5, D6)
evoPOP: evolution (ancestral, selected); contrast of POP (D0-(D1+D5+D6)/3)
remPOP: remaining variation between selected populations (POP-evoPOP)
Note that generation two and three were grown at different time points. The factor GEN can thus not be separated from the experimental blocks.
day of bolting	Df	SS	MS	F-value	P-value	percent of total SS		CVL39 average				CVL125 average
GEN	1	203.88	203.88	155.1	< 2.2E-16	29.07		population of origin	second generation	third generation		population of origin	second generation	third generation
RIL	1	103.5	103.5	78.74	2.22045e-16	14.76		D0	22.23	19.64		D0	23.23	21.14
POP	3	50.87	16.96	12.9	7.37822e-08			D1	22.64	21		D1	23.79	22.71
evoPOP	1	50.3	50.3	38.26	2.53242e-09	7.17		D5	22.45	21.02		D5	24	22.67
remPOP	2	0.57	0.28	0.22	0.805751	0.08		D6	24	21		D6	24.07	22.33
GEN:RIL	1	0.24	0.24	0.18	0.669893	0.03
RIL:POP	3	1.41	0.47	0.36	0.784574			CVL39 standard dev				CVL125 standard dev
RIL:evoPOP	1	0.26	0.26	0.2	0.655248	0.04		population of origin	second generation	third generation		population of origin	second generation	third generation
RIL:remPOP	2	1.14	0.57	0.43	0.647992	0.16		D0	0.87	0.58		D0	0.75	0.89
GEN:POP	3	14.86	4.95	3.77	0.0113016			D1	1.12	1.41		D1	1.12	1.27
GEN:evoPOP	1	11.86	11.86	9.03	0.00293386	1.69		D5	1.77	1		D5	1.73	1.53
GEN:remPOP	2	3	1.5	1.14	0.321234	0.43		D6	NA	NA		D6	0.7	0.82
GEN:RIL:POP	3	0.51	0.17	0.13	0.941851
GEN:RIL:evoPOP	1	0	0	0	0.998991	0
GEN:RIL:remPOP	2	0.51	0.26	0.2	0.822259	0.07
Residuals	248	325.99	1.31			46.49
# rosette leaves at bolting	Df	SS	MS	F-value	P-value	percent of total SS		CVL39 average				CVL125 average
GEN	1	116	116	185.83	< 2.2E-16	31.1		population of origin	second generation	third generation		population of origin	second generation	third generation
RIL	1	61.39	61.39	98.34	< 2.2E-16	16.46		D0	6.77	5.95		D0	8.41	6.77
POP	3	27.48	9.16	14.67	7.94192e-09			D1	8.36	6.36		D1	8.64	7.57
evoPOP	1	27.08	27.08	43.37	2.68402e-10	7.26		D5	7.68	6.5		D5	9	7.33
remPOP	2	0.4	0.2	0.32	0.723886	0.11		D6	8	8		D6	9.07	7.27
GEN:RIL	1	2.04	2.04	3.27	0.0718809	0.55
RIL:POP	3	3.27	1.09	1.75	0.158183			CVL39 standard dev				CVL125 standard dev
RIL:evoPOP	1	2.06	2.06	3.29	0.0707252	0.55		population of origin	second generation	third generation		population of origin	second generation	third generation
RIL:remPOP	2	1.21	0.61	0.97	0.379957	0.33		D0	0.92	0.21		D0	0.73	0.69
GEN:POP	3	0.78	0.26	0.41	0.742807			D1	1.21	0.67		D1	1.01	0.51
GEN:evoPOP	1	0.58	0.58	0.92	0.33767	0.15		D5	0.96	0.73		D5	1	1.15
GEN:remPOP	2	0.2	0.1	0.16	0.852069	0.05		D6	NA	NA		D6	0.59	0.7
GEN:RIL:POP	3	7.23	2.41	3.86	0.0100234
GEN:RIL:evoPOP	1	3.08	3.08	4.94	0.0271437	0.83
GEN:RIL:remPOP	2	4.14	2.07	3.32	0.0377798	1.11
Residuals	248	154.81	0.62			41.51
# flowers/siliques	Df	SS	MS	F-value	P-value	percent of total SS		CVL39 average				CVL125 average
GEN	1	211254	211254	10.05	0.00171278	2.83		population of origin	second generation	third generation		population of origin	second generation	third generation
RIL	1	1.03117e+06	1.03117e+06	49.07	2.31577e-11	13.82		D0	642.18	582.64		D0	702.41	799.18
POP	3	479516	159839	7.61	6.93535e-05			D1	779.36	625.91		D1	899.21	828.21
evoPOP	1	431915	431915	20.55	9.03191e-06	5.79		D5	739.68	654.73		D5	1043	738
remPOP	2	47601.4	23800.7	1.13	0.323867	0.64		D6	599	905		D6	843.27	759.4
GEN:RIL	1	63753.9	63753.9	3.03	0.0827894	0.85
RIL:POP	3	33909.4	11303.1	0.54	0.656763			CVL39 standard dev				CVL125 standard dev
RIL:evoPOP	1	4707.39	4707.39	0.22	0.636423	0.06		population of origin	second generation	third generation		population of origin	second generation	third generation
RIL:remPOP	2	29202	14601	0.69	0.500147	0.39		D0	154.42	154.65		D0	117.93	110.09
GEN:POP	3	172130	57376.5	2.73	0.0444938			D1	177.3	130.03		D1	147.19	116.49
GEN:evoPOP	1	161903	161903	7.7	0.00592912	2.17		D5	150.18	137.19		D5	247.93	194.74
GEN:remPOP	2	10226.4	5113.21	0.24	0.784212	0.14		D6	NA	NA		D6	168.01	157.56
GEN:RIL:POP	3	257570	85856.6	4.09	0.00742687
GEN:RIL:evoPOP	1	108804	108804	5.18	0.0237356	1.46
GEN:RIL:remPOP	2	148766	74383.1	3.54	0.0305019	1.99
Residuals	248	5.21169e+06	21014.9			69.85
# secondary stems	Df	SS	MS	F-value	P-value	percent of total SS		CVL39 average				CVL125 average
GEN	1	229.23	229.23	168.52	0	28.71		population of origin	second generation	third generation		population of origin	second generation	third generation
RIL	1	202.99	202.99	149.23	0	25.42		D0	5.95	4.36		D0	7.41	6.18
POP	3	13.01	4.34	3.19	0.0243736			D1	6.64	4.27		D1	8.71	6.43
evoPOP	1	9.12	9.12	6.71	0.0101784	1.14		D5	6.41	4.43		D5	9.33	6.67
remPOP	2	3.89	1.94	1.43	0.24135	0.49		D6	5	5		D6	8.07	6
GEN:RIL	1	0.11	0.11	0.08	0.777446	0.01
RIL:POP	3	4.71	1.57	1.16	0.327449			CVL39 standard dev				CVL125 standard dev
RIL:evoPOP	1	3.8	3.8	2.79	0.0958937	0.48		population of origin	second generation	third generation		population of origin	second generation	third generation
RIL:remPOP	2	0.91	0.46	0.34	0.714865	0.11		D0	0.95	0.66		D0	1.53	1.05
GEN:POP	3	7.68	2.56	1.88	0.133286			D1	1.12	1.1		D1	1.68	1.4
GEN:evoPOP	1	6.71	6.71	4.93	0.0272616	0.84		D5	1.04	0.95		D5	1.53	1.53
GEN:remPOP	2	0.97	0.48	0.36	0.701242	0.12		D6	NA	NA		D6	1.39	1.41
GEN:RIL:POP	3	3.41	1.14	0.83	0.475862
GEN:RIL:evoPOP	1	1.3	1.3	0.96	0.329266	0.16
GEN:RIL:remPOP	2	2.11	1.05	0.77	0.46208	0.26
Residuals	248	337.35	1.36			42.25
# main stems	Df	SS	MS	F-value	P-value	percent of total SS		CVL39 average				CVL125 average
GEN	1	30	30	48.38	3.10749e-11	13.79		population of origin	second generation	third generation		population of origin	second generation	third generation
RIL	1	1.5	1.5	2.41	0.121604	0.69		D0	3.05	2		D0	2.64	2.73
POP	3	1.73	0.58	0.93	0.425641			D1	3.09	1.64		D1	3.07	2.79
evoPOP	1	1.08	1.08	1.74	0.188169	0.5		D5	3.3	2.11		D5	2.33	3.33
remPOP	2	0.65	0.33	0.53	0.59056	0.3		D6	4	3		D6	2.67	2.8
GEN:RIL	1	24.34	24.34	39.24	1.64396e-09	11.18
RIL:POP	3	3.41	1.14	1.83	0.141483			CVL39 standard dev				CVL125 standard dev
RIL:evoPOP	1	0.25	0.25	0.41	0.522597	0.12		population of origin	second generation	third generation		population of origin	second generation	third generation
RIL:remPOP	2	3.16	1.58	2.55	0.0804347	1.45		D0	0.84	0.69		D0	0.79	0.7
GEN:POP	3	1.54	0.51	0.83	0.479975			D1	0.7	0.67		D1	1.07	0.8
GEN:evoPOP	1	0.24	0.24	0.39	0.533764	0.11		D5	0.85	0.69		D5	1.15	1.15
GEN:remPOP	2	1.3	0.65	1.05	0.352667	0.6		D6	NA	NA		D6	0.62	0.86
GEN:RIL:POP	3	1.3	0.43	0.7	0.552571
GEN:RIL:evoPOP	1	0.26	0.26	0.42	0.517329	0.12
GEN:RIL:remPOP	2	1.04	0.52	0.84	0.432726	0.48
Residuals	248	153.81	0.62			70.67
# branches	Df	SS	MS	F-value	P-value	percent of total SS		CVL39 average				CVL125 average
GEN	1	2775.52	2775.52	115	< 2.2E-16	21.31		population of origin	second generation	third generation		population of origin	second generation	third generation
RIL	1	2174.77	2174.77	90.11	< 2.2E-16	16.7		D0	21.77	17.27		D0	25.45	24.86
POP	3	1170.88	390.29	16.17	1.24259e-09			D1	29	18.09		D1	35.21	27.43
evoPOP	1	1049.75	1049.75	43.5	2.54437e-10	8.06		D5	27	19.34		D5	41.33	26.33
remPOP	2	121.12	60.56	2.51	0.0833833	0.93		D6	24	26		D6	32.6	23.6
GEN:RIL	1	36.38	36.38	1.51	0.220725	0.28
RIL:POP	3	150.98	50.33	2.09	0.102706			CVL39 standard dev				CVL125 standard dev
RIL:evoPOP	1	65.97	65.97	2.73	0.0995443	0.51		population of origin	second generation	third generation		population of origin	second generation	third generation
RIL:remPOP	2	85.01	42.5	1.76	0.173989	0.65		D0	4.71	5.07		D0	3.69	3.38
GEN:POP	3	508.08	169.36	7.02	0.0001509			D1	3.97	4.78		D1	4.77	3.5
GEN:evoPOP	1	485.35	485.35	20.11	1.11847e-05	3.73		D5	6.11	4.75		D5	3.79	6.66
GEN:remPOP	2	22.74	11.37	0.47	0.624931	0.17		D6	NA	NA		D6	6.13	5.3
GEN:RIL:POP	3	223.04	74.35	3.08	0.0280973
GEN:RIL:evoPOP	1	67.5	67.5	2.8	0.0957228	0.52
GEN:RIL:remPOP	2	155.54	77.77	3.22	0.0415344	1.19
Residuals	248	5985.39	24.13			45.95
