# Supplementary material for: Contribution of epigenetic variation to adaptation in Arabidopsis
Source: Nat Commun. 2018 Oct 25;9:4446. doi: 10.1038/s41467-018-06932-5 (PMC6202389; doi:10.1038/s41467-018-06932-5)
Supplement: Supplementary file 4 — Supplementary Data 2 [file 41467_2018_6932_MOESM4_ESM.xlsx]

## Sheet: Sheet1
Supplemental Data 2: Alignment statistics of the Illumina bisulfite sequencing data.
recombinant inbred line (RIL)	contrast level	population of origin	total number of reads	number of uniquely aligning reads	average genome coverage	alignment efficiency (%)
CVL39	selected	D1	38809178	24840592	41.7	64
CVL39	selected	D1	34611640	21826818	36.7	63.1
CVL39	selected	D1	47319415	29540038	49.6	62.4
CVL39	selected	D1	47343512	30218218	50.8	63.8
CVL39	selected	D5	45720353	27965187	47	61.2
CVL39	selected	D5	41885049	26267599	44.1	62.7
CVL39	selected	D5	34739189	21872250	36.8	63
CVL39	selected	D5	41648550	25431477	42.7	61.1
CVL39	selected	D6	39170231	23606609	39.7	60.3
CVL39	selected	D6	40969145	25497613	42.9	62.2
CVL39	selected	D6	36670425	22312219	37.5	60.8
CVL39	selected	D6	35521190	21922222	36.8	61.7
CVL125	selected	D1	36708704	22099951	37.1	60.2
CVL125	selected	D1	31877563	19485511	32.7	61.1
CVL125	selected	D1	33384446	20349491	34.2	61
CVL125	selected	D1	33227238	20488446	34.4	61.7
CVL125	selected	D5	27903794	17134414	28.8	61.4
CVL125	selected	D5	33690262	20582627	34.6	61.1
CVL125	selected	D5	43196860	26367459	44.3	61
CVL125	selected	D5	34446865	20669729	34.7	60
CVL125	selected	D6	35010103	21421666	36	61.2
CVL125	selected	D6	30355750	18096397	30.4	59.6
CVL125	selected	D6	38303807	22883170	38.5	59.7
CVL125	selected	D6	36454862	20015236	33.6	54.9
CVL39	ancestral	D0	32374692	20374043	34.2	62.9
CVL39	ancestral	D0	25545069	15663447	26.3	61.3
CVL39	ancestral	D0	28511743	18211392	30.6	63.9
CVL39	ancestral	D0	31653426	20029810	33.7	63.3
CVL39	ancestral	D0	39859097	17380996	29.2	43.6
CVL39	ancestral	D0	43867372	26099804	43.9	59.5
CVL39	ancestral	D0	43581733	19547778	32.9	44.9
CVL39	ancestral	D0	33030378	15940000	26.8	48.3
CVL125	ancestral	D0	31487324	19189941	32.3	60.9
CVL125	ancestral	D0	42826052	25864158	43.5	60.4
CVL125	ancestral	D0	38001320	23947032	40.2	63
CVL125	ancestral	D0	36592850	22245985	37.4	60.8
CVL125	ancestral	D0	33905986	15083891	25.4	44.5
CVL125	ancestral	D0	29447249	15229680	25.6	51.7
CVL125	ancestral	D0	31850073	15393796	25.9	48.3
CVL125	ancestral	D0	37619696	18383612	30.9	48.9
