# Supplementary material for: Contribution of epigenetic variation to adaptation in Arabidopsis
Source: Nat Commun. 2018 Oct 25;9:4446. doi: 10.1038/s41467-018-06932-5 (PMC6202389; doi:10.1038/s41467-018-06932-5)
Supplement: Supplementary file 5 — Supplementary Data 3 [file 41467_2018_6932_MOESM5_ESM.xlsx]

## Sheet: Sheet1
Supplemental Data 3: DMCs in CVL39.
		nucleotide context	average coverage D0	average coverage D1	average coverage D5	average coverage D6	average percent methylation D0	average percent methylation D1	average percent methylation D5	average percent methylation D6	F-value population of origin (POP)	F-value evolution (evoPOP)	F-value rest (remPOP)	residual mean squares (MS)	Q-value population of origin (POP)	Q-Value evolution (evoPOP)	Q-value rest (remPOP)
chromosome	position
Chr1	24330	CG	22.875	36.5	31.25	28.5	94.3656	1.42857	1.25	23	29.8136	86.3825	1.52917	409.121	0.000604889	9.80877e-05	0.904831
Chr1	24331	CG	11.1429	17.25	14.75	14	93.5544	1.25	5	29.3161	24.5715	69.3495	2.1825	425.517	0.00269297	0.00056367	0.877055
Chr1	24837	CG	16.875	17.5	25.5	19	86.4667	7.72946	25.0229	50.7689	11.7561	28.733	3.26764	574.177	0.0500402	0.03992	0.877055
Chr1	24838	CG	23	28	27	33.5	88.746	14.1795	21.4257	46.3496	11.2482	29.9745	1.88511	604.254	0.0545261	0.0328646	0.877055
Chr1	25582	CG	17.25	30	26.25	28.5	26.7878	88.3986	94.903	90.5592	10.2117	30.5009	0.0670473	654.69	0.0711955	0.0303205	1
Chr1	25583	CG	10.5714	15.25	16.75	14	21.9101	78.7124	88.3987	98.3333	22.0471	63.6401	1.25052	307.872	0.00475827	0.000911035	0.969545
Chr1	25830	CG	17.5	25.75	19	18	1.30347	98.4643	93.9115	98.6111	1711.84	5128.87	3.33234	8.56984	0	2.10126e-16	0.877055
Chr1	25831	CG	8.125	15.5	12.75	12.75	0	96.6518	92.943	95.4545	583.603	1749.65	0.578607	24.7678	1.27698e-12	9.66256e-14	1
Chr1	26730	CG	15.75	24	25	23	4.7586	95.5622	94.282	93.7861	570.513	1711.24	0.14858	22.6119	1.27698e-12	1.11219e-13	1
Chr1	26731	CG	16.5	22	21	18.5	13.1227	93.6136	96.0833	94.4094	172.664	517.786	0.10303	61.6953	4.20075e-09	4.41749e-10	1
Chr1	29438	CG	9.875	17	12.25	15	97.1726	30.7089	5.35714	45.8746	10.7013	28.0847	2.00966	834.098	0.0618304	0.0442803	0.877055
Chr1	29755	CG	23.375	38.75	31.25	26.25	93.2533	1.20465	4.18651	2.52874	850.226	2549.52	0.577585	15.4585	0	9.28952e-15	1
Chr1	29756	CG	13	14.5	19	13	93.8021	1.66667	1.31579	0	693.595	2080.47	0.155399	19.8723	0	3.28818e-14	1
Chr1	30593	CG	24.375	32	31	23.5	97.6185	21.5518	28.7845	15.9091	21.49	63.6949	0.387497	429.984	0.00386595	0.000610238	1
Chr1	30594	CG	9	13.75	11.5	10	95	12.6374	21.5385	14.5833	20.9536	62.3617	0.249585	350.955	0.0125482	0.00235664	1
Chr1	39584	CHH	14	19.5	20.5	20.5	4.07738	28.4248	32.0676	18.2156	15.5048	39.586	3.46426	59.5368	0.020938	0.00841657	0.877055
Chr1	39598	CHG	13.25	18.5	18.5	20	1.66666	16.3982	22.2246	16.5942	19.7584	55.6513	1.81197	24.1671	0.00607777	0.00132868	0.877055
Chr1	39639	CHH	11.125	15.75	14.5	15	2.35043	23.9846	17.1795	19.2564	10.1455	28.6044	0.916136	53.1065	0.0726816	0.0407476	0.969545
Chr1	39653	CG	16.625	29.5	24.5	22.5	2.70865	54.7689	45.5104	53.6495	107.054	315.478	2.84221	35.9387	1.22159e-07	1.51867e-08	0.877055
Chr1	39654	CG	10	14.25	12.5	14	3.40909	46.992	66.6675	34.8601	30.0767	75.0607	7.58475	135.888	0.000573873	0.000231162	0.817089
Chr1	39663	CHH	10.125	12.75	12.5	13.25	0	28.2143	22.1367	21.7776	15.3071	44.252	0.834595	62.7019	0.0222629	0.00468522	0.974819
Chr1	39676	CHG	15.625	29	25.25	22.5	1.13636	20.1149	20.2157	23.8049	14.6704	43.2342	0.388488	45.4912	0.0272617	0.00529961	1
Chr1	39677	CG	15.5	28.75	25	22.5	3.72367	58.9811	59.4196	60.7921	182.608	547.565	0.129855	27.4976	2.83091e-09	2.97125e-10	1
Chr1	39678	CG	10.4286	11.25	13.75	13.75	1.2987	59.375	57.029	44.1825	46.5371	133.68	2.96572	90.2197	6.74432e-05	1.10917e-05	0.877055
Chr1	39748	CHG	12.75	23.5	21.25	21.5	0.735294	21.649	28.023	29.6168	24.9388	71.6033	1.60661	44.257	0.00169988	0.000306808	0.895219
Chr1	39750	CHG	12.75	12.25	16.75	17.5	1.87166	36.0099	20.3594	14.8958	14.0274	29.6776	6.20235	77.4537	0.0336326	0.0344229	0.817089
Chr1	39779	CHG	12.375	22.25	18.5	20.5	8.77404	36.3728	42.8484	44.1667	16.4048	47.8877	0.663377	104.932	0.0158466	0.00306037	1
Chr1	39781	CHG	15.25	12.25	17.5	17.25	4.40989	35.3373	41.3068	26.2121	11.81	31.9789	1.72553	133.97	0.0496912	0.0242618	0.877055
Chr1	39794	CHH	16	16	17.25	19	3.67634	20.2564	19.6679	22.1375	10.2202	30.3697	0.145531	45.7359	0.0709745	0.0309261	1
Chr1	39809	CHG	11.75	22.25	17.75	20.25	2.03125	24.2267	20.6107	29.675	11.2469	31.6305	1.05513	78.93	0.0545261	0.0255408	0.969545
Chr1	39811	CHG	14.8571	17.75	18.25	17.75	1.02041	19.7917	15.4529	29.1361	13.2921	32.9073	3.48452	56.1288	0.0482427	0.0262988	0.877055
Chr1	39903	CHG	9.28571	17.75	15.75	12.6667	27.3282	63.0041	64.3599	53.4466	13.2595	37.9493	0.91456	126.975	0.048682	0.0175469	0.969545
Chr1	40023	CHG	16.875	26.75	23.75	21.25	9.84243	51.6232	47.5213	41.5568	10.3067	29.9877	0.466246	219.817	0.0691476	0.0327949	1
Chr1	40025	CHG	9.5	17.75	13.5	15.6667	7.08334	61.5845	52.0207	31.1508	13.9883	35.2214	3.37178	240.022	0.0422159	0.019172	0.877055
Chr1	40032	CHG	16.25	27.5	25	22.25	6.53918	34.2063	31.8968	21.2544	11.0552	28.6899	2.23791	85.3022	0.0567539	0.0401976	0.877055
Chr1	40038	CG	16.5	28.25	25.75	22.75	3.54035	65.3577	71.4724	53.4004	26.03	75.1381	1.47601	228.98	0.00133616	0.000229786	0.923139
Chr1	40039	CG	10.5714	18	14.25	14	3.38828	69.2512	68.7351	46.4631	20.9095	58.4465	2.14096	258.77	0.00882358	0.00214166	0.877055
Chr1	40126	CHH	18.25	30	27.25	21.5	13.3378	35.0425	28.9392	30.545	10.0947	28.8275	0.728248	54.979	0.0738269	0.0393185	0.996212
Chr1	92875	CG	20.5	34	31.25	25.75	89.9006	32.7091	0	2.41935	31.3129	86.1379	3.90031	340.692	0.000449644	9.98602e-05	0.877055
Chr1	92876	CG	11.25	18.25	19	20.75	95.9845	30.1711	5.23284	0	33.9997	96.1231	2.93804	353.887	0.000270957	4.97834e-05	0.877055
Chr1	123810	CG	12.875	18.5	19	17.5	1.25	94.3548	91.835	71.1111	28.5308	82.4624	1.56505	415.789	0.00078482	0.000130802	0.902298
Chr1	123811	CG	14.625	23.5	23.75	23	0.892857	87.3843	91.2246	61.6987	31.0267	87.1161	2.98192	345.7	0.000475043	9.30015e-05	0.877055
Chr1	123812	CG	13	19.25	20	17.75	1.04167	81.25	89.8315	70.0038	32.7261	95.6724	1.25294	315.661	0.000343033	5.12849e-05	0.969545
Chr1	123813	CG	14.625	23.5	24	23.25	0.833334	87.1936	88.4407	81.6683	117.029	350.035	0.525336	98.9223	6.51344e-08	7.24478e-09	1
Chr1	134773	CG	21.25	25.25	27	24.5	41.7019	0	1	1.25	25.9119	77.7018	0.016892	103.599	0.00137099	0.000187799	1
Chr1	160279	CG	11.75	13.75	14	16.25	12.1131	76.5909	89.1659	95.0478	48.2496	141.017	1.86604	190.558	2.83505e-05	4.00354e-06	0.877055
Chr1	160280	CG	20.125	35.75	33.75	28.5	12.6321	88.7935	90.7301	81.4167	86.8828	258.764	0.942154	102.536	5.21757e-07	6.11812e-08	0.969545
Chr1	160869	CG	11.25	16.75	17.5	12.25	1.5625	0	94.085	69.6428	25.6543	31.8906	22.5362	423.009	0.00145084	0.0245826	0.0802857
Chr1	161543	CG	15.625	22	19.5	19.75	9.79166	94.2558	91.375	83.9583	87.2152	259.74	0.95284	118.483	5.08155e-07	5.96264e-08	0.969545
Chr1	161544	CG	15.75	19.5	25.25	24	4.58874	95.1128	88.0982	88.3085	239.399	715.623	1.28647	49.5134	4.19715e-10	4.39761e-11	0.969545
Chr1	165076	CG	16.125	23.25	17	20.75	82.409	21.875	1.04167	20.5882	10.7305	30.6802	0.755637	721.467	0.0613739	0.0295028	0.990854
Chr1	201294	CG	11.875	25.5	19	21.75	89.1196	0.78125	1.19047	50.0824	18.9804	45.1911	5.87504	547.082	0.00751743	0.00418269	0.817089
Chr1	201295	CG	12.5	22.25	22.5	14.5	81.4857	5.79018	0	44.6338	13.5621	32.9522	3.86701	609.348	0.0391482	0.021017	0.877055
Chr1	236993	CG	15.75	21.5	23.25	19.5	56.1251	1.31579	0	0	50.7872	152.314	0.0236217	97.724	2.01875e-05	2.38109e-06	1
Chr1	236994	CG	15.5	29.25	18.75	16.25	54.381	1.50261	0	0	91.7552	275.147	0.0594428	50.6447	3.5787e-07	3.9905e-08	1
Chr1	239353	CHH	11.375	20	18	15	8.17308	49.2049	44.9016	31.4881	11.151	29.7261	1.86339	183.295	0.0555563	0.0341576	0.877055
Chr1	241110	CG	27.625	38.75	30.75	32.5	92.4528	1.32473	3.2708	20.941	43.1554	125.985	1.74041	268.451	5.92469e-05	8.50904e-06	0.877055
Chr1	241112	CG	28.25	38.5	30.5	32.75	81.9431	1.35135	10.6129	22.2433	23.9749	69.3782	1.27326	344.268	0.00211663	0.000369673	0.969545
Chr1	241214	CG	22.5	28.25	28	23.75	43.6999	3.59849	1.86207	0.925925	10.1002	30.2469	0.0268227	274.247	0.0736906	0.0315214	1
Chr1	241377	CG	10.625	15.25	16	12	88.079	4.6875	0	2.08333	153.951	461.276	0.287865	76.6439	9.45464e-09	1.00952e-09	1
Chr1	241378	CG	24.125	32.25	37	30.5	83.1245	11.3129	1.44748	0	109.286	324.562	1.64789	91.9982	1.05618e-07	1.24156e-08	0.879227
Chr1	273087	CG	16.4286	17.25	17.5	17	25.2569	88.2189	92.4107	87.451	17.2521	51.5943	0.080959	352.115	0.0162004	0.00282938	1
Chr1	283979	CG	12.8571	20.5	19	23.25	67.5036	0	0	0	139.478	418.433	2.17101e-30	48.1453	5.47853e-08	6.24016e-09	1
Chr1	283980	CG	14.625	21	18.5	16.5	66.7668	0	0	0	108.305	324.914	1.53326e-30	65.8558	1.12601e-07	1.23208e-08	1
Chr1	283989	CG	13.1429	20.5	18.25	23.5	65.5639	0	0	1.78571	74.3551	222.964	0.0508	83.6949	3.41108e-06	4.10753e-07	1
Chr1	283990	CG	14.875	20	18.5	15.75	65.2853	0.961538	1.25	1.92308	62.5607	187.663	0.00932266	104.463	4.95125e-06	5.71271e-07	1
Chr1	283992	CG	12.8571	20.75	18.5	23	56.4879	2	4.50368	0.925925	15.1365	45.3146	0.0473677	284.614	0.0298252	0.00555538	1
Chr1	283993	CG	14.5	19.25	17.25	16.25	66.8226	0	2.85948	0	28.3	84.8113	0.0443973	245.559	0.000823493	0.00010986	1
Chr1	308014	CG	15.5	18.75	24.75	18.5	1.82292	84.4963	80.9531	80.5503	208.775	625.561	0.382327	49.3255	1.10765e-09	1.15167e-10	1
Chr1	308015	CG	20.5	27.25	21.5	20	2.12627	85.7811	78.8005	87.5181	278.801	832.004	2.2003	38.7042	1.4372e-10	1.51024e-11	0.877055
Chr1	314228	CG	17.25	20.5	24.25	24	91.9998	25.9615	1.19047	0.892857	24.1217	68.8856	1.73965	476.008	0.00204697	0.000385627	0.877055
Chr1	314229	CG	16.125	23.75	17.5	18.25	87.63	22.5168	2.57937	4.29824	26.0159	75.512	1.26795	385.07	0.00134027	0.000222938	0.969545
Chr1	327966	CG	13.5	20.75	21	20.75	92.8405	0	3.04487	0	1421.08	4260.62	1.30131	9.49939	0	5.75906e-16	0.969545
Chr1	327967	CG	10.7143	11	13	12	95.105	1.47059	0	0	782.625	2347.53	0.171036	16.859	7.34531e-13	7.73165e-14	1
Chr1	331278	CG	19.625	26	26.5	21	2.08334	33.5374	96.7473	71.3713	12.749	27.3687	5.43921	744.083	0.0482427	0.0496587	0.817089
Chr1	333161	CG	17.5	30.25	25	24.5	8.2532	94.9261	91.4312	97.1395	61.7937	185.038	0.171711	192.955	5.39045e-06	6.29693e-07	1
Chr1	333162	CG	16.75	19	21	20.25	7.03125	98.8095	97.2953	93.915	72.9229	218.484	0.142274	176.541	1.74438e-06	1.9989e-07	1
Chr1	339546	CG	9.75	15.6667	11.25	10.5	90.4564	67.5264	4.00641	2.77778	37.4581	80.2423	16.066	279.388	0.000252458	0.000246197	0.180935
Chr1	381556	CG	14.625	21.5	23.25	19.5	89.9236	0	1.08696	0	521.659	1564.85	0.0640257	24.6042	2.32911e-12	2.00938e-13	1
Chr1	381557	CG	15	16	18.75	17.25	89.0978	0	1.08696	1.38889	229.429	688.208	0.0392746	54.3466	5.6843e-10	5.82303e-11	1
Chr1	385909	CG	12.1429	17.25	17.25	19.5	1.42857	67.9991	96.9669	95.4233	30.4353	85.657	2.82447	376.142	0.000842495	0.000168973	0.877055
Chr1	385910	CG	14	20.25	18.5	23.75	2.53017	68.2217	94.9342	95.7288	28.8843	81.8849	2.38403	411.301	0.000730597	0.000136488	0.877055
Chr1	387969	CG	11.375	16.75	22.25	15.75	96.8254	29.7778	1.89286	1.92308	28.8685	81.7919	2.40685	430.286	0.00073292	0.000137459	0.877055
Chr1	387970	CG	8.375	9	14.25	13.25	96.5909	28.6859	2.08333	2.77778	30.5237	87.0012	2.28498	402.457	0.000524842	9.37652e-05	0.877055
Chr1	394175	CG	16.5	18	21	24.5	2.87205	85.9213	76.4881	90.7372	240.471	712.03	4.69189	44.7885	4.06819e-10	4.56078e-11	0.824521
Chr1	394176	CG	11	18.5	15.5	18	3.55903	80.2044	80.287	89.0152	63.3241	188.7	0.63608	161.214	4.55929e-06	5.49837e-07	1
Chr1	413938	CG	15.5	28.5	24.25	24	87.7773	0	1.13636	1.92593	313.638	940.719	0.0976251	38.4048	6.30878e-11	6.35991e-12	1
Chr1	413939	CG	11.75	24.5	23	22.5	92.1916	0	0	0.78125	390.399	1171.15	0.0234944	34.6381	1.39178e-11	1.4135e-12	1
Chr1	431195	CHH	22.875	28.5	24.75	25.5	6.39737	1.69683	0.735295	1.72619	10.887	31.9861	0.337404	3.76856	0.0589649	0.0242378	1
Chr1	441715	CG	10.4286	14.75	18.5	16.5	12.1184	23.9316	80.6522	87.8489	19.0255	31.3701	12.8532	381.459	0.0100472	0.0326815	0.232012
Chr1	441716	CG	15.625	21	26.25	24.75	11.4068	23.8304	84.8651	76.3851	18.4956	32.2503	11.6183	376.369	0.00859795	0.0232958	0.280449
Chr1	452139	CG	13.25	19	19.75	17.5	76.6237	0	18.6413	0	24.7185	71.3761	1.38974	333.393	0.00178539	0.000312543	0.947302
Chr1	452140	CG	19.5	21	25	19.75	75.075	0	19.7835	1.25	35.7733	102.781	2.26928	216.351	0.00019716	3.23564e-05	0.877055
Chr1	454752	CG	17.25	22	20.75	21.75	3.222	87.6555	64.2692	50.1559	11.4828	30.0771	2.18562	656.507	0.0521788	0.0323524	0.877055
Chr1	454753	CG	13.625	21.5	19	19.75	1.62815	87.7696	62.6786	49.3382	12.4461	32.4584	2.44003	624.172	0.0482427	0.0225831	0.877055
Chr1	454836	CG	15.125	23.25	24.5	20.75	69.8263	2.63158	0	4.07754	56.0483	167.883	0.130878	130.617	1.04256e-05	1.22693e-06	1
Chr1	454837	CG	11.875	21.25	23.25	18	61.9442	1.19047	0.892857	0	201.923	605.667	0.0516401	29.7315	1.39972e-09	1.45006e-10	1
Chr1	457099	CG	20.125	21.5	19.75	22.25	18.7312	91.0439	93.8665	96.982	61.8821	185.165	0.240513	146.723	5.33907e-06	6.26704e-07	1
Chr1	457100	CG	18.75	19.75	23	17.5	27.0437	93.2279	92.3297	92.7036	33.8708	101.604	0.00399136	203.982	0.000277533	3.48658e-05	1
Chr1	494766	CG	27.875	46	35.25	35.5	2.26719	61.2432	78.2331	76.8327	23.752	69.1541	1.05096	338.516	0.00223041	0.000376791	0.969545
Chr1	494767	CG	11.1667	14	15	11.75	1.19048	57.8463	88.9286	83.4353	18.8022	51.4457	2.4805	443.748	0.0145794	0.0040815	0.877055
Chr1	495152	CG	17.375	22.5	27	22.75	13.2259	89.3951	93.6371	96.8562	88.4538	264.399	0.481272	116.392	4.60696e-07	5.26044e-08	1
Chr1	495153	CG	16.625	27.75	26.25	19.5	14.1728	91.732	94.5113	91.6667	55.1595	165.361	0.0590181	178.71	1.16042e-05	1.36084e-06	1
Chr1	525046	CG	11.75	17.25	14.75	15.5	71.5833	7.94118	3.4632	27.0833	14.0611	39.2041	1.48961	422.655	0.0332495	0.00884283	0.920379
Chr1	525047	CG	14.875	21.5	20.5	25	79.9921	17.2115	2.24172	21.087	16.9237	48.9429	0.914045	433.427	0.013549	0.00271432	0.969545
Chr1	527420	CG	23.375	34.25	33	29.25	2.36607	78.4395	79.2362	74.1761	587.308	1758.06	1.93231	15.3242	1.27698e-12	9.37078e-14	0.877055
Chr1	527421	CG	12	16.5	15.5	14	1.74279	81.0353	71.4846	73.8794	86.2877	256.918	0.972694	101.546	5.47015e-07	6.43397e-08	0.969545
Chr1	531188	CG	18.5	28.75	29	24	64.9943	0	0	0	28.2314	84.6943	1.12032e-31	239.407	0.000835575	0.000110848	1
Chr1	531189	CG	15.375	23.5	19.75	21	69.9738	0	0	0	19.852	59.5559	2.56122e-31	394.627	0.00592051	0.000901759	1
Chr1	532850	CG	18	32.75	28.5	25	54.3088	0	0.757575	1.31579	14.9332	44.7883	0.00566229	308.1	0.0250665	0.00438932	1
Chr1	532851	CG	14.25	19.25	22.75	20.75	46.3051	1.47059	0	1.04167	12.2495	36.7315	0.00846848	270.152	0.0482596	0.0123174	1
Chr1	532860	CG	18.875	31.25	28.5	25.25	58.5881	2.5	0	1.25	19.0943	57.2375	0.022669	275.707	0.00728328	0.00113121	1
Chr1	532861	CG	15.25	18.75	22	21.25	58.546	0	0	2.17803	18.1314	54.3514	0.021423	295.247	0.00953824	0.00151851	1
Chr1	533113	CG	18.875	31	28	24.75	73.1667	50.817	0	5.8201	22.9716	47.9433	10.4858	295.063	0.00268459	0.0030408	0.387117
Chr1	533115	CG	18.75	31.25	27.75	25.25	83.7811	58.6059	0.833333	16.6667	13.1381	27.4602	5.97713	596.415	0.0451219	0.0489338	0.817089
Chr1	538948	CG	14.5	22.25	18.5	15.25	2.55231	92.1539	96.6856	92.0833	707.363	2119.13	1.48002	18.7937	0	2.94645e-14	0.923139
Chr1	538949	CG	21.75	26.5	25.5	23	0.568181	96.1827	93.2612	93.3796	644.985	1933.95	0.501903	21.7938	0	5.21441e-14	1
Chr1	561639	CG	22	29	35.25	28.75	0	70.417	70.7925	75.8159	138.57	414.509	0.599805	60.6019	1.98492e-08	2.16656e-09	1
Chr1	561640	CG	13.125	14	19	18.5	0.833334	82.6961	81.7426	75.4317	75.2883	224.932	0.466606	133.599	1.39898e-06	1.63141e-07	1
Chr1	561654	CG	20.875	29.5	33.5	27	7.43317	84.1689	80.4093	58.3774	24.0227	67.2075	2.43026	319.511	0.0020928	0.000446225	0.877055
Chr1	561655	CG	13.625	13.75	17	18.5	4.83969	83.507	73.9693	57.0574	20.0108	56.2483	1.89205	379.326	0.00567886	0.00124989	0.877055
Chr1	572734	CG	10.375	17	18.75	13.5	81.5995	2.64946	5.3953	1.5625	194.808	583.807	0.308863	50.5326	1.79675e-09	1.88012e-10	1
Chr1	572735	CG	11.875	18.75	18.5	13.75	88.7887	4.92754	0.86207	1.38889	408.72	1224.82	0.668393	29.2519	1.00774e-11	1.03999e-12	1
Chr1	573057	CG	18	26	30.25	24.25	80.9095	44.9275	23.1654	2.65006	13.0057	31.8074	3.60486	495.969	0.0471911	0.0248832	0.877055
Chr1	573058	CG	16.25	20.75	17.75	21.5	80.7858	42.7287	19.9739	6.99962	12.6054	32.4715	2.67242	489.616	0.0482427	0.0225388	0.877055
Chr1	604036	CG	26.125	45	30.5	33.75	94.8476	2.07265	1.08696	0.86207	1803.57	5410.29	0.213791	7.75728	0	1.59323e-16	1
Chr1	604037	CG	12.5	19.75	21.25	18.25	92.9365	2.45215	1.25	1.66667	646.758	1940.13	0.0725173	20.5539	0	5.10585e-14	1
Chr1	628334	CG	16.375	24.5	21.25	18	15.8433	94.4153	96.1925	93.1941	42.7161	128.07	0.0391166	232.475	6.33486e-05	7.62677e-06	1
Chr1	628335	CG	9.28571	11.25	11.5	10	16.2393	94.3681	95.8333	95.2991	46.0928	138.256	0.0110405	199.204	7.1559e-05	8.97822e-06	1
Chr1	645650	CG	10.7143	10.75	13.75	15.25	0	80.5195	74.7917	50.974	12.024	32.974	1.54907	633.939	0.0518472	0.0260527	0.902298
Chr1	645651	CG	15.625	23.75	22	18	0	76.2116	62.8836	34.5975	15.873	38.8878	4.3656	413.761	0.018667	0.0092216	0.877055
Chr1	647299	CG	15.375	18.5	22.75	18.25	2.03877	98.6842	95.4673	96.3691	1000.27	2999.29	0.765784	14.3831	0	3.6611e-15	0.989143
Chr1	657391	CG	15.625	19.25	20.75	17	78.1406	9.58333	11.4833	63.3442	15.7925	29.2403	9.06867	410.453	0.0191435	0.0368223	0.592029
Chr1	657392	CG	15.875	29	24.25	23.75	81.0333	11.9081	8.80953	58.5603	15.062	31.506	6.83996	454.308	0.0240562	0.0260265	0.817089
Chr1	660192	CG	20.125	20.75	25.25	21	75.2524	12.3884	15.528	19.1177	11.8495	35.3604	0.0941318	481.775	0.0494576	0.0149015	1
Chr1	667806	CG	13.125	22.25	23.25	18.75	3.48959	86.7277	88.345	93.7808	235.316	703.789	1.07932	50.593	4.74382e-10	4.95618e-11	0.969545
Chr1	667807	CG	9.125	10.75	11.75	12	0	83.4077	93.2143	85.7809	177.702	530.032	1.53756	67.0877	1.09183e-08	1.26715e-09	0.905188
Chr1	681903	CG	20.375	21.25	27	26.5	93.074	84.9018	7.01409	21.8382	30.5956	47.383	22.202	308.179	0.000517245	0.00324329	0.0858286
Chr1	688510	CG	10.375	16	15.5	17.75	6.25	83.153	80.323	88.5714	54.5429	162.84	0.394199	178.261	1.25133e-05	1.51104e-06	1
Chr1	688511	CG	19.875	25.75	29.5	21.5	7.8125	77.0892	83.2	87.1722	39.4566	117.464	0.452858	227.867	0.000105703	1.3526e-05	1
Chr1	695214	CG	16	21.25	19	20.75	78.39	1.38889	0	0	433.047	1298.91	0.114614	22.4408	6.87495e-12	7.01035e-13	1
Chr1	695215	CG	10.75	18	13	16.75	75.0951	0	0	2.78638	74.3537	222.886	0.0873872	118.46	1.52501e-06	1.73868e-07	1
Chr1	723067	CG	17.875	24.75	21	19.75	6.88729	90.6415	94.2844	91.1796	142.143	426.051	0.189347	81.6822	1.65925e-08	1.7801e-09	1
Chr1	723068	CG	13.5	18.25	17.75	19.5	5.73529	94.1121	98.75	93.5999	203.715	610.127	0.508058	63.3737	1.3147e-09	1.37507e-10	1
Chr1	732581	CG	15.875	20.5	21.5	19.25	86.6821	0.925925	47.6795	0.925925	22.3457	53.775	6.63109	439.526	0.00312818	0.00161147	0.817089
Chr1	732610	CG	9.5	10.75	11.25	9.5	93.75	0	1.92308	0	442.193	1326.08	0.251418	19.6126	3.06628e-09	4.04407e-10	1
Chr1	732611	CG	14	20.25	20	16.75	94.1829	1.47059	0	2.27273	444.758	1333.93	0.170991	31.079	6.01531e-12	5.85827e-13	1
Chr1	733607	CG	10.375	15.25	11.25	12	4.95879	66.2487	96.2912	93.5315	27.1564	76.061	2.704	407.918	0.00104694	0.000213514	0.877055
Chr1	733608	CG	23.75	36.5	32	27	1.95003	69.6775	94.8217	93.3499	30.6423	87.7973	2.06482	385.758	0.000512389	8.8617e-05	0.877055
Chr1	733736	CG	13	19	15.75	14.25	90.1224	0	1.38889	1.47059	404.674	1213.83	0.0943447	28.9599	4.692e-11	4.92753e-12	1
Chr1	733737	CG	20.5	27.75	26.25	26.75	91.1007	1.5625	0	0	1119.34	3357.46	0.277514	11.7299	0	1.9288e-15	1
Chr1	744666	CG	11.5	15.75	16.75	15.5	87.5757	2.77778	1.04167	0	260.119	780.013	0.171855	45.8339	2.33971e-10	2.37898e-11	1
Chr1	744667	CG	15.125	23.5	22.25	19.75	90.3161	1.13636	0	2.63889	500.256	1500.22	0.276179	25.3764	2.32911e-12	2.66094e-13	1
Chr1	745676	CG	7.75	16	11.5	15.5	4.61309	65.0893	84.0675	85.0414	20.8689	60.2515	1.17754	429.825	0.00453547	0.000843367	0.969545
Chr1	745677	CG	16.375	20	24.75	25.5	2.78506	67.0673	77.3665	81.0821	28.605	84.3998	0.707588	298.003	0.000773364	0.000113194	0.999988
Chr1	750991	CG	17.625	21.5	25.5	21.75	90.1548	2.36345	26.6807	1.47059	24.4999	69.7799	1.85987	440.057	0.00187724	0.000357112	0.877055
Chr1	750992	CG	17.5	22.75	24.5	25	91.6053	1.19047	23.2639	1.25	30.1323	86.9911	1.70293	380.462	0.000567372	9.38245e-05	0.877055
Chr1	751530	CG	14.75	18	17	14.75	0	93.5769	94.0657	92.6807	607.064	1821.02	0.0857508	23.0145	7.34531e-13	7.55842e-14	1
Chr1	751531	CG	13	15.5	12.25	15.5	2.0979	95.1042	98.0769	97.4342	771.147	2312.39	0.524878	18.6448	0	1.685e-14	1
Chr1	782138	CG	9.42857	17.25	15.75	11	66.8221	19.3045	19.5	0	10.2819	28.6084	1.1186	448.749	0.0788438	0.0490913	0.969545
Chr1	795739	CG	12.25	18.25	16.75	16.5	67.9652	0	1.25	20	19.3858	55.0502	1.55352	323.19	0.00672551	0.00141309	0.902298
Chr1	795740	CG	16	19.75	24	22.25	72.3045	2.38095	0	23.5294	13.7548	38.6018	1.3313	504.049	0.0367533	0.00957902	0.964484
Chr1	805271	CG	21	31	24	25.5	0.416666	87.802	93.1482	96.154	370.011	1106.13	1.95101	36.6903	2.03782e-11	2.0734e-12	0.877055
Chr1	805272	CG	13.375	13.5	15.5	13.75	2.34375	93.2127	93.3333	89.1803	233.838	700.701	0.406688	54.9522	4.96144e-10	5.1079e-11	1
Chr1	805639	CG	16.125	28.75	22	19.75	0	97.2518	92.9121	74.9199	30.3292	88.3434	1.32207	424.22	0.000545458	8.51771e-05	0.967983
Chr1	805640	CG	14	23.75	21.75	14.5	1.38889	93.5357	92.2116	75	24.3333	71.2638	0.868104	492.694	0.0019509	0.00031542	0.973099
Chr1	814918	CG	16.25	29.25	30.25	24	93.0908	0.714285	0.625	0.833333	683.793	2051.38	0.00218894	19.963	0	3.60856e-14	1
Chr1	814919	CG	15.125	25	22.75	18.25	88.1672	1	2.12862	0	286.037	857.897	0.106817	42.4703	1.19987e-10	1.21593e-11	1
Chr1	825697	CG	13.625	17.75	16.25	18	94.0848	0	0	23.6111	27.6461	79.6206	1.6588	448.101	0.000945247	0.000162129	0.877055
Chr1	825698	CG	15.75	21	22	22.75	94.9691	0.892857	2.80303	26.1364	25.3206	72.6528	1.65449	477.62	0.0015615	0.000281266	0.877572
Chr1	833023	CG	16	20.75	18	16.75	0.735294	88.4267	92.6683	92.7327	587.65	1760.77	1.08999	22.3473	1.27698e-12	9.28564e-14	0.969545
Chr1	833024	CG	15.625	18.25	19	15.5	1.27976	93.6012	93.3036	85.189	402.522	1201.86	2.85385	31.933	1.16675e-11	1.18573e-12	0.877055
Chr1	834840	CG	20.25	25	21.5	21.75	14.5578	83.3577	91.8737	90.3944	22.9505	68.42	0.215667	384.003	0.00269819	0.000401641	1
Chr1	834841	CG	11.875	20.25	19.25	16.75	18.3532	96.25	86.5278	89.5436	16.1485	48.0671	0.189141	523.742	0.0171514	0.00299779	1
Chr1	862372	CG	17.375	24	18.75	18.5	0	81.0688	64.3665	20	14.8765	28.8687	7.88036	505.625	0.0255275	0.0390615	0.817089
Chr1	862373	CG	14.875	20.5	19.5	16.75	0.78125	85.2408	74.5671	20.3081	26.2772	50.0379	14.3968	336.843	0.00126606	0.00240312	0.180935
Chr1	878762	CG	14.25	22.5	20.5	20.5	94.0451	4.14151	2.06229	25	23.2309	67.1196	1.28652	500.334	0.00252304	0.000449616	0.969545
Chr1	878763	CG	13.875	18.75	17.75	17	92.5631	6.48809	1.66667	23.4375	25.7184	74.7351	1.21008	432.202	0.00143006	0.000237253	0.969545
Chr1	879216	CG	11.625	16.5	19.5	17.25	98.0824	80.4437	79.8485	90.2367	18.3384	43.4194	5.79784	23.4769	0.00899265	0.00518161	0.817089
Chr1	881580	CHG	20.5	25	26.5	25.5	4.8226	0	0	0.925925	11.7088	34.3242	0.401176	2.84941	0.0503161	0.0172293	1
Chr1	884443	CG	24.875	42.75	35.25	29	48.4116	1.62338	0	0	46.8233	140.38	0.0448441	78.3558	3.46305e-05	4.12845e-06	1
Chr1	884444	CG	11.5	13.75	22	13.25	48.5294	1.04167	0	0	38.0839	114.222	0.0148298	97.558	0.000132797	1.62879e-05	1
Chr1	890852	CG	10.5	15.5	17.5	16.5	3.13957	90.5275	92.6065	75.1838	31.0812	91.2431	1.00024	362.114	0.000470147	6.93014e-05	0.969545
Chr1	890853	CG	21.125	29	29	25.25	4.78793	88.6086	88.2559	67.3157	28.2937	81.4425	1.71936	345.867	0.000824556	0.000141074	0.877055
Chr1	893984	CG	11.875	17.5	17	13.5	58.7415	0	0	0	64.9181	194.754	7.42073e-32	85.044	3.85159e-06	4.42607e-07	1
Chr1	893985	CG	13.875	19.5	17	15.25	55.7921	4.02778	0	0	45.7851	136.939	0.208145	103.921	4.00694e-05	4.87202e-06	1
Chr1	906325	CG	20.375	27.5	29.75	29.5	66.9555	0	1.13636	1.5873	166.966	500.771	0.0640017	41.8135	5.31831e-09	5.60051e-10	1
Chr1	906326	CG	9.875	12.75	14.25	16.25	59.8518	0	3.33332	0	41.2169	123.43	0.110407	134.183	7.9793e-05	9.74178e-06	1
Chr1	962736	CG	6.5	14.5	12.5	11	3.125	80.7073	77.451	83.3066	139.504	416.914	0.799509	43.067	1.58452e-06	2.27787e-07	0.986989
Chr1	962737	CG	23.375	35.75	36.25	29.75	0.716625	77.1057	82.9217	86.5754	670.653	2000.51	5.72678	15.9312	0	4.19578e-14	0.817089
Chr1	963275	CG	12.375	15.5	18.75	14	0	62.3454	67.9062	16.6667	15.6842	30.3695	8.34152	379.064	0.0197936	0.0309261	0.729541
Chr1	964797	CG	13.875	21.5	16	19.5	69.6573	0	4.58333	21.3204	22.6651	64.3669	1.81423	277.691	0.00289281	0.000574126	0.877055
Chr1	964798	CG	12.5	15.25	18.75	20	76.6051	5.4945	2.63158	17.1053	26.3731	77.4877	0.81574	288.077	0.00123989	0.000190844	0.976721
Chr1	964870	CG	16.5	25.75	23	20.75	0	96.3691	98.0324	95.2273	1403.32	4208.47	0.748727	10.6306	0	6.19653e-16	0.992652
Chr1	964871	CG	15.125	20.75	27.5	21.25	2.02922	97.9475	90.1191	96.0714	842.493	2519.31	4.08277	16.3668	0	9.99858e-15	0.877055
Chr1	966009	CG	12	15.75	18.5	15.75	68.0067	1.78571	0	1.47059	101.722	305.062	0.0515681	70.4662	1.74522e-07	1.92847e-08	1
Chr1	966010	CG	23.625	32	37	27.25	84.4091	2.45499	1.60256	1.83333	491.035	1473.03	0.0351057	22.1494	3.31861e-12	3.01548e-13	1
Chr1	980083	CG	14.625	21.25	23.75	17.25	96.2198	21.875	2.19048	0	34.9035	101.553	1.57891	367.678	0.000229804	3.49781e-05	0.900584
Chr1	980084	CG	8.875	16	14.25	9	94.1079	29.0205	0	0	27.2111	76.6057	2.51378	446.704	0.00103535	0.000204609	0.877055
Chr1	980270	CG	14.625	17.5	17.25	18	15.1181	77.0089	89.7556	73.885	9.41528	27.4819	0.381995	740.177	0.0931823	0.0487656	1
Chr1	980271	CG	9	13.5	13	12.5	8.87445	70.8333	94.5833	75.2976	12.4756	35.5721	0.927364	687.203	0.0482427	0.0144606	0.969545
Chr1	980823	CG	16.25	27.25	22.5	23	1.08696	68.0642	87.2322	51.0931	13.7898	36.975	2.19713	595.158	0.0363406	0.0119128	0.877055
Chr1	980824	CG	14	20	15	17.75	2.14286	67.3089	79.8845	63.4016	14.6814	42.8992	0.57259	518.225	0.027165	0.00552415	1
Chr1	981184	CG	15.5	28.25	20.25	17.5	67.4168	0.961538	1.13636	19.7368	17.1311	48.7764	1.30843	355.908	0.0127432	0.00276496	0.969545
Chr1	981185	CG	11	21	19.25	15.25	62.1085	0	0	17.7083	13.2553	37.6875	1.03917	402.351	0.0433638	0.0108233	0.969545
Chr1	998771	CG	15.125	28.5	23.25	25	4.44444	94.8157	95.5952	94.0463	223.805	671.334	0.0410826	58.3976	6.77633e-10	6.96271e-11	1
Chr1	998772	CG	6.71429	8.5	9.75	11	6.93877	96.4286	89.5833	98.3333	122.089	364.457	0.904858	93.6038	1.32743e-07	1.58242e-08	0.969545
Chr1	998945	CG	16.875	26	23.5	28	70.3528	0	12.724	1.66667	31.809	93.6893	0.868819	220.178	0.000408626	5.85519e-05	0.972942
Chr1	998946	CG	8.66667	14	9.5	11	77.7542	1.31579	19.0585	2.08333	30.7896	88.7525	1.80809	222.535	0.00126665	0.000231527	0.877055
Chr1	999213	CG	21.25	26.75	26.5	30.5	93.3695	0	0.892857	0.86207	2158.26	6474.45	0.160994	6.38248	0	6.69176e-17	1
Chr1	999214	CG	11.25	12	13.75	14	94.6023	0	1.5625	1.78571	644.905	1934.37	0.174606	21.6869	0	5.20873e-14	1
Chr1	1000225	CG	20.125	31.25	25.5	24.5	0.961538	57.7037	89.7909	82.4425	27.2484	75.5342	3.10545	364.005	0.00102737	0.000222584	0.877055
Chr1	1000226	CG	13.5	15.75	17.25	12.25	1.13636	52.1718	89.5804	95	31.1275	81.2148	6.08384	357.564	0.000466094	0.000143546	0.817089
Chr1	1000237	CG	19.75	29	26.75	24.5	0.431035	46.9689	79.2305	48.58	14.1284	36.3915	2.9969	441.092	0.0325288	0.0129131	0.877055
Chr1	1007200	CG	10.5	15.25	19.75	15.75	16.7602	96.5278	89.772	95.4699	100.249	299.641	0.553755	95.3804	1.93382e-07	2.18732e-08	1
Chr1	1007201	CG	15.375	19	26.25	21.25	8.55654	89.9733	87.5214	90.827	170.785	511.971	0.192037	61.3369	4.53681e-09	4.78341e-10	1
Chr1	1007730	CG	13.5	19.5	14.25	15	1.7316	92.8824	94.6916	96.3636	669.986	2008.78	0.587798	20.6288	0	4.09085e-14	1
Chr1	1007731	CG	10.875	17.25	14	18	1.38889	95.4279	96.6518	95.8059	1105.8	3317.15	0.121377	12.9423	0	2.04576e-15	1
Chr1	1008047	CG	12.75	21.75	19.75	17.5	75.5726	0	0	0	34.8555	104.566	8.66591e-31	262.167	0.000231877	2.89398e-05	1
Chr1	1008048	CG	13.125	20.5	17.25	23.25	73.5955	2.08333	0	1.13636	74.3848	223.077	0.0384578	113.169	1.52104e-06	1.72869e-07	1
Chr1	1015689	CG	16.375	21.75	21.5	14	0.625	91.2451	86.4423	93.75	657.603	1967.21	2.80012	19.7	0	4.6565e-14	0.877055
Chr1	1015690	CG	18.375	23.75	27.5	22	1.99792	92.7377	91.4463	92.2252	1303.59	3910.43	0.169579	9.97325	0	8.77843e-16	1
Chr1	1016541	CG	13.875	23.5	23	21	100	90.2136	94.1964	92.9167	18.9781	50.8052	3.06457	5.39662	0.00752222	0.00221074	0.877055
Chr1	1038693	CG	18.25	22.75	19	15.5	80.2022	0	0	1.25	125.179	375.486	0.0256013	81.3759	4.05885e-08	4.38814e-09	1
Chr1	1038694	CG	15.625	21.75	17.25	20.5	79.2097	1.13636	3.88889	0	102.111	305.995	0.169607	94.3013	1.69844e-07	1.88863e-08	1
Chr1	1060400	CG	20.25	27.75	27.5	25.25	12.6925	77.3105	76.6958	75.8662	58.0495	174.111	0.0186498	112.68	8.22316e-06	9.56999e-07	1
Chr1	1060401	CG	12.5	16.5	17.25	15	15.2137	89.0406	68.6646	75.0125	34.7635	99.6475	2.32147	187.314	0.000235745	3.95532e-05	0.877055
Chr1	1062015	CG	17.875	26	26.25	24.5	75.82	0.892857	0	7.6087	128.81	384.35	1.04011	66.5265	3.3227e-08	3.71702e-09	0.969545
Chr1	1062016	CG	21	32.25	32.25	22.25	65.7797	2.89916	0.78125	8.42804	59.6227	177.657	0.60535	103.001	6.86173e-06	8.33153e-07	1
Chr1	1066310	CG	14.375	20.75	19	18.25	94.3238	0	0	0	993.262	2979.78	1.18525e-32	14.3317	0	3.8036e-15	1
Chr1	1066311	CG	17	21.25	22.25	23.75	96.1091	0	2.36895	1.25	1248.15	3743.47	0.486441	11.5485	0	1.086e-15	1
Chr1	1079610	CG	15.625	23.75	21.5	20.25	5.23958	84.4098	82.2129	59.4349	25.6575	72.2857	2.34337	326.427	0.00144981	0.00028971	0.877055
Chr1	1079611	CG	15.625	21.5	16.25	19.5	3.22486	82.4286	82.4004	58.6727	29.7665	84.1146	2.59246	289.903	0.000610748	0.000115594	0.877055
Chr1	1079852	CG	14.875	22.5	19.75	23.25	0.568181	82.1376	92.3273	85.1431	335.852	1001.37	3.09522	35.4259	3.92057e-11	4.1081e-12	0.877055
Chr1	1079853	CG	18	23.5	25.5	21.25	1.38889	87.8737	95.3602	93.8261	484.263	1448.23	2.28096	27.4251	3.31861e-12	3.38479e-13	0.877055
Chr1	1088448	CG	17.375	24.25	26.75	23.25	0.694445	94.522	90.2302	68.7635	29.0578	83.4042	1.88453	404.253	0.000705232	0.000121867	0.877055
Chr1	1088449	CG	11.125	15.25	14.75	11.75	1.8544	85.737	85.1042	61.3195	25.9251	73.6096	2.08288	372.027	0.00136735	0.00025992	0.877055
Chr1	1089291	CG	13.5	20.5	22.25	20	95.0969	0.925925	0	0	1429.32	4287.74	0.11365	10.0582	0	5.55206e-16	1
Chr1	1089292	CG	17.375	19.5	27.75	18.75	91.6419	1.78571	0.641025	1	525.8	1577.29	0.0550072	24.9243	1.85064e-12	1.90382e-13	1
Chr1	1089826	CG	26.25	36	31.25	30.5	0	85.4633	90.8341	94.0521	892.086	2665.96	5.15068	14.6217	0	7.04121e-15	0.817089
Chr1	1089827	CG	15.125	22.75	18.75	16	3.11066	95.3573	89.6212	86.2132	275.791	823.526	1.92357	44.4078	1.5489e-10	1.62546e-11	0.877055
Chr1	1092231	CG	18.375	30.75	21.75	19.5	3.03328	89.3508	80.7357	74.1994	23.6573	69.8774	0.547189	422.168	0.00228037	0.000354146	1
Chr1	1092232	CG	15.5	27.25	15.75	22	2.1875	95.7197	95.5592	67.7751	29.5674	83.6106	2.54575	406.66	0.000635821	0.000120044	0.877055
Chr1	1093987	CG	22	37.75	27	28.25	96.348	25.5125	35.0447	18.7213	10.0625	29.511	0.33822	795.212	0.074597	0.0353074	1
Chr1	1093988	CG	13.375	14.5	17	13.75	95.3046	28.2271	34.8429	11.5625	15.0766	43.1435	1.04314	551.83	0.0239501	0.00535997	0.969545
Chr1	1099548	CG	20.375	26.5	24	26.75	0.657895	94.3869	69.9908	75.2976	13.3209	38.2893	0.836691	787.019	0.0424215	0.00998689	0.974819
Chr1	1151498	CG	11.75	17.75	16.25	18.25	90.534	17.8588	25.2801	4.70085	17.3414	50.3847	0.819769	529.998	0.0119654	0.00231415	0.975079
Chr1	1151499	CG	17.125	20.75	20.75	20.75	92.4665	14.882	18.4211	0	28.2545	82.7722	0.995589	383.917	0.000831408	0.000127753	0.969545
Chr1	1152845	CG	12.1429	18	18.25	17.75	0	94.5055	90.5463	89.7441	494.236	1480.63	1.03754	25.0528	1.31796e-11	1.37254e-12	0.969545
Chr1	1152846	CG	11.125	25	17.75	16.75	1.78571	88.2634	87.3078	87.7302	350.68	1051.99	0.0271898	33.7319	2.93494e-11	2.93221e-12	1
Chr1	1152853	CG	13.4286	17.25	18.5	18	1.78571	93.287	96.2301	100	746.828	2235.38	2.55246	17.7443	1.27698e-12	1.03283e-13	0.877055
Chr1	1152854	CG	10.875	24	18.25	16.75	0.735294	94.822	98.913	97.2953	2809.13	8420.95	3.21411	5.2833	0	1.7007e-17	0.877055
Chr1	1156238	CG	10	15.25	11.5	11	89.623	0	0	2.08333	97.2568	291.682	0.0444673	130.141	2.3904e-07	2.64542e-08	1
Chr1	1156239	CG	18.25	29.25	31.75	24	83.2351	1.41473	0	1	49.5034	148.491	0.00963222	219.641	2.39611e-05	2.83019e-06	1
Chr1	1179958	CG	11.25	13	14	12	0	90.129	77.2625	91.875	340.534	1007.29	7.15769	35.5908	3.60601e-11	3.95004e-12	0.817089
Chr1	1179959	CG	17.25	22	25.5	20	2.51229	86.741	93.865	95.2043	565.789	1690.08	3.64485	22.7116	1.27698e-12	1.20967e-13	0.877055
Chr1	1180344	CG	12.875	18.25	15.25	13.5	92.4966	2.36895	0	13.9706	86.087	255.124	1.5683	142.57	5.55805e-07	6.75946e-08	0.902298
Chr1	1180345	CG	13.375	17.25	21.5	21.25	93.6213	1.5625	2.35746	14.3019	143.251	425.044	2.35374	86.5553	1.57051e-08	1.81036e-09	0.877055
Chr1	1189681	CG	17.125	26.25	23.75	20.5	0.625	92.7589	32.8261	96.7657	35.0656	75.3655	14.9156	343.992	0.000223285	0.000225631	0.180935
Chr1	1189682	CG	11.25	18.5	15	18.25	1.5625	96.7391	37.2768	90.6983	28.0396	63.1596	10.4797	408.8	0.000869771	0.000641409	0.387661
Chr1	1192761	CG	13.75	24.75	20.5	20.5	80.335	21.1538	2.50626	0	20.7116	59.6064	1.26418	422.673	0.00472573	0.000897322	0.969545
Chr1	1192762	CG	17.125	24	21.75	20.5	81.2722	21.7766	1.72414	0.806453	25.2546	72.59	1.5869	354.02	0.0015844	0.000282718	0.899687
Chr1	1193566	CG	13.125	30.25	20.75	21	0	85.5	58.9298	79.8198	64.4513	182.686	5.334	146.811	4.04699e-06	6.87788e-07	0.817089
Chr1	1193567	CG	11	17	16.75	17.5	1.92308	83.0853	56.2445	83.9867	49.7084	138.238	5.44342	182.59	2.3308e-05	4.57529e-06	0.817089
Chr1	1193577	CG	12.75	27.5	20.75	21.25	0	23.8025	70.6001	73.8157	18.8634	39.9823	8.30395	377.465	0.00776167	0.00798372	0.736985
Chr1	1193578	CG	11.25	15.5	17.25	16.5	2.70833	25.4546	65.6548	75.3885	15.7595	33.317	6.98069	401.508	0.0193454	0.019915	0.817089
Chr1	1199646	CG	14.375	17.5	17	15.5	8.27329	96.5278	95.9064	86.5351	158.86	473.137	1.72195	72.8098	7.57864e-09	8.43022e-10	0.877055
Chr1	1199647	CG	14.625	16.75	18.25	17.75	12.1614	94.2708	88.8736	84.463	45.91	136.803	0.463468	208.252	3.93699e-05	4.90379e-06	1
Chr1	1199726	CG	14.375	25.25	22.75	17.25	90.7213	1.38889	33.4134	0	23.5553	64.527	3.06936	465.669	0.00233659	0.000565909	0.877055
Chr1	1199727	CG	14	17.75	21.75	18	91.4946	3.86905	39.6667	2.97619	25.2401	67.2209	4.24964	412.342	0.0015899	0.000445673	0.877055
Chr1	1200212	CG	16.125	23	19.5	19.25	2.9476	92.0974	96.0889	93.8088	967.209	2899.29	1.16863	13.7252	0	4.37371e-15	0.969545
Chr1	1200213	CG	9.875	16.5	13.75	13.5	1.38889	88.43	86.7277	91.5625	311.185	932.335	0.610069	39.4332	6.6687e-11	6.77047e-12	1
Chr1	1205187	CG	14.875	22.5	21.5	22.25	4.33456	91.8982	84.2886	90.6034	163.783	489.46	0.944798	70.1808	6.09511e-09	6.59793e-10	0.969545
Chr1	1205188	CG	12.875	18.5	19.5	17.5	1.93452	92.6606	89.9305	94.1779	842.504	2525.12	1.19492	15.5076	0	9.88318e-15	0.969545
Chr1	1230513	CG	21	28.25	25.25	26.5	86.4116	1.51997	2.24172	0	210.203	630.42	0.0948591	55.2153	1.05509e-09	1.0897e-10	1
Chr1	1230514	CG	19.75	25	28.5	27.25	84.3659	0.833333	0.892857	0	1053.37	3159.91	0.0934645	10.6649	0	2.70472e-15	1
Chr1	1230526	CG	20	29.75	23.5	26	74.8949	0.806453	1.04167	1.5625	20.1487	60.4432	0.00138602	432.028	0.00548031	0.000828181	1
Chr1	1230527	CG	18.25	26.25	27.75	29.75	71.9703	1.04167	0.657895	0	21.7421	65.2204	0.00295849	375.232	0.003629	0.000531545	1
Chr1	1234945	CG	12.25	19.75	20.5	15.75	80.6647	0.925925	1.08696	1.08696	395.625	1186.87	0.00134822	25.6452	1.31796e-11	1.28987e-12	1
Chr1	1234946	CG	23.5	31.75	29.25	29.75	76.5395	0.925925	1.66667	1.25	152.619	457.839	0.00928857	59.3802	1.00544e-08	1.0659e-09	1
Chr1	1252704	CG	16.875	25.75	24	31	41.2004	0	1.5625	9.84848	12.5113	36.3213	0.606326	184.82	0.0482427	0.0130395	1
Chr1	1253844	CG	14.125	19.75	22.75	17	32.0029	0	0	0	36.5705	109.711	0	44.8094	0.000171712	2.12259e-05	1
Chr1	1253845	CG	23.875	27	33.75	25.5	40.502	0	2.27273	0.833333	29.3493	87.9236	0.0621832	85.0347	0.000664936	8.78159e-05	1
Chr1	1263654	CG	18	19.5	21	20.5	85.2986	0	0	1.31579	252.32	756.859	0.0505452	45.6701	2.90308e-10	2.95983e-11	1
Chr1	1263655	CG	13.125	21	16	18.25	94.6335	1.38889	0	1.92308	827.365	2481.63	0.232962	16.92	0	1.0978e-14	1
Chr1	1267933	CG	14.875	29.5	28.25	20.5	73.304	0.625	0.961538	1.31579	142.321	426.947	0.00811343	58.8278	1.64436e-08	1.75295e-09	1
Chr1	1267934	CG	13.875	26	23.5	21.75	71.7089	2.74471	0.961538	2.08696	81.3508	243.985	0.0339561	95.7886	8.20775e-07	9.23568e-08	1
Chr1	1268042	CG	14.625	21.25	28.5	20.25	60.9611	2.30392	0	1.08696	35.1282	105.32	0.0325697	163.148	0.000220804	2.76385e-05	1
Chr1	1268043	CG	12.625	21	22.5	20.5	51.4529	0	1.19047	0	42.4174	127.214	0.0192122	98.3563	6.63304e-05	7.97734e-06	1
Chr1	1270991	CG	12.875	23	22	16.75	87.3232	1.89341	3.44441	4.6875	369.038	1106.6	0.256223	30.5926	2.03782e-11	2.06753e-12	1
Chr1	1270992	CG	15.875	18.75	21.25	23	87.3919	3.01003	0	3.77668	272.821	817.712	0.374723	42.5405	1.67297e-10	1.70934e-11	1
Chr1	1283467	CG	17.625	21.5	22.75	14.75	0	72.1196	67.49	75.0503	67.5233	201.616	0.476823	121.892	2.95005e-06	3.48283e-07	1
Chr1	1283468	CG	15.75	22.5	19.25	22.5	0.892857	80.2012	88.1653	75.1108	293.141	869.683	4.87004	35.5587	1.0136e-10	1.10608e-11	0.817089
Chr1	1294946	CG	14.5	18	15.5	14.5	47.6241	1.78571	0	0	19.4842	58.4058	0.023391	181.767	0.00654686	0.00100869	1
Chr1	1294947	CG	20.625	26.75	28.5	20.75	36.6439	1.82292	0.806453	0	25.1322	75.3147	0.0409367	81.5339	0.00162917	0.000226532	1
Chr1	1294958	CG	14.25	16.25	15.5	14.5	42.8421	0	1.38889	0	32.8633	98.5311	0.029397	87.4927	0.000334485	4.24849e-05	1
Chr1	1294959	CG	22.375	29.25	30.25	20.75	40.019	0.86207	0	1.25	35.3674	106.055	0.0234067	69.9559	0.000211775	2.64295e-05	1
Chr1	1296071	CG	13.625	18	19.5	13.25	0	28.3654	45.1073	36.6666	11.6329	32.116	1.39143	201.448	0.0507707	0.0237717	0.946603
Chr1	1305119	CG	24.375	36.75	29.75	32.25	23.0337	0	0	0	11.4858	34.4573	2.13473e-31	73.9074	0.0521486	0.0169017	1
Chr1	1319657	CG	20.5	27	24.5	23	0.925926	80.2155	84.5067	86.963	370.291	1107.74	1.56394	29.8287	2.03782e-11	2.05313e-12	0.902298
Chr1	1319658	CG	12.25	18	19	19.5	1.93452	77.2511	85.2369	84.5278	175.426	523.64	1.31876	59.2604	3.75809e-09	4.07533e-10	0.969105
Chr1	1328733	CG	13.5	19.75	15.75	17	2.60417	77.6515	80.8928	82.4959	118.412	354.642	0.297826	81.8031	5.99987e-08	6.59322e-09	1
Chr1	1328734	CG	18.375	23.5	27	21.75	1.07601	85.6435	88.3509	85.3533	325.841	976.911	0.305309	35.8121	4.84014e-11	4.88195e-12	1
Chr1	1341978	CG	20.125	27.25	31	27.75	91.4021	45.0606	25.5342	12.8321	10.242	27.7156	1.50517	700.386	0.070459	0.0470076	0.914283
Chr1	1342794	CG	10.25	18	17.75	16.5	0	48.3961	54.2778	56.3725	23.7879	70.6472	0.358199	190.964	0.00221275	0.000332092	1
Chr1	1342795	CG	19.5	28.25	30	33.5	1.25	35.7048	67.0476	68.3497	32.8729	83.3653	7.62669	179.174	0.000333909	0.000122217	0.817089
Chr1	1346832	CG	18.625	20	24	21.25	83.1652	2.55755	38.9368	3.46154	20.525	53.3423	4.11633	418.295	0.00496291	0.0016868	0.877055
Chr1	1346833	CG	15.5	21.5	17.5	19.75	90.376	1.5625	46.9669	3.69048	17.0394	42.4045	4.3569	602.713	0.0130885	0.00587259	0.877055
Chr1	1347363	CG	10.875	20.5	19.75	18	17.1391	99.1667	97.0175	96.25	21.3534	64.0223	0.0188947	483.908	0.00400504	0.000592438	1
Chr1	1347364	CG	18.75	27.25	28	22.5	21.4382	99.0384	95.6042	100	14.884	44.5847	0.0336607	634.609	0.0254703	0.0044965	1
Chr1	1347371	CG	11.375	20.25	19	17.5	9.16666	98.9583	99.0384	97.9167	93.9368	281.787	0.0114884	136.36	3.04123e-07	3.37358e-08	1
Chr1	1347372	CG	18.375	28.25	27.75	21.25	8.56579	96.2546	94.15	98.5294	90.4934	271.199	0.140817	136.271	3.94108e-07	4.4143e-08	1
Chr1	1353094	CG	12.625	19.5	22	17	81.9403	24.4375	2.35043	20.0877	10.9798	31.3148	0.812331	674.086	0.0576519	0.0267946	0.977936
Chr1	1353095	CG	13.125	21.5	21.25	13.25	89.2736	22.3684	1.78571	38.4032	13.7765	36.9028	2.21331	608.923	0.0364929	0.0120312	0.877055
Chr1	1357170	CG	23.75	36.5	35	25.25	7.14147	71.5482	84.0369	84.4306	96.011	283.26	2.38666	89.9662	2.61067e-07	3.24972e-08	0.877055
Chr1	1357171	CG	11.25	17.25	11	13.25	6.5262	74.4257	84.8485	85.2778	59.2707	175.844	0.984042	153.509	7.13946e-06	8.93844e-07	0.969545
Chr1	1360244	CG	16.625	20.25	17.75	19.5	0	87.4352	82.2952	89.5467	283.066	846.569	1.31384	42.3511	1.28913e-10	1.33176e-11	0.969545
Chr1	1360245	CG	20.625	27	22.75	22.5	0.998464	84.2907	88.1559	89.4742	386.543	1157.75	0.939997	30.884	1.50969e-11	1.52667e-12	0.969545
Chr1	1360249	CG	16.875	19.75	18.5	19.75	0.694445	59.4222	91.4564	95.5769	30.9125	84.4302	4.15367	377.228	0.000485534	0.00011296	0.877055
Chr1	1360250	CG	21.125	25.75	23.25	22.5	2.02922	49.0683	92.9566	91.1574	25.3564	64.4979	5.78563	426.449	0.00154876	0.00056735	0.817089
Chr1	1366474	CG	11	20.25	18.75	15.25	93.2465	1.08696	22.2222	1.13636	30.7694	89.2567	1.52581	389.439	0.000499538	7.97498e-05	0.906095
Chr1	1366475	CG	22.375	32.5	33.25	28.75	90.86	1.42857	22.0588	1	30.0983	87.2155	1.53967	376.385	0.00057134	9.2355e-05	0.902298
Chr1	1369832	CG	10.4286	14.75	15	11.75	88.1149	0	0	1.47059	135.861	407.513	0.0346166	83.2984	6.51858e-08	7.45869e-09	1
Chr1	1369833	CG	16.75	23	25.25	26.25	93.1959	3.46154	1.70718	2.17391	354.524	1063.4	0.0888395	37.1727	2.73831e-11	2.72089e-12	1
Chr1	1371701	CG	16.875	23.25	22	16.25	100	90.9333	90.0285	92.0083	10.1183	29.7548	0.300063	13.0958	0.073263	0.0340086	1
Chr1	1371773	CG	12.125	20.5	15.75	14	95.4435	0	0	0	1302.3	3906.89	3.52426e-32	11.1919	0	8.81757e-16	1
Chr1	1371774	CG	22.125	32.25	25.5	24.5	94.811	2.27969	2.14286	0.86207	1525.99	4577.44	0.269393	9.07918	0	3.80714e-16	1
Chr1	1376723	CG	9.85714	18.5	16	14.75	72.1954	0	0	7.27124	104.395	311.148	1.01915	69.1699	3.73664e-07	4.54984e-08	0.969545
Chr1	1376724	CG	17.5	22.75	25.25	20.5	68.8696	9.06677	1	12.2533	29.7476	87.9362	0.653337	205.982	0.000613087	8.77406e-05	1
Chr1	1379816	CG	7.14286	10.5	10.25	8.75	7.7551	63.5823	61.407	67.4107	13.4774	40.2208	0.105777	349.38	0.0482427	0.0101245	1
Chr1	1379817	CG	6.66667	10.25	10.75	7.5	6.11112	72.803	76.4299	74.7222	60.4562	181.115	0.126927	103.753	2.73323e-05	3.57436e-06	1
Chr1	1379826	CG	6.75	11.25	11.6667	9.75	5.625	49.2216	64.0183	68.2323	18.7373	53.1861	1.51282	259.085	0.0108274	0.00240875	0.914747
Chr1	1379827	CG	6.83333	9.5	10.25	8.25	7.9365	75.3472	74.8485	79.1667	28.6706	85.8077	0.102	218.846	0.00182841	0.000278757	1
Chr1	1388698	CG	14.625	18.5	20	18.25	0	85.2469	72.451	80.6878	729.025	2163.06	12.0075	14.0117	0	2.58612e-14	0.254048
Chr1	1388699	CG	15.875	21	25.75	20	4.59559	86.1648	78.8182	74.8214	126.439	375.664	1.82577	72.5243	3.78325e-08	4.3739e-09	0.877055
Chr1	1389233	CG	17.5	20.75	26	21.5	9.21971	94.4286	92.0656	90.207	92.6638	277.691	0.150325	119.119	3.34227e-07	3.73739e-08	1
Chr1	1389234	CG	11.5	17.25	14.75	18	6.77083	87.3225	89.7421	83.8756	99.097	296.623	0.333951	104.108	2.09725e-07	2.35038e-08	1
Chr1	1392571	CG	9.375	10.5	10.75	12	2.77778	57.7922	73.3135	76.777	15.9578	46.0982	0.887534	460.697	0.0181901	0.00376264	0.969871
Chr1	1392572	CG	19.125	25.25	23.25	23.5	12.4047	52.2995	80.6156	84.9491	15.5812	40.8411	2.95124	426.165	0.0204337	0.00714936	0.877055
Chr1	1392655	CG	12	18	18.75	14.75	1.19048	92.0351	91.5598	95.8333	325.229	974.542	0.572078	38.3575	1.96767e-10	2.11126e-11	1
Chr1	1392656	CG	21.125	27.75	28.25	21.25	0.431035	90.7888	93.9372	81.4405	557.721	1658.19	7.48846	22.5653	1.27698e-12	1.37356e-13	0.817089
Chr1	1392706	CG	11.375	19	17.75	15.75	4.49405	84.813	86.0453	94.3985	201.68	601.172	1.93436	56.2373	1.41206e-09	1.52893e-10	0.877055
Chr1	1392707	CG	23.25	27	27.25	23	1.25	81.5994	86.8208	86.0919	337.056	1009.24	0.962526	33.2298	3.85843e-11	3.89836e-12	0.969545
Chr1	1394398	CG	20	35.25	28.25	25.25	70.6774	2.85225	34.9381	15.4421	11.4169	29.6426	2.30409	453.715	0.0528665	0.0346039	0.877055
Chr1	1401689	CG	17.875	24.75	19	19.5	30.4269	0.657895	0	0	12.0033	36.0004	0.00474334	121.666	0.0487754	0.0136355	1
Chr1	1402565	CG	20.75	26.25	29.25	22.25	0.625	90.0609	87.9882	76.5734	89.9493	266.546	1.65081	127.82	4.10884e-07	4.97364e-08	0.878223
Chr1	1402566	CG	12	18.25	21	14.75	0.735294	80.0744	88.0163	80.3603	75.4478	225.213	0.565339	143.596	1.37896e-06	1.61734e-07	1
Chr1	1405997	CG	15.875	20.75	20.5	18.5	0	95.903	87.2247	83.5498	446.713	1328.86	5.63883	28.5425	5.61824e-12	6.00713e-13	0.817089
Chr1	1405998	CG	13.5	20.75	23.5	18.25	3.69588	91.99	84.4962	90.1697	323.853	968.161	1.69834	35.9803	5.06677e-11	5.1978e-12	0.877055
Chr1	1406013	CG	13.625	20.5	24	17	36.1435	88.4732	90.3986	96.4286	9.66443	28.7267	0.133284	516.973	0.0852569	0.0399577	1
Chr1	1436073	CG	13.375	19.5	19.5	17.5	53.0557	1.38889	0	1.13636	30.8584	92.5442	0.0154832	141.405	0.000490875	6.33597e-05	1
Chr1	1436074	CG	17.875	24.5	23.5	17.5	61.4504	1	0	1.47059	175.282	525.712	0.0672242	33.5602	3.78031e-09	3.96432e-10	1
Chr1	1436079	CG	13.625	18.75	20.25	17.75	41.9463	0.892857	1.25	0	80.8756	242.528	0.049281	33.6471	8.54336e-07	9.63547e-08	1
Chr1	1436080	CG	19.625	25.5	23.75	17.75	51.4819	1.31579	1.08696	1.47059	97.2377	291.706	0.0035945	41.4519	2.39285e-07	2.64404e-08	1
Chr1	1440493	CG	14.375	18.5	14.25	18	1.04167	57.3324	79.9974	57.6546	12.5015	35.0902	1.2071	559.472	0.0482427	0.0154683	0.969545
Chr1	1440494	CG	15.5	22.75	17.75	16.25	1.77696	64.1342	79.4795	54.1071	11.2496	31.6542	1.04738	623.638	0.0545261	0.0254505	0.969545
Chr1	1447769	CG	18.125	28.5	19.5	24	12.031	65.6594	76.913	90.9808	14.7336	41.6234	1.28867	499.598	0.0267025	0.00647383	0.969545
Chr1	1447770	CG	11.75	18	18	15.25	14.4789	60.5462	75.3312	91.9249	10.5768	28.6184	1.55609	633.453	0.0639239	0.0406616	0.902298
Chr1	1474055	CG	17.5	23.25	29.25	18.75	26.775	89.59	94.6895	89.2216	14.0106	41.8745	0.0786046	475.287	0.0338162	0.00627399	1
Chr1	1483499	CG	18.375	29.5	26.75	25.25	81.0915	4.47115	1.99693	19.1077	26.8291	78.366	1.06061	322.539	0.00112347	0.000178399	0.969545
Chr1	1483506	CG	18.625	31.25	25.25	24.5	37.0783	1	9.70905	3.3685	25.9139	75.3151	1.21336	66.8449	0.0013704	0.000226532	0.969545
Chr1	1483509	CG	18.5	31.5	25.5	24.5	67.7623	5.61542	28.0952	5.60675	23.4573	64.3244	3.02373	222.92	0.00239115	0.000576273	0.877055
Chr1	1483596	CG	16	26.25	22.75	19	2.44318	80.5387	68.255	79.6747	150.703	445.684	3.21309	58.5197	1.09708e-08	1.28922e-09	0.877055
Chr1	1483597	CG	12.5	13	16.25	11.5	1.66667	79.3245	71.0714	76.4957	58.0164	172.937	0.556042	126.535	3.50223e-05	4.72272e-06	1
Chr1	1483612	CG	14	21.25	23.75	17.5	0.833334	65.5908	70.5647	56.508	17.8398	52.4147	0.552291	367.959	0.0103585	0.00186001	1
Chr1	1483613	CG	12.5	15	15.75	10.75	0.833333	81.5311	68.5606	55.9524	14.0913	39.6798	1.29705	435.026	0.048633	0.0192335	0.969545
Chr1	1483702	CG	14.25	23.25	20.25	16.5	80.3358	3.88889	2.38889	30.4367	22.5685	62.145	2.7802	358.178	0.00296313	0.000705393	0.877055
Chr1	1483703	CG	13.875	17.25	21	18	74.8981	1.78571	0	29.8731	17.3011	46.6332	2.63511	426.166	0.0121093	0.00353588	0.877055
Chr1	1483871	CG	12.625	24.75	23.25	22	4.01786	89.1032	72.021	40.6111	16.0247	38.3912	4.84151	499.826	0.0178162	0.00985108	0.817089
Chr1	1483872	CG	11.125	16.5	19.25	18	1.13636	88.5592	72.8869	40.5462	17.6769	43.184	4.92337	487.035	0.0108582	0.0053326	0.817089
Chr1	1484795	CG	15.625	26.25	21.5	20.25	20.3142	94.9616	89.3088	83.3333	26.8987	79.7491	0.473535	285.621	0.0011068	0.000160575	1
Chr1	1485617	CG	10.375	15.25	15	10.75	93.3333	1.92308	1.47059	0	268.993	806.82	0.0799533	50.5762	1.85019e-10	1.87958e-11	1
Chr1	1485618	CG	24.75	32.75	31.75	29.25	92.487	1.31944	1.81547	1.70718	1644.36	4933.01	0.03386	8.03524	0	2.54473e-16	1
Chr1	1488411	CG	10.25	10.75	15.75	12	0	92.7083	92.823	43.3036	23.0862	56.1435	6.55755	497.443	0.00261062	0.00126312	0.817089
Chr1	1488412	CG	15.25	20	19.75	17.75	0	90.4527	89.6886	48.8636	17.7383	45.7987	3.70815	610.71	0.0106699	0.00389456	0.877055
Chr1	1489062	CG	17.875	31.25	30.75	31	1.25	90.8977	83.0486	90.4302	809.926	2419.42	5.17874	14.9735	0	1.28643e-14	0.817089
Chr1	1489063	CG	16.125	18	22.5	17.25	0.735294	90.2976	86.7424	80.8194	296.412	884.581	2.3272	39.4062	9.38576e-11	9.80947e-12	0.877055
Chr1	1489200	CG	20.75	32.5	32.75	31	0.5	89.7554	87.068	87.7728	656.07	1967.38	0.413853	18.7646	0	4.65614e-14	1
Chr1	1489201	CG	18.5	22.5	22.25	19.5	1.7434	90.7828	94.6221	86.153	448.163	1339.4	2.5469	28.2438	5.61824e-12	5.6996e-13	0.877055
Chr1	1532507	CG	14.25	19.75	26.5	17.5	96.9551	0	1.64332	0	869.68	2608.62	0.210539	17.1022	0	8.09729e-15	1
Chr1	1532508	CG	12.875	16	11	15.25	97.1627	5.63726	0	0	769.196	2303.11	2.2393	18.9218	0	1.72428e-14	0.877055
Chr1	1579215	CG	21	38.25	33	23	34.8376	93.2915	85.8858	98.913	17.5939	51.6833	0.549262	310.911	0.0111169	0.00201119	1
Chr1	1579216	CG	21	24.5	28.5	25	36.7761	91.7458	81.0001	91.8568	10.1445	29.7055	0.364053	427.318	0.072715	0.0342672	1
Chr1	1580804	CG	10	14.75	12.5	13	85.3041	28.0953	2.5	5.1282	28.3001	79.8984	2.50098	307.054	0.00126161	0.000252333	0.877055
Chr1	1580805	CG	19.75	30	30.5	29	93.5058	35.9711	2.94394	0.892857	29.166	79.5192	3.98942	388.609	0.000689789	0.000163365	0.877055
Chr1	1585156	CG	18	20.75	28.75	20.75	5.35714	81.0469	65.0542	58.1184	21.8852	62.0219	1.81686	304.406	0.0035002	0.000713371	0.877055
Chr1	1586255	CG	15.5	16.75	16.5	15	71.7144	3.33332	10.9649	18.4211	17.2383	50.4215	0.646725	352.004	0.0123387	0.00230459	1
Chr1	1586256	CG	18.5	26.25	27.5	25.75	75.5937	4.05969	11.9827	18.5185	17.1006	50.2328	0.53455	392.292	0.0128577	0.00235217	1
Chr1	1594161	CG	15.125	18.5	24.25	15.75	57.3307	0	4.32684	0	20.4859	61.2537	0.101983	244.767	0.00501426	0.000766632	1
Chr1	1594162	CG	15.125	19.5	16	17.5	35.0005	1.19047	0	1.31579	26.2589	78.7176	0.0296377	71.1759	0.00127085	0.000173686	1
Chr1	1601569	CG	30.25	42.5	46.5	38	81.2062	13.5507	26.1535	25.4361	9.58489	28.0919	0.331376	604.768	0.0877	0.0442283	1
Chr1	1602101	CG	18.625	28.75	24.5	27	5.83093	93.7785	93.4951	91.8327	347.475	1042.17	0.126201	35.0251	3.14418e-11	3.13032e-12	1
Chr1	1602102	CG	16.375	20.5	19	14.5	11.1185	93.8441	91.9001	93.273	120.367	361.011	0.0447921	89.1567	5.34766e-08	5.80737e-09	1
Chr1	1602849	CG	16.875	23.5	20	19.25	82.5517	25.5391	1.47059	33.625	10.6251	28.4607	1.70734	655.437	0.0630848	0.0416897	0.877055
Chr1	1603720	CG	12.5	14	16.25	12	93.7545	0	2.77778	0	459.811	1378.75	0.342936	29.9999	4.75317e-12	4.71276e-13	1
Chr1	1603721	CG	11	14	15	23.5	90.7754	0	0	0	486.348	1459.04	2.32799e-31	27.1087	3.31861e-12	3.21684e-13	1
Chr1	1609877	CG	14.75	27.25	23.5	21.25	56.2886	0	0.78125	2.0979	29.102	87.2527	0.0267012	168.409	0.000698957	9.21261e-05	1
Chr1	1609878	CG	16.375	27.5	25.75	23	61.6386	1.13636	0.86207	0.714285	34.4365	103.307	0.00107058	171.387	0.000250354	3.13098e-05	1
Chr1	1610279	CG	11.375	15.75	14.75	18.75	2.27272	38.9444	39.7894	0	24.2869	29.1586	21.8511	94.5972	0.0019712	0.0373002	0.0920346
Chr1	1626237	CG	19.875	34	35	22	14.7708	93.1851	93.0749	90.3942	49.7638	149.188	0.051774	192.984	2.31299e-05	2.74041e-06	1
Chr1	1626238	CG	13.375	18.25	18.25	18.75	16.3947	92.9755	84.8077	92.281	48.0614	143.281	0.451703	181.604	2.90904e-05	3.59654e-06	1
Chr1	1631435	CG	16.875	18.5	20.75	19.25	84.5689	2.78638	2.63158	20.8333	25.8168	75.0672	1.19164	367.571	0.00140013	0.000231068	0.969545
Chr1	1631436	CG	14.75	22.25	17.5	20.25	80.6597	0	0	23.574	24.2578	68.7675	2.00292	369.948	0.00198494	0.000389527	0.877055
Chr1	1632275	CG	11.125	13.5	14.25	14.25	0	73.5294	94.4872	72.9167	11.9063	34.3791	0.669895	900.53	0.0491316	0.017099	1
Chr1	1632276	CG	17.375	24	23	23.75	1.82225	72.1966	95.5803	72.8836	11.6297	33.2907	0.799234	886.193	0.0508248	0.0199933	0.982958
Chr1	1638276	CG	18.25	19.75	19.5	18.25	2.39583	73.2955	86.4695	75.101	114.676	339.025	2.5021	81.5477	7.52093e-08	9.0889e-09	0.877055
Chr1	1638277	CG	14.5	21	15.5	15.75	2.17593	71.6482	73.3036	78.1391	94.384	282.126	0.513236	88.6595	2.94255e-07	3.3449e-08	1
Chr1	1638288	CHG	19	19.75	18.25	19	1.04167	27.8409	37.0765	27.399	94.5521	268.538	7.55913	15.7993	2.90802e-07	4.72501e-08	0.817089
Chr1	1638290	CHG	15.375	21	15.75	17.5	0	33.2274	29.3731	33.75	20.1402	59.8679	0.276386	82.7012	0.00549328	0.000874853	1
Chr1	1638318	CG	18.125	21.5	19	18.5	0.694445	81.255	88.6893	71.9748	369.521	1088.66	9.95429	28.1797	2.03782e-11	2.31258e-12	0.453903
Chr1	1638319	CG	16.875	19.25	17	18.5	1.75	86.3492	90.0783	74.8499	195.975	578.887	4.51937	55.7663	1.72328e-09	1.99341e-10	0.851207
Chr1	1651011	CG	18.125	23.5	26.5	21	0.568181	81.894	66.3071	80.6521	26.3085	77.2403	0.842576	356.267	0.00125737	0.000194477	0.974819
Chr1	1651012	CG	18	19.5	21.5	17	3.14904	85.3381	57.4917	79.9931	29.3565	82.1584	2.95559	295.554	0.000664102	0.000133834	0.877055
Chr1	1651477	CG	10.75	20.25	18.75	12.5	82.1701	0.925925	0	2.27273	105.318	315.849	0.052262	99.9644	1.36667e-07	1.50618e-08	1
Chr1	1651478	CG	18.2857	25	22	17.5	83.3193	0.714285	0.86207	1.19047	252.384	757.139	0.00599419	39.6436	1.06282e-09	1.15241e-10	1
Chr1	1654617	CG	21.875	25.5	28	24.5	95.7895	25	2.65457	26.087	10.898	31.1943	0.749814	933.188	0.0587841	0.0272897	0.992335
Chr1	1654618	CG	12.5	17.25	17.75	16.75	97.3809	25.0575	0	23.6111	14.1362	40.3861	1.01124	782.84	0.0324475	0.00758005	0.969545
Chr1	1655926	CG	13.375	20.25	16.25	13.5	1.13636	90.5675	89.3066	88.741	318.641	955.744	0.0891011	39.2486	5.66223e-11	5.69168e-12	1
Chr1	1655927	CG	18.75	27	23.5	24	3.07292	96.5278	95.7847	91.6685	678.516	2032.78	1.38359	19.8072	0	3.79235e-14	0.94963
Chr1	1656702	CG	12.75	15.25	21.25	18	86.3565	0	0	0	271.596	814.788	0	43.9326	1.72669e-10	1.74997e-11	1
Chr1	1656703	CG	22.375	27.25	28.75	26.25	90.6601	0.86207	0	1.76799	750.083	2249.89	0.181792	17.1978	0	1.9943e-14	1
Chr1	1658651	CG	12.125	21.25	23.5	16.75	46.812	13.1875	3.0303	1.47059	13.3515	38.5028	0.775858	208.704	0.0419854	0.00970526	0.987676
Chr1	1670253	CG	10	18.25	15.25	15	0	58.9458	54.8958	67.6843	13.6984	40.3112	0.39194	435.964	0.0374315	0.00765418	1
Chr1	1670254	CG	18.5	27	24.75	20.75	1.47059	57.6273	53.3669	66.0963	23.1052	67.882	0.716863	234.273	0.00259911	0.000420566	0.998122
Chr1	1670255	CG	9.875	18.5	15.75	15	2.38636	65.0217	61.071	73.497	78.6564	232.178	1.89548	85.06	1.03615e-06	1.30805e-07	0.877055
Chr1	1670256	CG	18.375	26.75	24.25	20.25	1.35234	54.8502	62.2655	63.9525	78.5661	233.082	1.30818	71.6955	1.04427e-06	1.27343e-07	0.969545
Chr1	1673408	CG	20.125	26.25	28	25.25	92.0854	15.4762	3.16742	1.78571	56.9882	168.767	1.09866	206.825	9.31057e-06	1.18367e-06	0.969545
Chr1	1673409	CG	13.125	17	17	17.75	96.3	9.3966	2.55755	6.11905	338.024	1011.65	1.2103	38.6679	3.76317e-11	3.83593e-12	0.969545
Chr1	1680135	CG	14	24	18.5	21.5	30.3315	0	1.66667	0	18.238	54.619	0.0475343	77.9166	0.00925387	0.00147703	1
Chr1	1680136	CG	15.5714	21.25	19.75	19.5	25.9637	0.961538	0	1.13636	12.1608	36.4436	0.0193411	77.4322	0.0507499	0.0163155	1
Chr1	1683791	CG	16.375	20.5	22.75	22.25	60.9707	0	0	0	57.9297	173.789	1.88237e-31	102.674	8.33522e-06	9.69108e-07	1
Chr1	1683792	CG	9.4	12.25	11.75	10.75	75.495	0	2.08333	1.78571	258.799	775.992	0.202775	25.0446	1.35757e-08	1.70645e-09	1
Chr1	1684969	CG	18.125	26	22	23	92.3626	14.7829	0	22.6191	20.5962	59.731	1.02875	512.961	0.00487023	0.000886439	0.969545
Chr1	1684970	CG	20.375	23.75	25.75	24.5	90.2663	12.0417	0	21.6667	22.4539	65.308	1.02688	459.051	0.00304788	0.000527244	0.969545
Chr1	1686696	CG	14.125	19	15.75	16.75	1.40625	87.2903	96.6009	85.819	397.9	1185.08	4.31045	31.7214	1.24228e-11	1.30188e-12	0.877055
Chr1	1686697	CG	15.125	18.5	20.25	19	4.48611	95	92.5	92.293	342.437	1026.82	0.246463	36.8434	3.47073e-11	3.45451e-12	1
Chr1	1687467	CG	14.125	17.25	18.75	14.25	76.9956	49.2184	6.9448	16.1676	12.7601	29.5733	4.35354	453.955	0.0482427	0.0349706	0.877055
Chr1	1699686	CG	12.125	17	14.25	18.75	21.1214	91.9006	88.5093	91.1957	34.1942	102.469	0.0567544	225.704	0.000261569	3.29993e-05	1
Chr1	1699687	CG	17.25	24.75	22	20.5	26.4267	94.1663	86.3776	98.2759	67.3386	199.274	1.37084	106.563	3.0051e-06	3.78016e-07	0.953662
Chr1	1723331	CG	15	19	22.75	21.25	28.4245	76.8086	74.0974	78.2202	12.4076	37.1046	0.0590381	297.444	0.0482427	0.011711	1
Chr1	1723332	CG	15.625	27.75	24.75	22.25	18.8746	81.0421	75.8502	73.4904	21.8263	64.997	0.240985	247.742	0.00355375	0.000542407	1
Chr1	1727616	CG	10.875	11.75	14.5	12.3333	4.22932	81.0315	83.3874	25	20.3286	43.6591	8.66338	412.773	0.00720931	0.00670791	0.711245
Chr1	1727617	CG	19.5	20.75	20.25	22	1.38889	78.7837	77.4955	40	17.6954	44.3406	4.37275	443.924	0.0107997	0.00463402	0.877055
Chr1	1731509	CG	16.25	30	25.5	23.75	93.5601	10.8755	0	0	137.952	410.52	1.66754	94.5721	2.04934e-08	2.3223e-09	0.877055
Chr1	1731510	CG	19	28.25	21.75	24.75	91.741	13.2812	0	1.47059	84.9664	251.946	1.47635	143.618	6.08621e-07	7.38753e-08	0.923139
Chr1	1733585	CG	17.75	29.25	24	23.5	0.543479	47.9093	30.7727	30.7917	10.6927	28.4857	1.79617	217.75	0.0619821	0.0415108	0.877055
Chr1	1752538	CG	12	22.25	17.75	19.5	67.8552	0	3.58852	1.38889	50.1986	150.408	0.0936534	139.841	2.18155e-05	2.59314e-06	1
Chr1	1752539	CG	19.375	20	27.25	22	60.1435	1.47059	1.6129	0	32.2497	96.7122	0.0183893	173.446	0.000375583	4.78959e-05	1
Chr1	1759211	CG	16.5	30	20	25	95.4583	23.2576	3.125	69.8083	14.0248	28.3304	6.87206	680.917	0.0336632	0.0425622	0.817089
Chr1	1781001	CG	14.875	21.75	19.75	20.75	91.5706	0	14.2857	23.8095	17.2247	49.7594	0.957282	600.087	0.0123888	0.00247726	0.969545
Chr1	1781002	CG	17.25	20.5	27.75	22.5	92.2963	2.71164	12.8544	21.8426	24.481	71.7243	0.859273	426.453	0.00188574	0.000303614	0.974202
Chr1	1791227	CG	12.125	15.75	16.5	19.75	2.97619	71.688	71.9444	89.1938	15.561	45.3179	0.682593	589.968	0.0205688	0.00412101	1
Chr1	1791228	CG	15.75	23	20.75	17.5	6.69081	69.3866	73.7855	88.7991	13.2103	38.3051	0.662863	625.172	0.0440181	0.00996505	1
Chr1	1792794	CG	19.375	23.25	23.75	21.75	4.44711	92.6272	89.4495	93.5037	348.505	1044.48	0.518341	35.1151	3.07879e-11	3.08216e-12	1
Chr1	1792795	CG	10.125	18.25	17	17.25	2.27272	92.3425	91.8831	93.6779	356.767	1070.11	0.094939	36.6254	2.59609e-11	2.60582e-12	1
Chr1	1793228	CG	13	20.5	19.25	24.25	6.96023	78.6986	78.6096	88.5209	118.316	351.567	1.69108	76.7638	6.03387e-08	7.02062e-09	0.877055
Chr1	1793229	CG	17.75	24.75	24.25	19.75	3.25298	87.0478	82.4676	85.6969	226.664	679.055	0.468215	47.3186	6.19736e-10	6.41122e-11	1
Chr1	1796276	CG	16.25	23.75	22.5	27	2.50613	94.4618	95.5299	89.7772	865.916	2592.84	2.45662	15.2462	0	8.36122e-15	0.877055
Chr1	1796277	CG	10.7143	15.75	13	14.5	1.68067	92.0906	89.4981	90.0473	413.116	1238.82	0.264903	28.1823	4.0776e-11	4.31862e-12	1
Chr1	1796305	CG	16.125	24.5	23.25	27	48.892	0	0	1.80645	9.91178	29.7122	0.0115498	376.72	0.0783912	0.0342316	1
Chr1	1800768	CG	9	14.5	12	12.75	81.4124	5.82665	0	0	121.569	363.621	0.542971	83.3681	4.99052e-08	5.52072e-09	1
Chr1	1800769	CG	14.875	22.5	20.25	15.75	70.7369	4.69697	0	3.39366	72.6405	217.461	0.230151	102.185	1.79271e-06	2.06604e-07	1
Chr1	1801513	CG	19.75	24.75	27.5	28.5	95.1786	25	0.961538	0	26.2382	75.3493	1.68272	476.917	0.00127661	0.000225903	0.877055
Chr1	1801514	CG	16.75	24	27.25	21.5	94.5888	23.2758	1.08696	0	29.5703	85.4252	1.64289	420.111	0.000635454	0.000105008	0.881149
Chr1	1808947	CG	13.625	18.25	19.5	17.5	91.2387	1.08696	3.62103	1.25	1097.64	3291.53	0.692671	11.6168	0	2.14238e-15	1
Chr1	1808948	CG	11.625	19.25	17	16	93.9461	0	0	0	1227.3	3681.9	1.37121e-31	11.5061	0	1.1903e-15	1
Chr1	1814160	CG	14.875	19.25	18.25	15.75	0.892857	93.0769	94.4444	85.8684	354.542	1059.02	2.30099	36.9067	2.73831e-11	2.80215e-12	0.877055
Chr1	1814161	CG	9	13.5	12.5	11.5	0	90.0744	87.3106	94.5588	267.38	799.969	1.08557	49.3042	1.93211e-10	1.99747e-11	0.969545
Chr1	1818068	CG	16.875	25.75	23.75	22	30.9366	0	0	0	13.6382	40.9146	0	112.281	0.0381681	0.00708315	1
Chr1	1836218	CG	10.5	13.6667	9.5	11.5	0	89.8284	80.2967	93.4375	159.638	473.134	2.88935	63.0754	2.29435e-07	3.18219e-08	0.877055
Chr1	1836219	CG	19.5	29.5	21	21.5	0.480769	90.6106	90.3691	89.3116	404.997	1214.87	0.0601737	31.7311	1.08665e-11	1.10027e-12	1
Chr1	1836732	CG	14.375	20.75	21	19.75	90.0897	23.4375	3.58696	1.38889	24.6115	71.1434	1.3455	438.508	0.00182888	0.000318583	0.959456
Chr1	1836733	CG	13.125	25.25	20.75	22.25	87.9708	20	1.78571	1.5625	31.8632	92.8938	1.34785	332.257	0.000404366	6.18618e-05	0.958596
Chr1	1853828	CG	15.125	25.25	20.5	22.5	5.15345	86.4841	84.6343	80.1777	268.184	802.278	1.13693	36.9737	1.8918e-10	1.9579e-11	0.969545
Chr1	1853829	CG	17.75	29.75	25.5	26.25	3.1858	88.0559	88.5405	92.3732	448.092	1342.6	0.837044	26.732	5.61824e-12	5.61692e-13	0.974819
Chr1	1858562	CG	24.25	32.25	31.25	25.25	91.6031	0.657895	0.892857	0.641025	1200.85	3602.52	0.00720498	11.0027	0	1.33909e-15	1
Chr1	1858563	CG	17.25	27.75	22.75	22.75	93.3082	0	1.25	1.47059	935.174	2805.18	0.172206	14.6096	0	5.244e-15	1
Chr1	1865784	CG	20.625	33	26.5	27	6.81819	87.4136	81.3875	63.3392	15.6426	44.5854	1.17112	536.029	0.0200535	0.00449625	0.969545
Chr1	1865785	CG	13.875	17.75	14.75	14.75	4.54545	89.8059	74.5455	66.469	20.8419	59.8525	1.33666	420.312	0.00456664	0.000876131	0.962696
Chr1	1865976	CG	22.25	27.75	31.75	24	0.897129	69.2157	93.3567	67.5483	13.4941	38.173	1.15466	722.661	0.0400489	0.0101411	0.969545
Chr1	1865977	CG	12.5	17.75	18.5	14.25	2.44361	67.0175	88.7134	62.2706	11.4635	32.2258	1.08231	734.519	0.0523241	0.0233802	0.969545
Chr1	1885920	CG	11.1429	17.25	17	16.25	0	87.0467	61.8763	80.8333	26.6294	75.8644	2.01191	341.806	0.00175252	0.000339442	0.877055
Chr1	1885921	CG	13.5	18.75	20.5	16	0	77.4767	64.448	86.875	20.8606	60.3871	1.09737	462.345	0.00454496	0.000832563	0.969545
Chr1	1885928	CG	10.7143	17.75	17.25	16.75	3.08442	84.7227	78.0289	80.7955	114.664	342.841	0.575401	78.6523	2.01547e-07	2.3827e-08	1
Chr1	1885929	CG	13.75	20.25	19.75	16.5	0.78125	84.3307	87.9817	94.471	571.819	1705.8	4.82583	21.8636	1.27698e-12	1.13458e-13	0.817089
Chr1	1898324	CG	13.125	20.25	15.25	18.25	0	95.7386	94.1667	91.7879	767.344	2300.31	0.860181	18.3978	0	1.73619e-14	0.974036
Chr1	1898325	CG	9.71429	16.25	16.25	12.5	1.2987	97.9167	95.743	94.2434	564.741	1693.06	0.583014	23.4029	5.61824e-12	5.85239e-13	1
Chr1	1902707	CG	18.625	24.5	27.5	20.5	95.5861	0	0	0	841.938	2525.81	5.67912e-32	17.3632	0	9.87119e-15	1
Chr1	1902708	CG	12.5	21.5	22	13	97.5	1.19047	0	1.47059	608.151	1824.26	0.0993034	24.5599	7.34531e-13	7.47316e-14	1
Chr1	1917511	CG	12	14	15.5	15.25	38.7073	98.4375	98.4375	90.2851	9.72218	28.839	0.163796	541.011	0.0836549	0.0392484	1
Chr1	1918551	CG	7.71429	12	8.75	8.25	0	62.4305	80.9028	52.1104	10.4953	28.867	1.30943	650.018	0.0738492	0.0472544	0.969545
Chr1	1918552	CG	25.625	36.5	35	36	1.28125	62.6472	81.779	65.8088	11.4396	33.093	0.612831	686.508	0.0525792	0.0205868	1
Chr1	1925817	CG	20	33.75	32.75	22	7.77462	58.0191	78.2898	75.2254	21.6614	61.8569	1.56364	305.42	0.0037053	0.000724426	0.902298
Chr1	1925818	CG	14.7143	20	18	15.75	8.38446	71.1648	84.2559	87.1438	15.6118	45.6938	0.570763	508.147	0.0259139	0.00532204	1
Chr1	1931828	CG	21.625	31.25	29.75	27.25	1.73792	64.4088	73.6749	62.2263	50.3518	148.887	1.084	136.345	2.13724e-05	2.77835e-06	0.969545
Chr1	1931829	CG	13.25	17.75	15.25	16.25	1.87166	66.0417	68.125	66.9657	47.2357	141.647	0.0302825	143.934	3.26571e-05	3.88367e-06	1
Chr1	1948032	CG	18.375	26.5	29	22	91.2739	2.02381	0.961538	2.5	913.091	2738.92	0.176975	14.021	0	6.00981e-15	1
Chr1	1948033	CG	18.875	30	30.75	30.25	92.2745	0	0.735295	2.51229	655.85	1966.89	0.328827	20.2943	0	4.65949e-14	1
Chr1	1955561	CG	20.5	33.25	20.75	31.5	19.293	78.5202	65.4121	74.2873	11.8133	34.5381	0.4509	396.997	0.0496912	0.0167069	1
Chr1	1955562	CG	12.875	17.25	16.75	13.75	22.2203	84.2391	81.7222	81.488	9.80287	29.3772	0.0156826	593.375	0.081348	0.0360459	1
Chr1	1956157	CG	11.5	15	15	14.5	14.3056	81.7674	76.5273	70.8475	16.4791	48.8077	0.314833	378.956	0.0154917	0.00275516	1
Chr1	1956158	CG	17.625	22.75	22	20	13.0435	82.2292	87.7164	83.8415	14.2768	42.7198	0.0553091	575.252	0.0309728	0.00564793	1
Chr1	1960668	CG	21.5	22.5	24.5	24.25	64.6094	10.4839	0	1.25	10.5091	31.0664	0.230408	569.247	0.0651468	0.0278231	1
Chr1	1962351	CG	14.625	24.75	26	17.5	24.4909	1.47059	1.47059	0	13.6454	40.8475	0.0443935	64.9534	0.0380737	0.00714365	1
Chr1	1967940	CG	18.875	24.5	26	25.5	90.7385	3.26384	2.88746	26.0417	21.1459	60.6604	1.38867	506.521	0.00422196	0.000811157	0.947762
Chr1	1967941	CG	12.75	14.75	19.25	14.75	85.3616	0	0	26.1905	13.3324	37.5598	1.21869	750.466	0.0422586	0.0110136	0.969545
Chr1	1968220	CG	20	27.5	25.75	22	1.66666	68.7952	85.4318	79.5201	45.2007	132.892	1.35479	209.995	4.36401e-05	5.95772e-06	0.956513
Chr1	1968221	CG	9.125	7.5	10	9.66667	1.5625	87.5	77.289	74.7475	40.2096	119.233	0.697696	240.876	0.000165056	2.28097e-05	1
Chr1	1968580	CHG	12.125	22	16.25	16.25	0	10.9877	6.21162	4.41729	13.188	28.8739	5.34509	8.63119	0.0443508	0.0390278	0.817089
Chr1	1971013	CG	20	27.75	28.5	23	87.5906	1	2.02381	0	273.303	819.723	0.0933087	43.8972	1.65469e-10	1.68042e-11	1
Chr1	1972550	CG	11.125	16	17.25	12.25	93.5231	3.125	2.77778	0	241.897	725.269	0.211527	55.4768	3.90334e-10	4.00295e-11	1
Chr1	1972551	CG	14.25	18.25	19.25	13	95.5422	0	1.08696	0	1664.24	4992.35	0.180858	8.71017	0	2.40837e-16	1
Chr1	1987266	CG	17.75	24	21.75	17.75	0	38.1373	56.6898	24.7773	12.3146	29.1052	3.91936	262.133	0.0482448	0.037619	0.877055
Chr1	1987823	CG	14.375	27.25	18	21.25	32.7827	82.142	75.0841	81.3273	10.4351	30.9533	0.176071	338.704	0.0665346	0.0283147	1
Chr1	1994874	CG	9.75	20	13.5	11.75	52.0833	1.25	1.92308	0	11.9941	35.9603	0.0109607	347.532	0.0488039	0.0137108	1
Chr1	1994885	CG	17.375	22.75	23	18.25	77.274	0	0	0	115.629	346.888	1.65307e-31	82.6264	7.09194e-08	7.71675e-09	1
Chr1	1994886	CG	9.375	19.75	13.5	10.75	74.1506	1.31579	0	2.27273	28.0894	84.2339	0.0171724	303.29	0.000860821	0.000114606	1
Chr1	2008669	CG	18.625	23.75	24	25.75	4.21627	85.7394	88.2074	87.4928	295.612	886.49	0.173232	37.2386	9.55384e-11	9.66282e-12	1
Chr1	2008670	CG	11	16.25	15.75	15.5	0	73.0952	82.4405	81.0823	220.504	657.025	2.2439	45.4477	7.53631e-10	8.125e-11	0.877055
Chr1	2015186	CG	11.5	15.25	14.5	18	80.2282	0	3.58696	0	82.4868	247.178	0.141432	121.295	7.46702e-07	8.43738e-08	1
Chr1	2015187	CG	20.375	35.25	35.75	30.25	79.4724	2.19048	1.38785	0	661.851	1984.89	0.331502	14.8184	0	4.41136e-14	1
Chr1	2016699	CG	18.5	24.5	19	15.25	33.3341	79.8452	83.0173	98.6111	10.4717	29.6917	0.86176	468.333	0.0658214	0.0343449	0.973619
Chr1	2018322	CG	14.875	20.5	23.5	18	93.3598	24.7024	3.00725	23.4375	12.0487	34.6747	0.735765	806.122	0.048682	0.0163901	0.995372
Chr1	2018323	CG	9.875	14.5	14.25	13.25	87.0196	19.6428	0	23.5294	12.1322	34.6546	0.871008	730.632	0.0484192	0.0164344	0.97252
Chr1	2020967	CG	15.125	26.5	23.75	19.25	93.8286	26.3158	0	21.4286	12.5843	35.8257	0.963583	813.346	0.0482427	0.0139698	0.969545
Chr1	2020968	CG	15.25	19.25	22	17.5	93.6303	23.913	0	25.2778	12.087	34.3228	0.969126	834.196	0.0485628	0.017232	0.969545
Chr1	2029086	CG	15.125	24.75	20.25	21.5	84.8606	2.21154	2.08333	2.28175	45.1753	135.526	0.00016728	242.046	4.38034e-05	5.22755e-06	1
Chr1	2029087	CG	15.625	22.75	25	21.5	87.9954	0	0	5.26558	80.8428	242.027	0.25063	147.502	8.56786e-07	9.77443e-08	1
Chr1	2029195	CG	15.125	24.5	23.5	19.75	89.0288	21.4286	1	20.4546	14.0866	40.6491	0.805381	659.526	0.0329807	0.00732952	0.980614
Chr1	2043518	CG	12.2857	14	14.75	12	94.7588	0	0	0	1034.38	3103.13	3.08323e-32	12.7928	0	1.50453e-14	1
Chr1	2043519	CG	17.5	23.75	20.75	21.75	95.772	0	0.625	0	1798.88	5396.52	0.0641187	8.12295	0	1.61511e-16	1
Chr1	2044732	CG	18	25.5	28	19.25	3.051	84.6584	82.3184	90.9574	574.551	1715.35	4.1498	19.2433	1.27698e-12	1.09705e-13	0.877055
Chr1	2044733	CG	13.375	15	18.75	16.5	0	84.8496	84.5652	79.2659	192.487	576.079	0.690997	57.2533	1.95541e-09	2.06291e-10	1
Chr1	2071997	CG	17.375	25.5	26	20.75	91.1851	0	1.89341	2.23214	376.858	1130.23	0.168973	34.2548	1.79213e-11	1.79369e-12	1
Chr1	2071998	CG	12.5	15.5	19	16	89.3939	0	0	4.52614	95.6103	286.409	0.211013	129.445	2.68774e-07	3.00508e-08	1
Chr1	2074825	CG	25.5	30.75	32.25	26	47.5626	2.60132	3.17461	11.4493	17.2111	50.4545	0.589317	166.39	0.0124384	0.00229623	1
Chr1	2074826	CG	9.125	15.5	17.5	16	51.1619	2.08333	4.7619	9.0909	9.64294	28.6449	0.141978	352.265	0.0859146	0.0404931	1
Chr1	2075802	CG	11.5	21.75	21	19.25	94.1186	60.6135	25	14.2982	13.2119	31.3333	4.15126	566.568	0.0439932	0.0267181	0.877055
Chr1	2085497	CG	14.875	17	24.25	12	91.3307	0	0.86207	1.66667	165.695	497.015	0.0351413	79.0773	5.61248e-09	5.91143e-10	1
Chr1	2085498	CG	20.25	25.25	27	26	80.9569	1.25	0.735295	0	54.2768	162.814	0.0083057	190.077	1.29234e-05	1.51271e-06	1
Chr1	2093605	CG	10.7143	14	16	9.75	4.7619	93.5294	85.8879	94.2308	88.3041	263.546	0.683177	125.384	1.11639e-06	1.36684e-07	1
Chr1	2093606	CG	19.75	29.25	23	27.25	6.20833	87.1628	93.5273	87.9171	201.118	601.607	0.873046	55.3993	1.43977e-09	1.52223e-10	0.972492
Chr1	2095213	CG	13.875	19.75	22.5	16.75	87.3011	1	3.01408	1.31579	351.084	1052.97	0.140768	33.3432	2.90778e-11	2.91552e-12	1
Chr1	2095214	CG	17.25	27.25	24.25	23.75	87.5571	2.0032	0	1.08696	1036.75	3109.56	0.348061	11.557	0	2.97037e-15	1
Chr1	2098125	CG	10	13.25	15.75	15.5	78.7202	0	18.75	19.2308	10.0849	28.9259	0.664329	724.154	0.0740458	0.0387083	1
Chr1	2098126	CG	21.375	24.75	25.75	26.5	81.2998	0.625	22.7705	22	16.8689	47.7359	1.43543	440.243	0.0137696	0.00311186	0.935259
Chr1	2098789	CG	14.375	21.75	20.25	20.25	4.07738	84.0225	92.18	87.3862	402.622	1203.06	2.40021	28.0085	1.16675e-11	1.17783e-12	0.877055
Chr1	2098790	CG	16.125	23.5	24	21.25	1.11166	81.9119	83.7304	89.3182	246.616	737.245	1.30098	45.8032	3.40981e-10	3.56226e-11	0.969545
Chr1	2101220	CG	13	18	20	18.5	1.82292	88.8982	90.7828	91.4632	672.316	2016.19	0.378271	18.6711	0	4.00251e-14	1
Chr1	2101221	CG	15.125	18.25	16	17	0	81.7562	93.2555	91.4583	517.63	1540.44	6.22613	24.5839	2.32911e-12	2.22621e-13	0.817089
Chr1	2113419	CG	22.25	29.75	30	22.25	91.5884	0.961538	0.86207	1.04167	1196.01	3588.04	0.00294656	10.9891	0	1.36961e-15	1
Chr1	2113420	CG	13.875	20.5	22.5	21	92.5677	0	0	0	1051.08	3153.23	1.51194e-31	13.0438	0	2.73783e-15	1
Chr1	2118916	CG	14.1429	15	13.25	11.75	95.4595	8.52273	0	0	433.555	1294.06	3.30466	29.3069	3.00625e-11	3.25682e-12	0.877055
Chr1	2118917	CG	21.5	33.25	31.5	28.5	92.2471	0	0	0.925925	974.794	2924.22	0.082388	13.8748	0	4.17706e-15	1
Chr1	2119571	CHH	19.75	26.25	27	25	0	3.9566	0	2.82966	23.1807	29.5494	19.9963	0.831211	0.00255353	0.0351002	0.132566
Chr1	2122020	CG	19.375	27.75	22.25	24	0	66.181	85.0901	28.8787	14.1367	30.7736	5.81824	562.455	0.0324415	0.0290946	0.817089
Chr1	2130694	CG	15.625	24	16.75	15.5	84.1024	3.45033	15.3846	39.6242	13.7982	36.4509	2.47179	549.811	0.0362449	0.012806	0.877055
Chr1	2130695	CG	16.875	26.75	20	22.25	82.934	2.38095	10.7639	38.7016	18.0007	47.3766	3.31278	436.688	0.00989598	0.00324505	0.877055
Chr1	2130730	CG	16	22.75	16.25	16	0	87.8381	95.4286	86.8252	223.795	668.347	1.51924	58.213	6.77633e-10	7.19332e-11	0.908745
Chr1	2130731	CG	19.625	29.25	25.5	23.75	1.31579	87.4754	86.6186	86.4773	597.674	1792.9	0.0595602	19.5901	7.34531e-13	8.30422e-14	1
Chr1	2132603	CG	11.125	16	16	13.75	5.78125	93.208	94.4643	100	145.66	435.81	0.584095	89.4303	1.3955e-08	1.51464e-09	1
Chr1	2132604	CG	16.4286	20.25	25.25	19.5	5.55556	96.0526	100	92.8572	108.188	323.654	0.455227	112.491	2.95528e-07	3.50187e-08	1
Chr1	2133633	CG	17.875	28.75	33	25.5	87.2515	13.1229	12.2117	9.375	44.2329	132.551	0.0736827	207.414	5.03369e-05	6.06089e-06	1
Chr1	2133634	CG	10.5	12.25	15	10.75	90.3896	16.3194	15.9091	12.5	21.306	63.8194	0.0492479	357.085	0.00806159	0.00136041	1
Chr1	2137199	CG	10.75	15.5	13	11.25	0	65.2462	89.5833	76.7262	23.1314	66.631	1.38156	429.174	0.00258306	0.000469063	0.950436
Chr1	2137200	CG	24.8571	33.5	29.75	33.75	1.27396	69.9712	86.3357	77.0531	15.0993	44.374	0.461899	583.263	0.0301617	0.00618219	1
Chr1	2161427	CG	16.5	24.75	25.75	23.25	3.6012	74.2463	78.6149	79.4073	67.4422	201.85	0.238441	129.593	2.97376e-06	3.45426e-07	1
Chr1	2161428	CG	12.75	16.75	14.75	13.5	2.38636	63.3681	74.7987	85	21.0335	60.811	1.14473	409.218	0.00434471	0.000799459	0.969545
Chr1	2162221	CG	11.125	19.5	21.25	16.5	1.13636	58.8503	36.4659	84.2143	40.3259	94.8113	13.0833	174.487	9.18378e-05	5.43168e-05	0.203399
Chr1	2162222	CG	12	19.75	21.5	15.75	1.5625	45.2151	41.1859	64.5614	13.6908	37.0197	2.02633	308.252	0.0375155	0.0118456	0.877055
Chr1	2169479	CG	19.125	25.25	25.25	23.25	64.4294	2.80489	3.81571	0	77.403	231.819	0.195003	80.1655	1.15726e-06	1.32199e-07	1
Chr1	2169480	CG	17.75	24.25	24	19	67.07	2.71392	1.08696	1	35.7555	107.228	0.0194298	191.874	0.00019774	2.46256e-05	1
Chr1	2189663	CG	9.875	13	11	14	18.1845	76.2363	78.1818	76.1619	19.9982	59.9565	0.0190377	275.625	0.00569882	0.000867577	1
Chr1	2192456	CG	21.625	32.5	29.25	29.5	2.4035	49.7216	47.9891	50.1261	33.1412	99.3265	0.0485426	106.186	0.000317552	4.03678e-05	1
Chr1	2209365	CG	12.8571	20.75	21.5	19.5	65.6384	2.17803	0.86207	0	16.0436	48.1056	0.0125383	383.824	0.0228362	0.00408236	1
Chr1	2209366	CG	23.25	31.75	39.25	25.5	71.6519	1.5625	1.23476	0.833333	16.2237	48.669	0.00109014	489.384	0.0167579	0.00279971	1
Chr1	2209587	CG	9.16667	13.5	10.25	12	88.6839	17.0833	2.77778	3.125	37.5751	110.483	1.12091	237.666	0.000432217	6.73852e-05	0.969545
Chr1	2209588	CG	24.5	31.5	39	33.5	93.8173	12.3039	1.21345	0.806453	173.254	515.154	2.30438	73.8756	4.10403e-09	4.58195e-10	0.877055
Chr1	2209589	CG	9.16667	14	10.5	11.75	84.7078	2.5	0	0	204.097	611.928	0.181217	45.9853	1.51085e-08	1.79253e-09	1
Chr1	2209590	CG	24.5	30.5	38	33	89.0546	0	0.581395	0	351.726	1055.15	0.0125468	35.9209	2.87185e-11	2.87546e-12	1
Chr1	2210019	CG	8.125	17.5	12.5	10.75	15.0488	96.8297	86.6068	72.4026	21.5247	61.4493	1.5624	385.283	0.00383429	0.000753244	0.902298
Chr1	2210020	CG	12.25	16.25	17.75	13.75	14.7851	91.2202	91.2495	73.9394	16.0347	46.5555	0.774257	515.135	0.0177587	0.00356856	0.987771
Chr1	2210406	CG	12.625	16.25	20.25	17.5	46.1167	94.5588	93.0195	92.9932	10.8366	32.4904	0.00968104	332.027	0.0597435	0.0224797	1
Chr1	2251755	CG	18.5	28.5	33.25	27	6.31579	84.4939	79.9913	87.2963	87.2999	260.919	0.490264	110.812	5.04829e-07	5.77567e-08	1
Chr1	2258582	CG	12.75	21.5	23.5	20.5	10.7714	60.0875	92.6522	88.2735	19.4621	52.7158	2.83529	440.656	0.00658538	0.001802	0.877055
Chr1	2258583	CG	14.125	20.5	19.75	17.25	4.73958	65.295	90.8467	84.9641	22.6169	64.4861	1.68232	425.748	0.00292758	0.000567935	0.877055
Chr1	2260647	CG	19.375	22.75	20	21.25	2.27743	90.4018	66.1297	96.5556	38.3001	107.988	3.45632	299.498	0.000128055	2.35302e-05	0.877055
Chr1	2260648	CG	8	10.5	8.75	11	2.22222	92.7273	70	96.0606	15.8941	44.7912	1.44563	556.527	0.04083	0.0112372	0.93732
Chr1	2292333	CG	8.4	8.33333	8.75	7.25	16.3809	90.4762	87.5	86.1607	27.4069	82.0683	0.0762143	213.794	0.00577707	0.00103755	1
Chr1	2306319	CG	24.875	35	30.75	27.5	86.2553	1.18056	6.97776	21.8929	25.6743	74.581	1.22091	374.075	0.0014441	0.000240148	0.969545
Chr1	2306320	CG	11.25	18.5	18.25	17.25	77.7381	4.71491	1.31579	20.4365	24.6053	71.2156	1.30022	320.112	0.00183162	0.000316714	0.969545
Chr1	2307117	CG	16.75	25.25	25	25.5	46.1542	2.79413	1.38889	0	12.3092	36.8676	0.0299313	260.84	0.0482448	0.0120883	1
Chr1	2307607	CG	23.5	36.25	30	31	18.0242	92.8616	91.6613	94.467	50.5451	151.546	0.044522	178.033	2.08335e-05	2.46305e-06	1
Chr1	2307608	CG	14.8571	17.75	14	13.25	20.1416	90.5049	89.2515	97.9167	44.6736	133.014	0.50331	174.3	8.67061e-05	1.14521e-05	1
Chr1	2309288	CG	21.5	29.25	23.25	27.75	0.806451	90.1321	86.3624	89.1132	484.442	1452.13	0.597888	25.4406	3.31861e-12	3.32142e-13	1
Chr1	2309289	CG	7.375	11.5	14.75	12.75	0	93.759	90.4386	92.8572	229.226	687.282	0.197967	59.5656	5.71609e-10	5.87671e-11	1
Chr1	2309980	CG	8	8.75	7.75	10.25	35.5238	0	2.5	0	69.4121	207.422	0.406961	20.477	2.73538e-05	3.82142e-06	1
Chr1	2309981	CG	20.375	34.5	28.5	25.25	47.328	2.43325	0	0.86207	44.5503	133.492	0.0792267	76.8466	4.8021e-05	5.78384e-06	1
Chr1	2310449	CG	13.625	21.25	19	20.25	48.1517	8.33333	6.57895	8.33333	13.228	39.6426	0.0207622	197.656	0.0437634	0.00835244	1
Chr1	2314238	CG	11.125	12.5	17.25	14.75	0.78125	88.5498	73.3092	67.4039	11.8898	34.4738	0.597776	796.62	0.0491696	0.0168621	1
Chr1	2314239	CG	21.75	36	29	22.25	0.543479	92.4087	72.3061	67.4851	12.0027	34.3161	0.846041	826.237	0.0487818	0.017248	0.974819
Chr1	2314449	CG	16.5	21	21.25	18	2.62821	96.5774	16.386	68.8025	18.7125	30.7992	12.6692	523.558	0.00809204	0.0289886	0.219377
Chr1	2314450	CG	17.875	24.25	25	21.25	1.50502	91.8062	12.7658	69.875	19.7866	31.8307	13.7646	483.841	0.00602932	0.0248012	0.185848
Chr1	2314578	CG	19.75	30.75	24.25	24.25	0	95.0439	93.913	93.4596	469.288	1407.69	0.0881177	30.2185	4.25082e-12	4.07668e-13	1
Chr1	2314579	CG	15	18.75	18	18	0	92.8386	95.4937	95.1128	1048.99	3145.74	0.605255	13.6211	0	2.76424e-15	1
Chr1	2314754	CG	23.625	33.5	24.5	27	0.446429	79.8537	86.3314	64.8077	24.0903	69.8486	1.21116	402.705	0.00206147	0.000354994	0.969545
Chr1	2314755	CG	17	19.75	25.75	16.5	0.543479	86.4057	78.7317	69.618	27.4295	80.715	0.786723	359.106	0.000989104	0.000148983	0.987038
Chr1	2314763	CG	23.75	33	22.75	25.5	2.48512	90.2549	87.2806	66.2724	24.8874	71.3866	1.63787	417.352	0.0017203	0.000312274	0.883018
Chr1	2314764	CG	16.125	20.25	26.75	15.25	0	80.0903	77.4052	74.8958	22.2751	66.7002	0.0625089	431.828	0.0031807	0.000466304	1
Chr1	2314774	CG	23.75	31	21.5	25.5	3.8874	91.7874	94.4664	72.1118	24.5284	70.9785	1.30329	457.322	0.00186492	0.000323017	0.969545
Chr1	2314775	CG	16.5	20.5	27.25	15.25	1.34943	92.606	88.023	71.8627	29.894	87.1669	1.25763	377.661	0.000595407	9.26726e-05	0.969545
Chr1	2314806	CG	22.5	29.5	20.75	23	1.89319	92.8988	82.2053	87.4319	402.7	1200.3	3.90141	29.3151	1.16675e-11	1.1972e-12	0.877055
Chr1	2314807	CG	15.75	21.5	30	20	0	89.3973	90.8208	82.8192	872.055	2605.87	5.14685	14.1606	0	8.14055e-15	0.817089
Chr1	2314865	CG	18.125	25.5	20.25	19.75	0.595237	92.7466	91.8625	49.2311	22.2155	56.85	4.89831	505.182	0.00322761	0.00117642	0.817089
Chr1	2314866	CG	18.625	28.75	28.75	23.5	0.657895	90.6901	93.4948	43.3946	27.9625	68.0053	7.9411	399.169	0.000884111	0.000416202	0.811533
Chr1	2314878	CG	16.625	25.25	21	20	3.95833	98.913	83.5825	88.9286	462.632	1369.43	9.23147	26.236	4.25082e-12	4.93158e-13	0.564645
Chr1	2314879	CG	19.25	30.25	28	23.75	0	85.1673	95.5718	91.3119	1787.76	5333.71	14.7874	7.40066	0	1.72716e-16	0.180935
Chr1	2314903	CG	15.5	23.25	19.25	19	6.98686	45.2801	90.7967	90.163	17.9986	43.4593	5.26828	517.138	0.00990046	0.00515615	0.817089
Chr1	2314904	CG	19.25	29.25	29	26.5	5.4972	44.1932	93.73	90.7086	21.3661	50.9922	6.55299	470.696	0.00399208	0.00216669	0.817089
Chr1	2315462	CG	10.5	13.25	17.25	13.5	81.323	0	0	21.4286	23.3189	66.8574	1.54973	395.064	0.00247173	0.000460025	0.902298
Chr1	2315463	CG	20	31.5	24.75	20	82.9762	0	0	17.5	37.5406	109.491	1.56517	260.887	0.000145477	2.15098e-05	0.902298
Chr1	2330779	CG	15.75	24.75	22.5	18.25	86.3777	1.19047	0	0	359.61	1078.72	0.0574436	32.8956	2.46036e-11	2.4678e-12	1
Chr1	2330780	CG	14.125	27.25	22.25	20	84.976	1.25	1.25	1.47059	244.63	733.887	0.00141753	45.7688	3.61381e-10	3.67958e-11	1
Chr1	2330796	CG	16.5	23.25	24.25	19.25	90.1898	0	0	2.91667	329.425	987.689	0.293218	38.6831	4.49407e-11	4.52883e-12	1
Chr1	2330797	CG	15	25.25	24.25	18.5	89.2555	0.925925	2.23214	0	602.955	1808.38	0.243618	20.6499	7.34531e-13	7.87152e-14	1
Chr1	2330798	CG	16.375	23.25	24.25	19.25	88.5957	0	0	0	957.699	2873.1	0	13.1134	0	4.5851e-15	1
Chr1	2330799	CG	14.875	25.5	23.5	19.5	91.5019	0	0	0	387.425	1162.28	7.30059e-31	34.5774	1.46858e-11	1.48626e-12	1
Chr1	2331768	CG	10.2857	13	11.75	14.75	90.7071	17.5	0	0	39.3258	115.028	1.47484	276.866	0.000188501	2.84422e-05	0.923227
Chr1	2331769	CG	13.25	25	20.75	19.5	80.1045	23.913	0.961538	1.13636	14.7373	41.831	1.19045	585.539	0.0266703	0.00630873	0.969545
Chr1	2335189	CG	12.75	18.5	18	19.25	61.849	2.72059	2.75298	1.5625	22.7413	68.2092	0.00738321	249.164	0.00283945	0.000409016	1
Chr1	2335190	CG	6.16667	8.5	8.25	9.75	76.4881	2.5	0	0	25.9352	77.7489	0.0282996	294.468	0.00305271	0.000475947	1
Chr1	2335198	CG	12.625	18.25	17.75	18.25	62.7075	0	0	0	20.3577	61.0731	3.26723e-31	309.051	0.00518611	0.000780004	1
Chr1	2335199	CG	6	8.25	8.5	10	68.1548	0	0	0	11.7366	35.2097	0	527.704	0.0611162	0.0246392	1
Chr1	2335211	CHG	5.6	8	8	9	22.1905	0	0	0	17.9409	53.8226	1.22152e-32	32.2902	0.0247846	0.00478989	1
Chr1	2336882	CG	8.83333	12.5	14.75	13.75	96.7593	34.7338	1.47059	28.3333	11.5853	31.3108	1.72259	723.338	0.0632419	0.0411038	0.877055
Chr1	2336883	CG	25.75	28.75	34	29.25	93.455	28.411	0.641025	27.5433	14.3989	40.1951	1.50076	664.397	0.0297616	0.00776943	0.915933
Chr1	2336904	CG	23.875	28.5	33.5	27	81.3632	24.3057	3.47186	2.97619	25.2638	72.2617	1.76487	335.906	0.00158117	0.000290251	0.877055
Chr1	2342384	CG	10.3333	11.25	11	12	0	64.8077	73.8096	79.7917	13.4654	39.5472	0.424474	536.096	0.0482596	0.0145356	1
Chr1	2342385	CG	32.125	42.25	43	33.75	1.78626	62.5792	77.742	79.3708	26.2181	76.5121	1.07119	320.22	0.00128209	0.000206114	0.969545
Chr1	2342386	CG	10.5	11	11	11.75	6.25	50.8791	65.7998	73.9773	11.2949	31.2718	1.30639	419.998	0.0679567	0.0413208	0.969545
Chr1	2342471	CG	10.2857	14.25	11.6667	11.5	86.0675	1.38889	0	47.1429	21.425	50.4817	6.89663	396.685	0.00784828	0.00448109	0.817089
Chr1	2342472	CG	29.125	40.5	40	27.75	74.8851	2.49452	0	44.5204	20.4483	47.2814	7.03177	355.952	0.00506443	0.00328116	0.817089
Chr1	2342848	CG	14.75	22	16.25	18	21.7964	85.9997	80.997	82.3485	15.5185	46.4178	0.0688996	388.814	0.0208484	0.00362587	1
Chr1	2342849	CG	18.5	25.5	22.25	22.75	23.4756	87.1369	80.2285	85.9783	13.6323	40.6474	0.124717	439.008	0.0382493	0.00733038	1
Chr1	2342887	CG	13.75	20	13.75	20.5	6.50205	92.663	91.1458	82.9975	153.871	458.573	1.51954	71.1278	9.48529e-09	1.05323e-09	0.908613
Chr1	2342888	CG	20.625	26.5	24.75	25.25	6.66272	85.1616	86.4415	78.7372	154.371	460.891	1.11036	61.4023	9.26979e-09	1.01546e-09	0.969545
Chr1	2343010	CG	14	13.75	15.25	19.75	11.7564	65.413	83.6126	82.9613	13.7871	39.7201	0.820609	519.608	0.0363695	0.00826777	0.974819
Chr1	2343011	CG	23.875	38	30	31	8.49381	65.458	84.2606	88.8419	21.4969	61.377	1.55687	394.525	0.00385933	0.00075819	0.902298
Chr1	2351376	CG	28.5	42.75	29.25	29.5	11.2988	59.9912	55.7422	46.8585	10.3799	29.9226	0.608487	295.207	0.067649	0.0331265	1
Chr1	2351377	CG	12	18.25	17.75	14.25	3.81493	56.8167	56.6071	48.8096	17.5421	51.9132	0.356635	233.592	0.0112879	0.00196255	1
Chr1	2359783	CG	7.42857	13	10.75	11	65.102	21.7857	1.92308	0	11.9309	33.1273	1.33268	436.635	0.0527141	0.0255027	0.966614
Chr1	2359784	CG	10.375	14.75	17.5	15	64.8317	26.1905	1.31579	0	10.4248	27.9954	1.63947	531.236	0.0667295	0.0449349	0.882424
Chr1	2362048	CG	19.75	27.75	23.25	20.75	87.3093	24.1567	3.4897	1.38889	26.1196	75.0719	1.64346	385.33	0.0013101	0.000231004	0.880923
Chr1	2362049	CG	14.7143	23.25	17	16	91.0092	25.624	1.47059	1.19047	24.4888	69.736	1.86516	421.935	0.00274344	0.000546306	0.877055
Chr1	2363581	CG	15.125	24.25	20.5	19.5	0.431035	79.1592	86.587	61.2483	28.5852	81.6751	2.04028	332.643	0.000776425	0.000138686	0.877055
Chr1	2363582	CG	13.625	18.25	17.5	16.75	0	71.0052	82.2304	55.9175	31.4937	89.1517	2.66469	261.696	0.00043416	8.03801e-05	0.877055
Chr1	2363595	CG	16	22.5	20.75	19.25	0	12.6189	89.9886	30.0476	27.012	33.7088	23.6637	278.423	0.00108015	0.018811	0.0649108
Chr1	2367955	CG	19.75	26.5	29	28.25	14.4831	0	0	0	9.70744	29.1223	1.62662e-32	34.573	0.0840714	0.0375175	1
Chr1	2370625	CG	17	31.75	24.75	24	38.3059	91.0097	91.7773	94.8479	11.4359	34.2278	0.0399931	412.56	0.0526339	0.0174618	1
Chr1	2370626	CG	12	19	13.25	12.25	33.9205	95.5	92.2957	94.1558	14.0087	41.9759	0.0251035	412.536	0.0338395	0.00619595	1
Chr1	2372337	CG	12.875	16.5	19.25	14.25	90.2083	0	4.02813	0	218.059	653.432	0.372939	58.0108	8.15562e-10	8.44414e-11	1
Chr1	2372338	CG	13.625	26	20.25	18.5	95.3518	0.833333	0	0	1107.4	3322.07	0.0708957	13.0604	0	2.03226e-15	1
Chr1	2382536	CG	13.5	18.75	21.75	18	25.8578	66.7808	69.17	69.205	11.9987	35.9322	0.0319714	241.599	0.0488039	0.0137651	1
Chr1	2387495	CG	15.625	26.75	21	17.25	13.0195	84.1175	64.5455	85.9629	10.4825	29.8012	0.823187	684.475	0.0656916	0.0337622	0.974819
Chr1	2387496	CG	16.5	27.25	24.5	21.5	7.1538	81.5042	63.833	82.3003	16.0541	46.3786	0.891848	488.829	0.0176558	0.00364178	0.969545
Chr1	2396731	CG	12.4286	16.5	19.5	15.25	26.7233	1.38889	0	0	63.6804	190.719	0.160895	15.9857	9.25745e-06	1.13826e-06	1
Chr1	2396732	CG	15.5	19.75	21.5	21	31.9702	0	2.08333	0	21.5117	64.3765	0.0793464	72.9338	0.00384552	0.0005736	1
Chr1	2396884	CG	15.375	23.25	25.75	20.5	68.7665	1.94281	1.13636	1.13636	49.6509	148.941	0.0059299	146.234	2.34851e-05	2.77178e-06	1
Chr1	2396885	CG	7.2	7.5	6.66667	8.5	77.627	0	0	0	140.881	422.643	7.80635e-31	49.0111	1.50291e-06	2.11451e-07	1
Chr1	2397008	CG	17	26.5	24	23	87.4284	21.53	8.2004	9.75378	61.0445	180.24	1.4468	146.887	5.85147e-06	7.5524e-07	0.930787
Chr1	2397009	CG	7.71429	10.25	9.66667	10.25	83.6735	11.1111	8.33334	13.6607	31.1866	93.3565	0.101677	240.14	0.0011839	0.000175299	1
Chr1	2397023	CG	18	24	23.25	23.75	22.5157	75.9948	78.4401	91.609	16.7478	48.6286	0.807402	349.437	0.0142868	0.00281202	0.979835
Chr1	2397045	CG	18.125	23	22	23.75	28.8869	82.6564	82.3944	83.5498	15.4098	46.2197	0.0048504	302.608	0.0215658	0.00370928	1
Chr1	2397046	CG	7.71429	13.25	8.75	10	25.9376	83.1448	76.1539	83.1945	11.0983	32.9701	0.162427	404.062	0.0625879	0.0260675	1
Chr1	2398185	CG	17.375	27	24.5	17.75	34.9366	92.4339	92.7192	87.9835	29.8223	89.134	0.166391	169.536	0.000603977	8.04843e-05	1
Chr1	2398186	CG	17.125	23.25	20.75	17.5	25.2711	93.3753	95.903	88.9048	39.1495	116.911	0.268878	186.825	0.000111157	1.39555e-05	1
Chr1	2411404	CG	14.75	19.25	17.5	21.75	0.892857	63.7399	75.5456	29.8644	12.7509	29.3272	4.4628	503.973	0.0482427	0.036319	0.859589
Chr1	2411405	CG	12.125	15	17	16.25	0.568181	70.0329	91.2824	31.4327	22.9196	49.8851	9.43692	390.205	0.00271969	0.00244328	0.530432
Chr1	2419109	CG	17.5	25.5	29.75	26	95.4783	40.2082	9.45879	11.5368	29.2647	80.7435	3.52532	335.08	0.000676613	0.000148664	0.877055
Chr1	2419110	CG	8.625	15.5	13.75	18.5	96.1309	24.9789	5.04808	4.58852	44.696	129.985	2.05165	264.248	4.70033e-05	6.90744e-06	0.877055
Chr1	2420187	CG	11	13.5	12	10.25	12.3052	95.5882	98.2143	96.2912	44.0845	132.192	0.0310349	238.195	9.40474e-05	1.19147e-05	1
Chr1	2420188	CG	19.125	26.5	21.25	21.25	11.8199	94.9567	92.802	96.4232	33.4385	100.235	0.0403176	329.162	0.000300445	3.80691e-05	1
Chr1	2420249	CG	11.875	18.75	14	13.75	87.4763	0	1.47059	0	67.5521	202.624	0.0160868	179.246	2.94149e-06	3.36582e-07	1
Chr1	2420250	CG	20.5	28.5	24.25	20.5	85.9719	2.03008	1.64332	4.16667	59.5329	178.52	0.0395428	186.834	6.93009e-06	8.06073e-07	1
Chr1	2420315	CG	16.5	24.75	18	16.5	3.34375	92.6436	88.7157	48.6842	16.1509	40.9448	3.75397	630.512	0.017139	0.00705515	0.877055
Chr1	2420316	CG	18.5	30	22.25	21.75	2.82081	92.5591	88.256	51.8178	18.5596	48.4353	3.62177	553.342	0.00844112	0.00287345	0.877055
Chr1	2420321	CG	16.25	25.25	18.75	16.75	3.26786	98.2647	97.5294	71.9905	46.5288	132.882	3.35207	267.12	3.60923e-05	5.96041e-06	0.877055
Chr1	2420322	CG	17.75	29	23	21.25	0.961539	96.9434	94.6205	70.9058	31.8524	91.3358	2.11066	393.475	0.000405153	6.88543e-05	0.877055
Chr1	2420324	CG	16.5	25.5	20.25	16.25	0.78125	86.8247	83.1832	90.4609	153.777	459.959	0.685568	77.2575	9.5256e-09	1.03075e-09	1
Chr1	2420325	CG	18.25	29.5	23.25	21	1.61458	94.7799	82.638	90.1	166.456	495.331	2.01917	74.2912	5.43524e-09	6.05804e-10	0.877055
Chr1	2420336	CG	16.25	27.25	21.5	19.75	0.625	93.4737	29.683	97.0588	39.7563	82.1339	18.5674	309.56	0.000100731	0.000134008	0.177769
Chr1	2420337	CG	17.5	29.5	24.5	22.25	1.78571	93.2134	36.645	93.3537	36.7551	82.4132	13.926	307.14	0.000166404	0.000131278	0.183474
Chr1	2420367	CG	15.625	31.75	21.25	19.25	4.60859	94.6611	78.2004	96.2026	56.9282	166.957	1.91379	208.106	9.37679e-06	1.27434e-06	0.877055
Chr1	2420368	CG	16.25	29.75	23.25	22	0	95.4168	86.8125	93.2576	226.508	676.843	1.34037	59.8016	6.22727e-10	6.56684e-11	0.961334
Chr1	2427827	CG	16.125	23.5	20.5	21	51.1867	2.17803	0	4.42391	47.3353	141.525	0.240489	81.3865	3.21985e-05	3.90632e-06	1
Chr1	2427828	CG	16.625	26.25	23	22.25	41.3023	1.788	1	1.38889	26.9646	80.8807	0.00656917	94.5281	0.00109079	0.000147179	1
Chr1	2430448	CG	12.75	17	20.75	20.75	88.8046	3.125	63.1892	14.7321	18.7641	39.0071	8.64257	469.808	0.00797756	0.00907606	0.671103
Chr1	2430449	CG	16	21.75	19.25	22.75	82.7714	3.125	59.6955	9.73732	20.5196	42.0333	9.76282	391.948	0.00497028	0.00615034	0.48152
Chr1	2436844	CHH	18.125	20.25	23.5	21	4.85378	0	0.892857	0	10.5225	30.9081	0.329713	3.22379	0.0648868	0.0285076	1
Chr1	2445772	CG	15.75	19.5	25.5	20	30.2225	0	1.83333	0	14.7102	44.0369	0.0468898	95.5746	0.0269071	0.00481025	1
Chr1	2448361	CG	11	14.75	13	13.25	99.1071	86.5764	87.1261	90.5587	10.4831	29.5598	0.944705	19.7202	0.0656796	0.0350443	0.969545
Chr1	2454297	CG	20.125	28.75	23.75	20.75	74.1662	1.54762	0	1.31579	231.921	695.613	0.0753473	36.9858	5.26566e-10	5.38982e-11	1
Chr1	2454298	CG	8.625	14	16.75	16.75	73.5737	1.25	0	0	40.5613	121.664	0.00986661	211.15	8.84942e-05	1.07153e-05	1
Chr1	2459252	CG	19.5	25.5	21.75	24	61.3527	10.6323	16.3373	13.4424	9.47563	28.2597	0.0835838	389.421	0.0911619	0.0430385	1
Chr1	2459253	CG	23.875	33.5	27.75	27.25	48.5802	0.581395	5.25568	5.68613	9.75139	29.0602	0.0969772	330.611	0.0827454	0.0378875	1
Chr1	2460044	CG	13.375	17.25	12.5	15.5	0.694445	93.3333	89.6184	64.5833	25.3145	71.5854	2.17905	448.855	0.00156336	0.000307199	0.877055
Chr1	2468194	CG	17	22.5	21.5	25.5	1.67984	73.8636	84.8901	67.4641	9.58835	28.0957	0.334687	928.633	0.0875961	0.0441997	1
Chr1	2468195	CG	13.375	22.5	19.75	19	1.13636	72.6732	77.5272	71.1648	9.4208	28.1641	0.0491461	899.581	0.0929724	0.0437164	1
Chr1	2471364	CG	10	17.5	13.25	13.5	2.17803	89.7034	77.1916	92.3077	88.191	260.575	1.9991	130.668	4.70385e-07	5.82857e-08	0.877055
Chr1	2471365	CG	16.25	29	20.75	20.25	6.91252	92.8735	92.5465	90.5516	326.501	979.147	0.178063	35.4837	4.78705e-11	4.81835e-12	1
Chr1	2477999	CG	18.5	22.25	18.5	14.25	0.961539	81.0974	81.8269	59.232	24.1913	69.0239	1.77505	371.505	0.00201539	0.000381044	0.877055
Chr1	2478000	CG	12.5	20.25	20	18.25	0.833334	85.8586	83.1937	57.2237	32.089	89.5538	3.35655	298.223	0.000387196	7.80666e-05	0.877055
Chr1	2483594	CG	9.625	16.75	11	15.25	0.961539	63.2555	90.9091	74.6032	12.3432	35.0392	0.995222	776.627	0.0482427	0.0155775	0.969545
Chr1	2483595	CG	15	22.75	21.25	19.75	1.32473	69.0732	89.0417	63.2143	12.9215	36.632	1.06628	687.824	0.0482427	0.012486	0.969545
Chr1	2483656	CG	9.375	17.5	15.5	16	92.2974	3.33332	0	4.6875	323.384	968.983	0.585033	39.7898	5.12996e-11	5.17442e-12	1
Chr1	2483657	CG	13.4286	17	21.75	19	81.9525	2.88462	3.23427	5.625	101.598	304.594	0.100669	88.3924	4.45809e-07	5.22572e-08	1
Chr1	2483858	CG	11.75	19.25	21.25	15.5	4.54545	90.9143	88.8805	82.0866	134.043	400.048	1.04045	82.1577	2.50724e-08	2.79259e-09	0.969545
Chr1	2483859	CG	11.5714	13	12.3333	12.25	6.19748	90.4454	82.0106	96.4286	102.037	302.547	1.78124	100.059	1.13166e-06	1.5135e-07	0.877055
Chr1	2486989	CG	16.75	24.5	26.75	20.75	68.755	0.925925	1.04167	1.5625	343.812	1031.39	0.02164	21.2535	3.33912e-11	3.35905e-12	1
Chr1	2486990	CG	10.5	19.25	16.25	12.75	74.2559	2.27273	1.5625	1.66667	63.2564	189.76	0.00443494	132.671	4.59312e-06	5.29511e-07	1
Chr1	2496032	CG	15.375	22.5	25	21	59.2735	0	4.31456	0.892857	13.2871	39.7575	0.0519077	399.693	0.0429141	0.00822689	1
Chr1	2496033	CG	12	18.25	19.25	16.25	65.1121	4.20012	2.48842	5.72917	20.3966	61.1178	0.0360084	291.976	0.00513303	0.000776814	1
Chr1	2496393	CG	19	25	27	20	9.33201	87.9762	83.8231	85.8381	140.983	422.432	0.259131	66.5798	1.75691e-08	1.89136e-09	1
Chr1	2496394	CG	8.71429	9	9.75	8	6.96763	77.2222	74.513	80.8225	36.944	110.417	0.207407	192.987	0.000474356	6.76223e-05	1
Chr1	2499614	CG	8.28571	13.5	13.25	12.75	48.4524	1.19047	0	0	11.0736	33.2084	0.0061463	307.443	0.0629438	0.0252155	1
Chr1	2502135	CG	25.125	55	39.5	36.25	22.4126	80.3457	74.4611	92.0452	10.2872	29.7534	0.554171	578.287	0.0695334	0.0340159	1
Chr1	2502136	CG	10.625	15.25	16	13	14.156	78.3876	65.8036	90.5258	13.3837	37.8064	1.17236	521.389	0.0415358	0.010649	0.969545
Chr1	2509986	CG	19.625	27	28.5	21	96.9925	87.3272	91.8642	89.2871	10.9767	28.5496	2.19024	9.45652	0.0577127	0.0410937	0.877055
Chr1	2510356	CG	8.875	14.75	13.75	13.25	0	74.9285	80.0754	76.0577	216.848	649.209	0.667393	43.8601	8.4813e-10	8.85146e-11	1
Chr1	2510357	CG	10.125	12.5	11.5	13.75	2.74725	83.0295	76.5625	65.5754	76.6396	224.351	2.7842	111.865	1.23947e-06	1.66134e-07	0.877055
Chr1	2514927	CG	12.2857	15	15.5	11	88.4423	0	23.2198	6.69581	27.1778	78.2487	1.64228	347.905	0.00157145	0.0002846	0.885408
Chr1	2514928	CG	17.375	26.5	25.75	24.5	79.5563	0	21.0434	0	26.0316	74.607	1.74394	338.563	0.00133568	0.000239672	0.877055
Chr1	2520540	CG	15.75	26.5	25	22.25	43.2721	0.657895	0.694445	0	14.2869	42.8547	0.00297467	205.382	0.0308735	0.00555489	1
Chr1	2520541	CG	14.875	15.25	15.5	14	32.6997	1.47059	0	0	11.3772	34.0922	0.0197409	146.067	0.0531603	0.0178052	1
Chr1	2537642	CG	15.75	22.5	21.5	21.25	2.51263	96.056	92.8424	95.032	720.86	2161.44	0.571879	18.8499	0	2.59966e-14	1
Chr1	2537643	CG	17.5	23.25	22.75	21.25	2.99311	92.1103	90.5882	97.7083	892.732	2670.55	3.82201	14.7131	0	6.96746e-15	0.877055
Chr1	2539311	CG	16.625	27	27.25	19	92.9917	10.7143	5.95254	23.6842	19.1163	56.1042	0.622344	541.292	0.00723906	0.0012682	1
Chr1	2539312	CG	17.375	22.25	22.5	17.5	91.8445	12.4692	4.19581	25.9615	18.4461	53.551	0.893707	540.251	0.00871894	0.00164995	0.969545
Chr1	2540084	CG	9.42857	16.75	14	17.75	21.342	92.9921	87.7273	89.3303	13.8693	41.4921	0.0579702	502.519	0.0437977	0.00867274	1
Chr1	2540085	CG	20.125	34.75	27	26.5	16.6069	89.603	88.3497	96.25	32.3507	96.5336	0.259246	278.161	0.000368535	4.84468e-05	1
Chr1	2540245	CG	11.625	21.5	19.25	14.75	2.92208	93.1127	86.6072	88.031	360.412	1078.42	1.41033	33.1712	2.43052e-11	2.47112e-12	0.939768
Chr1	2540246	CG	23.625	36.5	35	27.5	1.16848	94.5822	93.52	94.7918	890.634	2671.66	0.119345	15.5824	0	6.95182e-15	1
Chr1	2544970	CG	16.5	23.75	24.25	22.25	15.4549	77.6601	79.4591	72.2842	10.7284	31.9856	0.0997855	558.637	0.0613955	0.0242378	1
Chr1	2544971	CG	15.625	13.5	23	15.75	9.12317	79.3155	71.2187	67.7924	14.9582	44.2374	0.318573	439.623	0.0248733	0.00469281	1
Chr1	2546810	CG	12.75	12.75	16.25	13.5	67.7994	29.6875	0	24.9771	12.6265	32.3036	2.788	365.229	0.0482427	0.0231132	0.877055
Chr1	2568833	CG	14.625	19.5	20.5	21.75	3.66071	90.8002	89.4927	88.5	263.908	791.486	0.118866	44.7876	2.11192e-10	2.1484e-11	1
Chr1	2568834	CG	14.125	17.25	20.25	19.5	1.78571	91.4461	85.7879	88.5986	490.132	1467.8	1.29864	24.6528	3.31861e-12	3.08539e-13	0.969545
Chr1	2572783	CG	22.375	33.5	31.75	26.25	10.0805	82.136	86.3127	80.1584	57.8143	172.906	0.268474	147.081	8.44932e-06	1.00367e-06	1
Chr1	2572784	CG	12.375	20.75	21.5	19	8.46153	87.4501	82.718	80.0877	96.1384	287.229	0.592979	93.894	2.58675e-07	2.94826e-08	1
Chr1	2573015	CG	17.8333	30.75	27	25.75	1.48809	44.2051	58.2093	66.4735	12.1647	33.6548	1.41969	357.026	0.0559821	0.0300865	0.942054
Chr1	2573021	CG	17.5	31.75	27.5	26.25	1.04167	60.135	79.7137	57.998	17.2953	48.5823	1.65184	346.87	0.02139	0.00542214	0.886434
Chr1	2573085	CG	18.375	31.5	28.5	24.75	4.42947	74.3946	65.1273	73.3088	89.5372	266.039	1.2862	79.8221	4.23644e-07	5.03698e-08	0.969545
Chr1	2574548	CG	10	12.5	11	11.25	11.4141	86.2332	88.3712	91.8452	69.3823	207.644	0.251567	127.56	5.3377e-06	6.53964e-07	1
Chr1	2574549	CG	15.875	20	20	20.75	10.2676	82.6605	88.8785	85.3869	134.822	403.316	0.574715	67.615	2.40409e-08	2.63408e-09	1
Chr1	2575065	CG	13.875	16.5	19.5	16	71.1744	1.38889	21.7548	1.47059	13.9692	39.6147	1.14646	480.45	0.0342926	0.00838361	0.969545
Chr1	2575066	CG	13.5	19.25	21	13.25	80.1987	4.67391	23.2727	5.27129	21.2651	61.4027	1.19634	373.54	0.00409692	0.000756414	0.969545
Chr1	2593054	CG	15.875	22.25	21.75	19.75	55.8385	0	2.25096	3.03309	16.7524	50.1862	0.0354628	279.695	0.0142671	0.00236445	1
Chr1	2599784	CG	18.5	27.75	25.5	23	0.357142	80.6529	86.627	85.8797	1007.97	3016.37	3.77164	11.2362	0	3.54903e-15	0.877055
Chr1	2599785	CG	19.375	23.5	20.75	23.5	0.892857	83.9808	86.3757	86.5259	385.551	1156.1	0.273631	29.8102	1.54559e-11	1.54106e-12	1
Chr1	2603910	CG	19	31	26	22	78.5833	22.4905	0	0	29.1508	82.8454	2.3035	292.784	0.000691968	0.000127059	0.877055
Chr1	2603911	CG	13	17	20.5	14	83.0003	21.4286	1.08696	0	19.7909	56.4851	1.44387	403.612	0.0114563	0.00254853	0.93732
Chr1	2616626	CG	23.25	32.25	28	25.75	0.903226	83.1988	91.2259	69.5325	20.1798	58.7188	0.910295	528.624	0.00543368	0.000978213	0.969545
Chr1	2616627	CG	16.375	23	20.5	21.5	0	72.0386	89.5526	65.3608	23.2785	66.7989	1.51829	411.242	0.00249576	0.000462364	0.909101
Chr1	2616739	CG	16.75	24.5	18.25	17.25	35.9519	94.7226	91.2907	90.4167	10.5984	31.7084	0.043353	477.977	0.0635654	0.0252438	1
Chr1	2616740	CG	17	23.75	26.25	20.5	28.5366	96.1449	86.7026	89.3795	18.372	54.5595	0.278264	340.433	0.00890489	0.00148636	1
Chr1	2617959	CG	15.875	22	20.5	21.75	35.375	84.7822	85.1188	79.093	9.23682	27.4789	0.115763	396.164	0.0994165	0.048787	1
Chr1	2622129	CHH	19.25	26.5	25.25	21.75	0	3.91582	2.97981	0	21.2713	27.5168	18.1486	0.921617	0.00409074	0.0484982	0.180935
Chr1	2632988	CG	14.875	20.75	23	18.5	85.4394	25.9615	4.45077	3.125	11.4107	32.6124	0.80985	811.656	0.0529555	0.0220808	0.97886
Chr1	2643502	CG	14.25	19.75	20.75	21.75	88.8613	46.9554	26.4494	24.4296	9.8651	27.3569	1.11918	555.157	0.0795746	0.0497495	0.969545
Chr1	2648596	CG	13.125	24.5	20.75	17.25	2.35043	76.9318	84.2159	81.6802	189.254	565.674	1.04345	52.4124	2.19974e-09	2.35141e-10	0.969545
Chr1	2648597	CG	13.125	20.25	17	18	0.625	86.2879	79.7822	87.2272	159.055	475.309	0.927069	70.9299	7.51238e-09	8.15348e-10	0.969545
Chr1	2648609	CG	14.125	23.25	20.75	16.5	24.8566	84.9717	89.5293	98.5294	23.7266	69.9124	0.633652	300.464	0.00224345	0.000353093	1
Chr1	2648610	CG	13	19.75	17.25	18.25	14.7001	89.0476	88.167	84.8273	54.0456	161.883	0.126702	156.486	1.33023e-05	1.57378e-06	1
Chr1	2648666	CG	13.5	23.25	23.75	17.5	40.5214	82.3658	88.4437	87.1643	12.7666	37.9853	0.157198	261.26	0.0482427	0.010396	1
Chr1	2648667	CG	11.125	16.25	17.25	20	39.3912	86.9445	89.7774	92.0976	12.2667	36.6389	0.0806496	330.347	0.0482448	0.0124739	1
Chr1	2648862	CG	20.625	30.75	28.75	29.5	80.4109	0.675675	1.69444	2.08333	137.943	413.77	0.0292501	72.2648	2.05011e-08	2.19535e-09	1
Chr1	2648863	CG	10.625	11.5	13.25	13.75	61.0524	0	0	0	26.1131	78.3394	6.90818e-33	228.385	0.00131195	0.000178785	1
Chr1	2656472	CG	16.5	27.75	27.75	26	95.5159	42.7118	3.60695	25.3174	11.2731	30.0707	1.87433	819.173	0.0542571	0.0323806	0.877055
Chr1	2656473	CG	15	23	20.25	25.75	95.5092	40.4268	2.40275	30.2083	11.0732	29.4647	1.8775	824.994	0.0565075	0.0355646	0.877055
Chr1	2656485	CG	17.5	27.75	25	25.25	1.35582	82.601	85.6476	90.2379	235.043	702.722	1.20335	49.1263	4.7843e-10	5.00682e-11	0.969545
Chr1	2656486	CG	15.375	19.75	20	22.25	1.38889	82.102	82.5657	81.4583	526.117	1578.22	0.0625232	19.784	1.85064e-12	1.89995e-13	1
Chr1	2659415	CG	22.875	31.75	25.5	29	0.367648	58.2661	64.6482	63.8343	80.3644	239.834	0.629754	76.6404	8.92784e-07	1.04307e-07	1
Chr1	2659416	CG	13.875	19	20.75	21.5	0.595237	52.5514	66.4863	62.703	25.8178	75.6342	0.909553	228.354	0.00139997	0.000220805	0.969545
Chr1	2673198	CG	15.25	23	21.25	18.25	0	25.0194	16.864	14.1022	18.0733	46.9763	3.62175	35.5855	0.00969312	0.00339862	0.877055
Chr1	2673205	CG	15.5	23.25	22	17.25	3.83184	24.589	24.6282	33.3333	23.9727	66.8765	2.52079	40.2637	0.0021178	0.000459213	0.877055
Chr1	2673206	CG	17.75	25.25	29.25	24.25	2.08333	32.7833	26.2348	32.5987	28.2458	82.38	1.17869	47.1797	0.000832942	0.000131605	0.969545
Chr1	2674353	CG	19.375	25	25	23.5	47.4662	0.86207	1.83333	2.47059	62.1904	186.474	0.0487252	53.8636	5.15997e-06	5.97173e-07	1
Chr1	2674354	CG	13.875	20.25	17.75	18.25	47.8405	2.95139	0	0	14.5687	43.6099	0.0480609	241.657	0.0281656	0.00506559	1
Chr1	2698188	CG	22.25	28	27	25.5	94.8797	1.72414	2.36345	1	908.595	2725.54	0.121721	15.2922	0	6.17275e-15	1
Chr1	2698189	CG	11.125	14.25	15.5	11.5	90.1454	0	0	2.77778	550.908	1651.84	0.444774	23.131	1.27698e-12	1.40866e-13	1
Chr1	2698556	CG	17.375	22	22.25	23.25	4.60998	91.493	86.6554	92.0229	364.932	1092.61	1.09107	32.0753	2.25133e-11	2.25822e-12	0.969545
Chr1	2698557	CG	15.75	22.5	22	17.25	4.72051	95.25	94.6558	93.8889	862.288	2586.62	0.124249	14.9904	0	8.47143e-15	1
Chr1	2698585	CG	15.875	22.5	21.5	21	2.60695	0	61.916	84.8984	24.0664	28.9126	21.6433	356.37	0.00207259	0.0387886	0.0959354
Chr1	2706185	CG	13.5	18	17.5	16.5	96.3046	2.5625	19.1667	16.0931	34.3758	101.248	0.939904	332.107	0.000253109	3.5657e-05	0.969545
Chr1	2706186	CG	9.42857	15.25	13.75	10.75	93.4632	1.19047	11.6667	11.7647	44.5565	132.452	0.608852	242.615	8.80981e-05	1.17655e-05	1
Chr1	2708259	CG	16.375	22.25	23.5	22.25	2.87622	69.9755	83.309	90.8816	22.9694	66.8821	1.01297	442.393	0.00268619	0.000459032	0.969545
Chr1	2708260	CG	16.625	20.75	17.75	18.75	0	70.4445	84.3615	86.7001	26.8991	79.1256	0.785823	393.131	0.00110675	0.000168368	0.98716
Chr1	2720207	CG	8.42857	12.25	11	9.25	90.0794	13.6364	1.78571	26.9231	12.9706	37.0732	0.919235	688.153	0.0482427	0.0150489	0.969545
Chr1	2720208	CG	24.25	37.5	36.25	33	91.2546	11.7822	0	24.1072	23.3479	67.4456	1.29904	447.446	0.0024546	0.000436949	0.969545
Chr1	2723070	CG	13.5	24.25	27.75	20.5	90.6883	52.7851	26.44	0	12.1317	28.4121	3.99147	698.055	0.0484192	0.0420106	0.877055
Chr1	2723149	CG	15.625	23.5	26.75	19.5	93.683	61.4693	23.5337	2.19048	12.5128	27.6057	4.96636	726.034	0.0482427	0.0478217	0.817089
Chr1	2723150	CG	11.75	19.5	22	20.5	84.3971	54.7283	19.4444	1.13636	13.2492	29.4043	5.17169	573.922	0.0434525	0.0358974	0.817089
Chr1	2725247	CG	11.5714	12.25	13.25	11.5	0	90.8975	90.2486	91.2879	400.379	1201.06	0.0363109	30.3556	5.00453e-11	5.28461e-12	1
Chr1	2725248	CG	12.75	16	18.25	16	0	96.2567	89.7705	91.5476	482.616	1444.69	1.57982	28.4436	3.31861e-12	3.4455e-13	0.900184
Chr1	2733652	CG	17.875	21.25	24.25	21.5	2.88194	1.13636	64.7096	85.4808	25.821	31.9711	22.746	339.604	0.00139894	0.0242913	0.0772252
Chr1	2733653	CG	15.875	23.25	24.5	22	0	0	57.1561	84.765	27.9865	35.1013	24.4291	306.034	0.0008795	0.0154451	0.0562354
Chr1	2733943	CG	7.75	8	7.33333	9.5	97.2222	2.77778	0	0	538.023	1612.9	0.583333	16.835	6.21896e-09	8.89156e-10	1
Chr1	2733944	CG	28.25	40.25	34.25	34.5	93.0281	1.65514	0.657895	0	1236.55	3709.14	0.2522	11.0146	0	1.15549e-15	1
Chr1	2734097	CG	10.7143	14	12.75	11.5	0	55.3268	77.5641	77.2861	38.2582	108.276	3.24928	200.411	0.000222231	4.13364e-05	0.877055
Chr1	2734098	CG	20.25	34.5	25	20.25	4.94589	60.7371	69.5661	72.3805	91.7128	270.889	2.12499	69.4724	3.5905e-07	4.45076e-08	0.877055
Chr1	2740113	CG	15.75	24.5	20	24.25	1.61458	87.2559	78.7399	60.6978	29.2504	83.0942	2.32855	315.898	0.000678531	0.000124675	0.877055
Chr1	2740114	CG	14	18.25	20	18.5	2.27273	82.5345	88.005	66.2301	24.1335	69.8576	1.27142	403.699	0.00204157	0.000354712	0.969545
Chr1	2740916	CG	20.75	27	29.25	24.5	4.8187	87.3887	88.1332	91.383	251.307	753.12	0.399879	45.1316	2.98624e-10	3.06293e-11	1
Chr1	2740917	CG	15.375	20.25	22.25	18.5	4.22403	96.5857	95.1509	90.8782	571.617	1711.74	1.55298	22.704	1.27698e-12	1.11124e-13	0.902298
Chr1	2742677	CG	14.875	22.5	24.25	20	3.13168	92.0976	90.7298	92.798	576.507	1729.11	0.202434	21.862	1.27698e-12	1.04427e-13	1
Chr1	2742678	CG	9.125	17.25	12.25	11.5	0	92.6603	96.2912	90.8042	550.217	1648.19	1.2303	25.325	1.27698e-12	1.43016e-13	0.969545
Chr1	2743075	CG	15.625	17.75	16.75	20.75	89.8626	6.23249	65.6187	3.67324	25.7523	51.8757	12.6907	387.188	0.00141974	0.00197069	0.218277
Chr1	2743076	CG	14.375	18.5	16	20.25	81.7399	2.27273	70	3.125	18.5899	31.2368	12.2664	492.402	0.00836902	0.0271175	0.239085
Chr1	2758861	CG	13.1429	13	19.75	16	4.16667	70.4952	86.6883	72.4991	28.7476	83.9831	1.12982	275.894	0.00115728	0.000189318	0.969545
Chr1	2758862	CG	15.75	23.5	22.25	19.75	1.42974	74.8551	88.8748	68.9167	51.6287	150.344	2.27095	184.987	1.80623e-05	2.60034e-06	0.877055
Chr1	2763575	CG	16.125	20	14	17.5	1.5625	58.8203	60.0379	82.9167	11.9364	33.4304	1.18936	619.691	0.0491036	0.0195878	0.969545
Chr1	2763576	CG	15.625	20	22.5	18.75	0	64.3282	50.711	90.5493	14.9843	39.2429	2.85509	574.428	0.0246681	0.00879778	0.877055
Chr1	2785190	CG	19.125	26.25	24.5	30.25	69.2205	2.88978	32.1123	9.4351	13.1998	34.9692	2.3151	406.334	0.0441794	0.0157294	0.877055
Chr1	2808300	CG	16.875	28.25	24.5	22.5	61.009	19.0978	6.35253	3.39651	16.3205	46.901	1.03017	270.317	0.0162582	0.00342636	0.969545
Chr1	2808301	CG	12.75	17.25	16.25	13.75	68.7818	20.3677	3.96525	9.12697	17.1048	49.5647	0.87481	321.62	0.0128441	0.00253289	0.972054
Chr1	2814436	CG	12.625	19.75	14.5	16	78.8134	20.8333	0	0	25.2397	72.3421	1.68858	342.715	0.00158996	0.000288358	0.877055
Chr1	2814437	CG	17	19.75	24.5	20.5	79.1128	18.4782	0	0	28.9734	83.9287	1.49568	304.384	0.000717639	0.000117188	0.917944
Chr1	2821908	CG	13.5	17.5	19.25	16.25	84.9827	2.60695	2.43056	3.03309	248.089	744.25	0.0087882	43.676	3.26845e-10	3.33611e-11	1
Chr1	2821909	CG	19.75	28.5	24.5	23.25	91.2476	1.78571	1.72414	2.28175	526.504	1579.48	0.0154205	24.2435	1.85064e-12	1.88884e-13	1
Chr1	2822484	CG	9.25	16.25	16.75	15.75	23.8462	88.7255	98.3333	94.1667	17.6464	52.5231	0.207969	446.469	0.0109532	0.00183859	1
Chr1	2822485	CG	26	32.5	30.5	29.5	14.7678	93.6632	96.7737	91.3048	46.5361	139.329	0.139463	215.803	3.60593e-05	4.3423e-06	1
Chr1	2822999	CG	15.25	27.25	23.25	21	11.4297	94.8161	93.9158	92.3889	30.2134	90.6067	0.0167918	358.624	0.00055808	7.2434e-05	1
Chr1	2823000	CG	15.75	17.75	19.75	20	11.0792	93.797	97.4712	95.7273	61.5419	184.481	0.0725808	186.161	5.53888e-06	6.43198e-07	1
Chr1	2828784	CG	18.5	22	21.75	23.5	53.8074	1.31579	12.4943	1.08696	9.43347	27.4839	0.408263	416.625	0.0925482	0.0487524	1
Chr1	2840553	CG	10.375	13.25	13.25	16.5	84.9812	23.3814	2.5	26.3889	11.0028	31.0867	0.960907	704.721	0.0574919	0.0277401	0.969545
Chr1	2840562	CG	15.125	20.25	20.75	18	84.5122	1.31579	0	0	218.155	654.376	0.0445224	51.8482	8.13244e-10	8.36042e-11	1
Chr1	2840563	CG	9.875	11.75	12.75	15.25	84.8114	0	2.5	1.5625	256.575	769.431	0.146837	43.4509	2.57641e-10	2.62741e-11	1
Chr1	2860245	CG	8.33333	16.25	11	10.25	93.8552	25.9019	3.57143	10.4167	17.088	49.2763	0.993797	526.8	0.0225687	0.00505902	0.969545
Chr1	2860246	CG	24.375	40.75	32.25	28	90.0625	25.9122	1.69931	12.1601	21.3366	61.4496	1.28013	460.792	0.00402252	0.000753244	0.969545
Chr1	2860931	CG	16.125	23	24	19	73.0248	72.5834	17.1765	1.5625	21.9386	28.8635	18.4761	301.567	0.00345205	0.0390937	0.180935
Chr1	2881395	CG	9.25	16.5	15	15.75	0	97.5595	94.2708	94.5175	1823.49	5467.12	1.67775	7.99885	0	1.533e-16	0.877055
Chr1	2881396	CG	17.5	29.5	27.25	24.75	1.59684	92.5919	94.2939	93.9658	911.133	2732.96	0.219281	14.8722	0	6.0742e-15	1
Chr1	2883417	CG	14.75	27.25	28.25	20.5	90.2468	25.9816	26.43	1.08696	12.0324	33.835	1.13116	743.908	0.0487098	0.0184697	0.969545
Chr1	2883418	CG	12.375	14.75	16	13.5	90.0504	22.7273	23.6607	2.5	12.1228	34.8423	0.763096	749.394	0.0484291	0.0160148	0.989539
Chr1	2883450	CG	16.125	29	30.5	23	86.5784	1.43325	2.94117	40.9101	20.6539	53.2679	4.34689	460.457	0.00479658	0.00170021	0.877055
Chr1	2883451	CG	13.125	14.25	14	13.75	84.2248	0	0	42.3077	20.4554	51.0434	5.16137	462.395	0.00505477	0.00215449	0.817089
Chr1	2884951	CG	14.25	17.5	16.25	19.25	50.5691	8.33333	1.66667	1.38889	9.27997	27.5159	0.162018	381.632	0.0978025	0.0485035	1
Chr1	2894334	CG	17.625	33.5	23.5	26.75	1.08696	76.4569	89.2654	91.9868	83.7087	247.188	1.9693	139.692	6.74402e-07	8.43572e-08	0.877055
Chr1	2894335	CG	12.375	13	17.75	14.25	0.657895	84.7403	90.719	93.5733	141.403	422.404	0.902558	90.0501	1.72194e-08	1.89204e-09	0.969545
Chr1	2895981	CG	13.375	17	13.5	16.5	0.892857	57.4839	87.5	93.7884	33.6503	91.6656	4.64272	324.311	0.00028895	6.73272e-05	0.828722
Chr1	2895982	CG	14.875	22.75	24	17.5	4.57634	68.8738	88.4032	95.8978	34.5321	98.5765	2.50994	310.199	0.000246003	4.23634e-05	0.877055
Chr1	2903171	CG	15.25	20.5	20.5	18.75	0	94.8684	87.7404	88.6618	369.837	1106.12	1.69441	35.4815	2.03782e-11	2.0734e-12	0.877055
Chr1	2903172	CG	13.25	22.25	17.25	18	1.31579	90.5563	90.6011	92.7355	392.614	1177.47	0.187976	33.0067	1.36036e-11	1.36322e-12	1
Chr1	2913846	CG	9.71429	17.25	16.5	14	29.697	87.0516	93.0592	86.2317	13.325	39.6893	0.142945	388.857	0.0482427	0.0108075	1
Chr1	2913886	CG	19.5	24.25	22.5	20.75	72.8735	1.19047	0	1.04167	251.282	753.744	0.0507962	33.1317	2.98803e-10	3.04628e-11	1
Chr1	2913887	CG	9.14286	15.75	16	15.5	76.3719	1.19047	2.87829	0	59.6289	178.767	0.0601211	139.169	1.41037e-05	1.73371e-06	1
Chr1	2914036	CG	18.875	29.25	29	27.75	1.5	51.153	74.1915	61.6216	21.5549	61.0075	1.82865	291.058	0.00380662	0.000784538	0.877055
Chr1	2914037	CG	8.625	11.75	14.25	10	1.5625	42.7941	74.1369	44.9813	13.5011	34.1568	3.17323	385.979	0.0399501	0.0176382	0.877055
Chr1	2919184	CG	12.375	17.75	14.75	15	8.16761	93.8333	92.9566	86.8444	104.521	312.467	0.547321	105.938	1.4405e-07	1.62393e-08	1
Chr1	2919185	CG	13.375	20	17.75	19.75	5.31746	88.9735	91.9818	89.1095	385.057	1154.4	0.387004	29.8329	1.54559e-11	1.55867e-12	1
Chr1	2924279	CG	13.125	15.75	19.75	17.75	2.08334	95.2778	96.562	96.875	409.992	1229.81	0.082816	34.601	1.00774e-11	1.01307e-12	1
Chr1	2924280	CG	16.625	26	24.25	17.25	4.54313	99.2188	95.7288	100	697.776	2091.28	1.02507	20.1828	0	3.18231e-14	0.969545
Chr1	2930228	CG	18.5	28.5	24.25	29.5	31.519	74.5767	67.5098	77.4041	11.6064	33.9713	0.423957	245.044	0.0510796	0.0181137	1
Chr1	2935835	CG	19	24.75	25.25	23	66.8241	1.31579	6.25	3.73931	41.79	125.051	0.159543	152.617	7.30217e-05	8.93772e-06	1
Chr1	2935836	CG	13.875	17.25	23	19.75	68.6292	2.70468	5.95237	0	49.5805	148.234	0.253854	139.959	2.37115e-05	2.86392e-06	1
Chr1	2935848	CG	19	23.5	25	23.75	8.36507	56.5583	78.4428	81.1231	19.2519	53.7443	2.00579	362.13	0.00697466	0.00161662	0.877055
Chr1	2935849	CG	13.25	19.5	22.5	18.75	10.581	52.1771	83.0057	84.138	28.7442	75.6294	5.30159	248.125	0.000751952	0.000220887	0.817089
Chr1	2935856	CG	18.375	23.75	24	24.75	1.21229	44.8684	71.7217	74.7578	14.7554	39.6935	2.2864	473.433	0.0265199	0.00829761	0.877055
Chr1	2935857	CG	14	19.75	23.75	20.25	1.25	37.1581	64.0865	80.8717	17.9131	43.716	5.01157	388.136	0.010149	0.00500192	0.817089
Chr1	2937213	CG	14	23	19	16	6.25	81.2733	73.9309	69.1191	35.1848	104.169	0.692619	216.368	0.000218577	2.96761e-05	1
Chr1	2937214	CG	11.1429	17.25	16.25	13.5	8.72807	69.333	70.8888	76.8405	73.4375	218.777	0.767706	81.8076	3.69777e-06	4.65251e-07	0.989212
Chr1	2941572	CG	12.75	17.75	18.25	15.25	1.5625	69.7306	55.0541	67.3214	64.2186	187.691	2.48261	99.8117	4.14624e-06	5.70759e-07	0.877055
Chr1	2941573	CG	18.375	26.5	28	19	1.40625	75.6544	50.5471	70.7082	50.4366	141.218	5.04571	140.226	2.11367e-05	3.96523e-06	0.817089
Chr1	2945199	CG	10.75	17	14.25	14.5	69.0857	2.77778	1.47059	0	23.3799	70.0903	0.0246334	313.596	0.002436	0.00034801	1
Chr1	2945200	CG	15.5	24	25.75	21.25	58.8341	0	0.694445	0	15.0844	45.2497	0.00176505	364.299	0.023892	0.00415282	1
Chr1	2945280	CG	16.5	28.5	25.5	22.5	6.90017	1.59091	0	0	9.6993	28.1233	0.487296	6.92525	0.0843348	0.044007	1
Chr1	2947611	CG	7.4	11.3333	8.25	9	0	88.141	68.539	78.5714	293.828	853.125	14.1791	23.4249	1.28166e-07	2.22356e-08	0.312788
Chr1	2947612	CG	29	42.25	35.5	38	8.57533	71.677	77.122	73.5041	42.067	125.826	0.187538	163.793	7.00056e-05	8.5799e-06	1
Chr1	2948520	CG	13	18.5	16	16.25	0.520834	74.3254	56.6889	51.8116	15.2829	43.0892	1.37981	406.678	0.0224334	0.0053967	0.951143
Chr1	2948521	CG	19.375	22	28	23.75	2.16386	83.8095	71.3719	59.6046	31.5928	90.209	2.28463	256.51	0.000425903	7.448e-05	0.877055
Chr1	2948675	CG	10.8571	15.25	14.3333	14.75	13.9263	90.8482	90.5392	94.1087	47.2516	141.595	0.0801077	183.916	0.00011736	1.5736e-05	1
Chr1	2948676	CG	19.375	24.25	29.25	24	8.59731	97.2436	98.2676	97.2507	363.225	1089.59	0.0398006	34.8866	2.3228e-11	2.29952e-12	1
Chr1	2957043	CG	26.75	42.25	41.75	33.75	50.8914	1.85661	0	0.490195	46.8481	140.458	0.0431534	85.8081	3.45206e-05	4.11458e-06	1
Chr1	2966312	CG	25.625	31	31.25	32	36.8519	88.2713	91.0619	92.3996	10.8737	32.5378	0.0416759	425.813	0.0591912	0.0223257	1
Chr1	2980059	CG	14.25	21.75	16.25	20	89.8825	0	2.85714	1.13636	560.191	1679.83	0.369414	22.406	1.27698e-12	1.25963e-13	1
Chr1	2980060	CG	16.875	26.25	25.25	27.75	91.4167	1.25	2.11207	0	637.568	1912.26	0.220416	20.4659	0	5.59365e-14	1
Chr1	2995862	CG	12.25	19.75	20.25	14.25	54.9977	1.31579	1.78571	1.38889	13.4401	40.3189	0.000750554	340.765	0.0407604	0.007647	1
Chr1	2995863	CG	9.125	20	19.75	17.25	55.6597	1.08696	1.31579	0.961538	11.8663	35.5984	0.000321793	401.064	0.0493415	0.0144119	1
Chr1	2996729	CG	15.25	22	19	18	44.2052	93.8127	90.9179	92.6898	9.3882	28.1217	0.0214259	397.669	0.0940394	0.0440185	1
Chr1	3000677	CG	13.75	23.25	17.75	14.75	56.1662	0.925925	0	1.92308	40.1335	120.34	0.0304243	121.611	9.47899e-05	1.15149e-05	1
Chr1	3000678	CG	18.75	22.75	24	21	48.1195	0	0	0	79.5248	238.574	2.07432e-31	46.5865	9.60348e-07	1.08309e-07	1
Chr1	3001877	CG	10.75	18	18.25	18	89.7295	42.3827	9.61538	0	19.1142	49.5613	3.89064	507.619	0.00724345	0.0025337	0.877055
Chr1	3001878	CG	19.375	25.25	30.25	28.75	83.053	39.7984	13.2241	0	14.9977	38.7807	3.10614	529.055	0.0245582	0.00935459	0.877055
Chr1	3006008	CG	19.375	26.25	23.75	26.5	35.8739	92.803	93.4182	92.9063	11.0229	33.0668	0.000915086	474.421	0.0572895	0.0206703	1
Chr1	3006044	CG	18.875	28.5	28.25	25	7.76786	72.8445	68.9505	54.3289	16.1982	46.3752	1.10978	343.481	0.0168921	0.00364328	0.969545
Chr1	3006045	CG	19.5	25.75	23.25	24.75	5.6579	67.671	68.112	56.3083	18.5211	54.3724	0.595369	300.801	0.00853529	0.00151511	1
Chr1	3007876	CG	20.625	31.5	22.75	21	0.657895	74.649	79.6106	75.9624	48.8493	146.269	0.139158	189.959	2.61564e-05	3.13348e-06	1
Chr1	3007877	CG	15.125	19.5	24.25	16.25	1.04167	80.0952	79.1772	73.2546	73.8912	220.806	0.433818	127.111	1.59135e-06	1.85657e-07	1
Chr1	3017151	CG	14.5	21.75	20.25	18.75	56.2437	1	2.04167	1.31579	10.0256	30.072	0.00238141	479.182	0.0755801	0.0323747	1
Chr1	3017152	CG	14.375	18.25	19.75	18	52.5677	1.31579	1	1.5625	9.30069	27.9007	0.00070305	452.311	0.0970967	0.0456327	1
Chr1	3032910	CG	23.25	30.75	28.5	27.75	78.0836	1.5625	1.78571	0	41.6241	124.839	0.0166247	227.774	7.49552e-05	9.03649e-06	1
Chr1	3032911	CG	18.75	26.75	25	25.5	77.4985	1.94903	4.31445	1	166.708	499.693	0.215244	54.1447	5.37434e-09	5.68702e-10	1
Chr1	3033324	CG	16.125	22.25	22.75	24.25	87.9307	0	1.38889	0.961538	226.726	680.101	0.0377628	53.6013	6.1845e-10	6.34303e-11	1
Chr1	3033325	CG	18.125	25.75	21.25	23.5	83.034	0.625	0	0.78125	973.752	2921.14	0.0610259	11.2017	0	4.19423e-15	1
Chr1	3035575	CG	13.75	20.5	17.75	14.25	54.4209	1	0	0	26.6897	80.0538	0.00760124	175.41	0.0011578	0.000156904	1
Chr1	3040220	CG	14.75	21.25	23.25	19.75	47.7218	95.2094	93.0404	89.5518	9.31042	27.7442	0.0935225	348.457	0.0967225	0.0468041	1
Chr1	3040469	CG	13.75	18.25	19.5	18	3.69792	66.6741	98.6842	94.5175	29.8436	83.4083	3.06126	395.756	0.000601472	0.000121834	0.877055
Chr1	3040470	CG	12	17.5	14.5	12.5	1.92308	70.0893	98.2143	89.281	26.7344	76.4674	1.86785	442.27	0.00114679	0.000206827	0.877055
Chr1	3052318	CG	18.25	18.5	26	22	82.1697	0	0.735295	0	217.179	651.507	0.0145784	49.4483	8.38894e-10	8.62654e-11	1
Chr1	3052319	CG	12.5	15.5	16	18.5	73.7682	0	1.25	0	101.36	304.03	0.0245254	84.9461	1.78931e-07	1.97543e-08	1
Chr1	3052762	CG	17.75	24.25	24	23	59.5835	2.96475	5.1054	16.4032	19.4211	56.4099	0.926715	225.033	0.00666122	0.00122976	0.969545
Chr1	3052763	CG	17	25	19.75	17	65.7426	1.82225	8.83944	16.6667	16.1451	47.0862	0.674634	326.956	0.0171691	0.00335559	1
Chr1	3054781	CG	10.4286	15.5	12.75	13.75	67.5581	0	3.17461	0	30.9573	92.7444	0.0637438	210.805	0.000765406	0.000105692	1
Chr1	3054782	CG	17.625	25.5	21.5	22.25	63.8528	2.17392	2.36895	1.25	65.8479	197.513	0.015337	93.1824	3.49655e-06	4.01724e-07	1
Chr1	3054969	CG	11.875	19	19.75	13.75	17.0733	78.0016	81.8443	82.8285	34.4293	103.014	0.137124	189.773	0.000250673	3.1889e-05	1
Chr1	3054970	CG	16.875	26.25	23	18.75	13.3829	79.9039	82.2123	77.7103	24.5863	73.6186	0.0701828	288.848	0.00183922	0.000259766	1
Chr1	3055205	CG	16.25	21.25	24.5	19.75	2.5	59.767	79.3007	31.5833	13.808	31.2802	5.07195	453.847	0.036133	0.026942	0.817089
Chr1	3055206	CG	15.75	20.25	21.5	16.25	0.735294	65.7759	76.5366	38.8009	11.2032	28.553	2.52836	597.867	0.0550181	0.0410706	0.877055
Chr1	3055542	CG	11.375	16.25	18.75	17.5	10.3882	82.6809	89.4455	87.2222	102.647	306.891	0.525494	90.4867	1.63678e-07	1.84899e-08	1
Chr1	3055543	CG	18.375	21.5	27	23.75	8.28125	92.636	83.4975	86.1856	69.7888	208.145	0.610589	144.501	2.35758e-06	2.79568e-07	1
Chr1	3056152	CG	12.5	14.25	15.75	15.25	1.38889	52.0527	55.9456	61.5708	39.6315	117.42	0.737105	124.262	0.000102785	1.35601e-05	0.994859
Chr1	3056153	CG	15.25	27.5	25.5	23	0	50.9616	52.134	52.7908	41.9797	125.872	0.0333591	102.964	7.0943e-05	8.55791e-06	1
Chr1	3056174	CG	14.625	17.5	18.75	17	66.6423	18.0556	2.5	0	45.2217	129.87	2.89733	132.128	4.35245e-05	6.9475e-06	0.877055
Chr1	3056175	CG	15	28	24	20.75	73.0964	15.8214	0	1.31579	46.8562	136.701	1.93376	159.434	3.44816e-05	4.92902e-06	0.877055
Chr1	3078165	CG	16.875	17.25	21.25	19.25	10.7555	92.6136	89.1826	97.5595	151.24	451.751	0.98417	72.0788	1.07192e-08	1.17317e-09	0.969545
Chr1	3078166	CG	15.875	22.25	19	17.5	17.7431	84.8684	89.3797	89.1938	44.2667	132.507	0.14654	177.86	5.00742e-05	6.07404e-06	1
Chr1	3078547	CG	11.25	22	15	15.75	17.9825	64.5652	88.5116	90.3097	14.263	39.3881	1.70044	485.93	0.0311227	0.00863543	0.877055
Chr1	3096223	CG	15.625	19.25	15.25	10.75	92.9202	0	0	2.77778	1037.62	3111.29	0.787973	13.0563	0	2.97037e-15	0.986722
Chr1	3096224	CG	22.875	29	27.25	33.25	82.7013	1.66122	0	3.24405	983.435	2948.34	0.983818	10.699	0	4.02146e-15	0.969545
Chr1	3096649	CG	9.875	8.25	11.75	14.25	95.7664	5.625	76.4881	1.19047	34.5573	63.0812	20.2954	351.836	0.000244918	0.000645965	0.125195
Chr1	3096650	CG	21.75	35	30	28.75	95.2097	13.6599	69.3182	5.36994	21.4928	43.98	10.2492	471.97	0.00386329	0.00484356	0.414753
Chr1	3097327	CG	23.25	30.5	27.5	26.5	86.3998	6.66098	23.3067	36.0138	11.2227	30.9715	1.34824	642.881	0.0547505	0.028235	0.958467
Chr1	3097345	CG	14.625	17.75	22.5	15.5	0.961539	83.2516	85.6954	92.6809	162.267	484.202	1.29896	73.7412	6.50539e-09	7.13147e-10	0.969545
Chr1	3097346	CG	25	30.75	27.75	23.75	1.4245	75.1213	83.0026	86.6298	58.7171	174.584	0.783847	176.666	7.60628e-06	9.39331e-07	0.987676
Chr1	3097611	CG	8.875	14	12.5	11	89.6154	3.57143	0	0	244.94	734.153	0.332673	51.1215	3.5775e-10	3.66989e-11	1
Chr1	3097612	CG	21.5	35	25.5	24.5	94.8869	3.21844	2.20798	2.0032	887.6	2662.58	0.109982	15.395	0	7.10511e-15	1
Chr1	3098094	CG	8.71429	15	12.25	8.75	5.772	91.0743	80.6945	93.9286	150.859	446.857	2.86085	67.8192	3.25384e-08	4.00728e-09	0.877055
Chr1	3098095	CG	14.625	21.75	21.25	19	6.82787	94.118	96.875	96.2476	641.107	1922.48	0.423139	19.741	0	5.41063e-14	1
Chr1	3099158	CG	11.375	20.25	22.75	20	3.96374	86.3915	85.3999	88.7737	219.56	658.199	0.240017	50.1074	7.76698e-10	8.02607e-11	1
Chr1	3099159	CG	12.75	25.5	16.75	17.5	2.60417	94.7209	91.25	93.7153	285.438	855.761	0.276936	46.066	1.21654e-10	1.23657e-11	1
Chr1	3110741	CG	20.625	32	26.75	27.25	65.3716	22.5893	1	1	12.6846	35.2608	1.39654	445.003	0.0482427	0.0151058	0.944516
Chr1	3110742	CG	12.25	20.75	18	15.5	67.1573	15.2174	1.5625	1.92308	25.5872	74.7295	1.016	238.403	0.00147161	0.000237333	0.969545
Chr1	3112380	CG	23.375	42.5	31.25	29.75	88.9699	1.625	0	0.925925	312.383	937.016	0.0668159	39.7776	6.49521e-11	6.53779e-12	1
Chr1	3112381	CG	10	13.5	13	15	88.2576	3.57143	0	0	287.698	862.218	0.437527	38.8702	4.43208e-10	4.79614e-11	1
Chr1	3115142	CG	16.125	23.25	28	26.75	37.4374	83.8458	88.5614	85.836	11.7297	35.0507	0.069177	324.039	0.0501926	0.0155552	1
Chr1	3124114	CG	16	27.75	20	22.5	27.8181	0	1.19047	3.26499	19.8129	59.0511	0.193748	56.3653	0.00598588	0.000946876	1
Chr1	3124115	CG	10.875	18	15.75	14	22.8547	1.38889	0	0	10.0333	30.0358	0.0320995	80.1265	0.0753636	0.0325558	1
Chr1	3134390	CG	16.75	18	17.25	15.75	0	85.0944	85.954	83.9566	207.17	621.367	0.0719457	55.8146	1.16739e-09	1.20781e-10	1
Chr1	3134391	CG	31.375	40	31.25	32.5	1.14583	86.1135	87.7799	89.2539	364.799	1093.8	0.300258	32.8881	2.25133e-11	2.24229e-12	1
Chr1	3148261	CG	11.125	19.75	20.5	17	98.2143	0	2.25	1.92308	985.05	2954.37	0.388132	15.2312	0	3.97788e-15	1
Chr1	3148262	CG	14	27	28.75	21	91.5104	1.88746	0.714285	0	190.13	570.284	0.0525303	69.1545	2.13156e-09	2.22133e-10	1
Chr1	3148300	CG	11.625	20.75	21.5	16.75	96.6947	2.14286	1.25	1.19047	1043.36	3129.91	0.0819704	13.8893	0	2.86425e-15	1
Chr1	3148301	CG	13.125	21.25	23.75	21.5	94.0643	1.13636	0	0.961538	456.868	1370.51	0.049054	30.5301	5.14944e-12	4.90544e-13	1
Chr1	3148321	CG	12.25	21.25	21.5	16.75	96.4461	86.6857	12.684	21.4286	23.7423	38.2223	16.5023	396.358	0.00223575	0.0100777	0.180935
Chr1	3148322	CG	13.5	20	25.25	19.25	94.189	89.3036	7.79774	26.0823	20.8726	30.1042	16.2568	450.046	0.00453098	0.0322186	0.180935
Chr1	3148496	CG	13	17	14	14.75	86.9696	18.0833	28.8462	5	16.4236	46.9702	1.15033	495.887	0.0157574	0.00340089	0.969545
Chr1	3148497	CG	13.75	18.5	22.25	25.75	86.5143	16.0948	23.7368	1.92308	17.064	49.2826	0.954697	513.304	0.0129994	0.00261325	0.969545
Chr1	3160491	CG	16.25	21.25	26	21	0.543479	93.3551	93.4673	92.4167	785.537	2356.46	0.0763201	17.4424	0	1.50666e-14	1
Chr1	3160492	CG	15.75	19.75	26.25	19	5.25246	95.3555	91.0199	90.8088	365.064	1093.61	0.790354	33.33	2.22081e-11	2.24462e-12	0.985968
Chr1	3162562	CG	14.875	28.25	27.75	21.25	82.9083	1.78571	1.13636	0	314.371	942.921	0.0956231	34.1741	6.21992e-11	6.25012e-12	1
Chr1	3162563	CG	9.75	13.75	13	14	83.6089	0	0	0	136.051	408.152	6.17491e-32	82.2099	2.25558e-08	2.41714e-09	1
Chr1	3175208	CG	15.5	24.5	22	17.5	4.82955	97.2136	97.2883	95.2381	392.498	1177.18	0.157545	34.3254	1.36036e-11	1.365e-12	1
Chr1	3175209	CG	14.1429	19.25	15.5	15.5	2.42164	96.5178	88.6508	93.9103	382.744	1144.18	2.02506	31.7199	6.73155e-11	7.26795e-12	0.877055
Chr1	3176269	CG	26.5	35	29.25	34.75	64.2647	6.66667	3.92322	11.688	9.21921	27.4382	0.109741	565.164	0.100016	0.049104	1
Chr1	3181879	CG	12	18.75	16.5	14.25	100	91.8889	95.6345	89.3681	18.6018	43.6231	6.09109	6.5287	0.00834201	0.00505865	0.817089
Chr1	3182116	CG	13.75	18	19	20	82.4022	1.66667	1.19047	0	79.3877	238.119	0.0220433	133.73	9.71553e-07	1.09706e-07	1
Chr1	3182117	CG	14.125	25	23.25	18.75	81.4301	0.892857	3.75	1.78571	53.4837	160.36	0.0454159	188.17	1.42758e-05	1.67851e-06	1
Chr1	3191303	CG	13.25	21.75	18.75	17.25	1.47569	91.9477	90.1392	88.9773	304.254	912.331	0.215661	41.5611	7.84421e-11	7.89263e-12	1
Chr1	3191304	CG	20.125	29.5	25.75	22	1.64474	86.1441	88.2407	88.9015	470.874	1411.96	0.328818	25.2115	4.25082e-12	3.99838e-13	1
Chr1	3191427	CG	12.8571	18.5	15	14.5	0	82.3307	74.0366	83.9979	43.365	129.059	0.517789	219.906	0.00010406	1.3868e-05	1
Chr1	3191428	CG	28.625	41.25	32.5	33.25	1.01298	88.8298	73.5476	91.0841	122.842	360.674	3.92639	92.7321	4.63454e-08	5.84536e-09	0.877055
Chr1	3203292	CG	21.75	27.75	34.25	23.25	28.052	96.3294	92.8783	92.0833	35.3157	105.739	0.103974	196.016	0.000213664	2.6933e-05	1
Chr1	3203293	CG	12.125	18.25	18.5	11.5	29.3954	91.7057	93.332	89.2411	14.387	43.0819	0.0395843	428.709	0.029884	0.00540175	1
Chr1	3209220	CG	14.875	17.5	20	18.25	2.12418	61.132	88.9686	66.3865	14.91	41.6357	1.54719	565.517	0.0252512	0.00646402	0.902298
Chr1	3209221	CG	20.375	28.25	28.5	20.25	2.39087	63.774	86.4619	61.1743	12.297	34.4911	1.19995	645.006	0.0482448	0.0168201	0.969545
Chr1	3209226	CG	15.5	17.25	19.25	17	6.73076	82.7986	59.6694	52.6955	14.045	37.565	2.28498	434.659	0.0334261	0.011007	0.877055
Chr1	3209227	CG	20	30.75	28.75	20.5	6.81992	73.6881	65.9867	50.8289	15.3661	43.0755	1.51136	358.006	0.0218544	0.00540543	0.911837
Chr1	3221140	CG	14.625	22	24.5	21.25	2.28174	80.3434	79.7394	75.0336	507.874	1519.93	1.84868	18.2843	2.32911e-12	2.43394e-13	0.877055
Chr1	3221141	CG	18.25	20.25	18.5	22.5	0.520834	71.5921	71.7923	74.8541	152.008	455.536	0.243245	54.9664	1.03441e-08	1.10519e-09	1
Chr1	3224947	CG	11.75	12.25	12.5	14	86.5243	0	0	0	459.111	1377.33	7.55895e-33	26.0903	4.75317e-12	4.74584e-13	1
Chr1	3235124	CG	8.25	14.25	14.5	10.75	4.4246	64.0909	52.7311	84.4818	18.8254	50.8883	2.79402	370.54	0.00784383	0.00219171	0.877055
Chr1	3235125	CG	12.125	18.75	19.25	15.75	0	73.9281	52.8472	71.5581	20.6999	59.0947	1.50252	355.011	0.00474023	0.000943098	0.915277
Chr1	3237336	CG	9.875	10.25	13	12	4.87689	88.75	96.6667	96.4286	202.782	605.764	1.29048	62.8659	1.35823e-09	1.44868e-10	0.969545
Chr1	3237337	CG	29.5	36	34.5	31.75	3.22519	96.8964	93.172	91.2014	1253.54	3754.22	3.19286	10.479	0	1.0745e-15	0.877055
Chr1	3238060	CG	13.75	20	17.5	20	35.4293	95.1432	94.2721	92.5439	10.2828	30.8221	0.0131105	533.998	0.0696268	0.0288848	1
Chr1	3238061	CG	17.25	26	22.25	23.75	40.6849	96.4115	92.5	93.7742	10.7608	32.2078	0.0372582	427.264	0.0608235	0.0234394	1
Chr1	3259036	CG	13.375	21.5	23.25	18.5	4.1958	88.6629	95.4996	94.7436	365.087	1092.02	1.62219	34.6396	2.22081e-11	2.26389e-12	0.889411
Chr1	3259037	CG	14.875	23	20.75	18	10.3147	88.9249	91.8737	94.5592	141.127	422.539	0.421325	75.4019	1.74484e-08	1.88872e-09	1
Chr1	3276509	CG	14.375	14.75	21.5	20.75	82.1848	25	2.45536	1.5625	12.8962	36.64	1.02433	688.824	0.0482427	0.0124727	0.969545
Chr1	3276510	CG	15.25	29.5	25.75	23.5	88.5417	26.2519	0	0.806453	20.656	58.53	1.71906	518.609	0.00479415	0.000996744	0.877055
Chr1	3280976	CG	18.375	17.5	20.5	21.75	1.70454	92.3237	90.9905	95.5533	691.822	2073.18	1.14211	19.2789	0	3.36096e-14	0.969545
Chr1	3280977	CG	14.125	22	19.75	18	0	93.1945	94.8152	89.824	364.537	1092.23	0.68798	37.6923	2.25133e-11	2.26121e-12	1
Chr1	3282565	CG	17.875	23.25	25.5	24.5	2.81097	89.2087	85.554	86.4241	376.134	1127.44	0.482403	30.2205	1.82411e-11	1.81882e-12	1
Chr1	3282566	CG	12	19.75	14.5	12.75	0	92.4355	87.128	98.4375	393.457	1173.08	3.64478	35.1369	1.31796e-11	1.39744e-12	0.877055
Chr1	3282730	CG	13.625	24.75	25.75	23	58.1648	2.70833	3.01339	4.80549	13.2342	39.6742	0.0142085	361.414	0.0436762	0.0083172	1
Chr1	3282731	CG	15.75	21.25	19.75	14	62.0127	3.34822	1.25	1.92308	10.7316	32.1776	0.00859518	534.141	0.0613701	0.0235473	1
Chr1	3295125	CG	12.875	16.25	16.75	18.25	73.1925	1.38889	0	0	151.272	453.724	0.0459624	55.9592	1.07043e-08	1.13826e-09	1
Chr1	3295126	CG	17.5	28.25	27.5	20.25	70.6764	0.86207	0.925925	0	102.511	307.504	0.0139536	76.6624	1.65271e-07	1.82278e-08	1
Chr1	3315156	CG	17.125	23.75	22.25	20.5	97.0244	47.8933	2.75641	21.875	11.1004	28.6781	2.31148	888.267	0.0561493	0.0402731	0.877055
Chr1	3315925	CG	21.75	28	26.5	24.25	1.06818	88.1473	83.7103	89.0624	261.586	783.31	0.724869	45.2217	2.24775e-10	2.31081e-11	0.997147
Chr1	3315926	CG	14	16.75	18.75	14	2.75298	92.3363	89.2857	90.3125	212.517	637.221	0.165619	58.19	9.77738e-10	1.01117e-10	1
Chr1	3327066	CG	23.375	39.75	33	30.25	79.8551	0.714285	0	2.56403	141.067	423.003	0.0994972	70.3939	1.74993e-08	1.87427e-09	1
Chr1	3327067	CG	11.625	15.75	17.5	14.5	80.6187	0	0	0	61.0967	183.29	5.93249e-31	170.206	5.81713e-06	6.72357e-07	1
Chr1	3329138	CHH	26	41.25	39.5	33	3.66292	11.3279	13.3465	9.849	13.9915	38.7405	1.61697	7.62513	0.0340484	0.00940327	0.891522
Chr1	3332924	CHH	28.375	44.75	40.5	39.25	44.4762	63.0817	56.8664	57.6667	12.0457	33.2196	1.45881	31.3457	0.048682	0.0202021	0.926165
Chr1	3333979	CG	21.5	28.5	33.25	29	9.93265	29.7369	77.5443	78.4533	13.9292	28.2526	6.76751	459.024	0.03473	0.0430876	0.817089
Chr1	3340306	CG	10.5	20.25	19.25	17.25	15.01	91.6472	92.3627	90.1736	36.3772	109.093	0.0194135	256.718	0.000177641	2.20244e-05	1
Chr1	3340307	CG	13.2857	15.25	16.75	16.75	19.6996	95.3233	92.2731	88.9035	23.8081	71.1715	0.126445	326.213	0.0031827	0.000487168	1
Chr1	3345593	CHH	10.5	20.75	20.5	21.5	2.02922	15.635	8.87897	15.2688	14.9706	37.7185	3.59657	16.0538	0.0247782	0.0107792	0.877055
Chr1	3350201	CG	15.25	32.25	22.75	18.75	37.706	86.7362	86.8528	88.7609	11.9453	35.8047	0.0155835	331.728	0.0489975	0.0140089	1
Chr1	3350519	CG	10.25	15.75	18.75	19.5	73.0275	1.5625	8.52743	1.78571	39.2019	116.965	0.320138	195.771	0.000110238	1.39123e-05	1
Chr1	3350520	CG	15.125	24	20.25	18.25	74.7222	0.961538	2.63158	3.58852	121.886	365.451	0.102902	68.7114	4.8983e-08	5.32799e-09	1
Chr1	3357341	CG	13.625	20	13	17	0.694445	93.4759	91.7421	81.899	263.271	783.291	3.26054	47.8275	2.14806e-10	2.31081e-11	0.877055
Chr1	3357342	CG	13.875	19	23	16.75	3.09874	77.5155	89.0963	83.0318	237.381	705.992	3.07558	43.6393	4.45729e-10	4.84342e-11	0.877055
Chr1	3365620	CG	18.25	24.5	21	22.25	11.5601	83.7121	83.9928	65.1768	35.5073	101.993	2.26426	205.419	0.000206517	3.40173e-05	0.877055
Chr1	3365621	CG	18.125	32.75	22.75	18.75	15.9214	86.0949	74.9427	63.7453	13.5103	38.2448	1.14308	436.983	0.0398245	0.010048	0.969545
Chr1	3367069	CG	22.875	33.75	32	32	0	82.305	93.3538	77.394	151.761	448.266	3.50806	76.1878	1.04679e-08	1.23921e-09	0.877055
Chr1	3367070	CG	13.75	19.25	17	15	0	68.5278	87.31	93.9236	61.4776	177.043	3.69472	187.918	5.57728e-06	8.53477e-07	0.877055
Chr1	3376795	CG	12	19.25	18.75	17	97.1895	43.3761	23.9583	1.66667	10.9494	29.0204	1.91397	910.372	0.0580843	0.0381222	0.877055
Chr1	3376796	CG	15.25	22.25	19.5	23	96.5997	50.777	23.6779	2.08333	11.5956	29.0778	2.85451	834.179	0.0511996	0.0377861	0.877055
Chr1	3377091	CG	13	22.5	15.75	17.5	0	66.292	90.903	85.9699	56.4643	162.408	3.49257	194.175	9.913e-06	1.53866e-06	0.877055
Chr1	3377092	CG	12.25	16.5	17	14	0	56.6414	93.0281	94.1295	42.4109	114.125	6.55362	277.767	6.63939e-05	1.63764e-05	0.817089
Chr1	3380865	CG	11.625	15.5	13.75	9.5	75.1853	0	8.33333	17.8572	21.3865	62.2829	0.93829	340.353	0.00396995	0.000696477	0.969545
Chr1	3390855	CG	11.375	18	18.5	15.5	71.1703	2.57937	0	0	72.2502	216.589	0.0809688	109.559	1.86096e-06	2.12486e-07	1
Chr1	3390856	CG	13.375	23.75	22.75	23.25	80.176	0	0.86207	0	154.567	463.672	0.0149977	66.0694	9.18627e-09	9.72963e-10	1
Chr1	3391685	CG	13.375	15.75	18.75	16.75	37.3437	0	13.5008	2.5	9.89469	27.386	1.14904	179.592	0.0787941	0.0495208	0.969545
Chr1	3407712	CG	11.1667	16.25	18	17.25	93.2672	1.25	13.9706	3.33333	68.1316	201.916	1.23947	150.228	1.3315e-05	1.84361e-06	0.969545
Chr1	3407713	CG	19.25	25.75	26	23.25	84.5051	0	20.1532	0	87.0546	251.775	4.69441	115.358	5.14494e-07	7.41927e-08	0.824427
Chr1	3411080	CG	17	27.25	25.25	24.5	30.9251	1.57129	0.86207	2.17392	39.624	118.773	0.0494103	34.9062	0.000102908	1.25673e-05	1
Chr1	3411081	CG	10	14.25	10	10.5	31.763	0	0	0	31.241	93.723	7.63367e-33	51.6698	0.00045586	5.84294e-05	1
Chr1	3411179	CG	20.75	32	27.5	32	77.1072	0	4.16667	1.50901	134.894	404.153	0.264932	67.1905	2.39474e-08	2.59588e-09	1
Chr1	3411180	CG	8.66667	13	12.75	10	84.5214	2.77778	5.63726	1.92308	94.1358	282.083	0.162375	93.2098	1.86096e-06	2.34489e-07	1
Chr1	3411203	CG	20.375	32.25	29.5	31	0.933075	66.1977	76.3768	71.5707	225.419	670.419	2.91891	35.5337	6.45202e-10	7.03069e-11	0.877055
Chr1	3411204	CG	7.85714	14	11.75	10.5	2.38096	76.0498	73.782	74.968	132.252	396.581	0.0876999	58.6808	7.79799e-08	8.95585e-09	1
Chr1	3411275	CG	19.375	28	27.5	23.25	79.6976	28.5235	0.78125	5.1948	24.0907	66.9414	2.6654	333.493	0.00206133	0.000456653	0.877055
Chr1	3411276	CG	9.14286	13.5	11.5	11.5	84.6903	22.5	1.47059	0	19.5244	55.8512	1.36096	465.677	0.00882987	0.00185681	0.956513
Chr1	3417862	CG	10.125	10.75	13.75	12	1.13636	81.2801	80.4327	66.5314	87.7973	258.139	2.6266	104.442	4.8541e-07	6.2223e-08	0.877055
Chr1	3417863	CG	12.25	21.5	18.5	15.5	0	76.9716	80.0509	66.9372	57.318	169.569	1.19229	157.758	8.95507e-06	1.14563e-06	0.969545
Chr1	3445938	CG	14.25	17.25	18.5	16.75	59.8469	1.47059	0	1.04167	33.981	101.915	0.0139498	164.001	0.000271865	3.41817e-05	1
Chr1	3445939	CG	24.75	29	30	20.25	53.6643	0.641025	0	0	18.6514	55.9498	0.00223532	245.103	0.0082295	0.00128813	1
Chr1	3454450	CG	14.375	27.25	19	25	96.6038	1.55075	3.21558	2.85185	1184.94	3554.31	0.256465	11.9491	0	1.43284e-15	1
Chr1	3454451	CG	18.75	28.75	26.25	30.25	93.608	1.99693	0.78125	0	678.899	2036.3	0.200047	20.2484	0	3.75798e-14	1
Chr1	3457561	CG	14	17.25	19	14.5	1.58654	99.0384	95.625	94.7222	790.31	2368.66	1.13651	18.2409	0	1.45841e-14	0.969545
Chr1	3457562	CG	13.2857	19.75	15.25	14.25	2.38095	96.3636	92.5	97.2222	386.063	1156.66	0.765903	33.0453	6.37388e-11	6.77132e-12	0.989349
Chr1	3459596	CG	17	26.25	26.25	19.75	4.93382	94.1221	90.6281	89.3911	306.049	916.914	0.61554	39.1209	7.50791e-11	7.61326e-12	1
Chr1	3459597	CG	11.375	20.75	11	14.75	2.92208	94.7226	91.7045	96.688	422.007	1264.43	0.7939	31.7475	8.49587e-12	8.42193e-13	0.984824
Chr1	3488510	CG	17.75	27	24	24.5	0	86.4089	81.6063	87.6642	768.269	2299.41	2.69689	15.1626	0	1.73943e-14	0.877055
Chr1	3488511	CG	12.625	14.5	21.25	14.75	0	91.2103	84.461	84.272	286.689	857.095	1.48614	42.0462	1.18017e-10	1.22349e-11	0.921754
Chr1	3488516	CG	17.5	26.25	24	25	0.568181	89.1392	86.9526	81.9232	185.554	554.928	0.867361	63.1385	2.53047e-09	2.70036e-10	0.973251
Chr1	3488517	CG	12.5	15.25	21	14	0.892857	81.7724	92.8105	71.0049	60.1712	175.218	2.64759	179.6	6.45288e-06	9.15844e-07	0.877055
Chr1	3488523	CG	17.625	26.75	24.75	24.75	0.892857	85.3655	89.5432	90.7561	642.995	1925.64	1.6699	19.1553	0	5.36625e-14	0.877055
Chr1	3488524	CG	12.5	16	21.75	14.5	0.833334	90.2778	85.7772	90.5935	431.987	1293.94	1.00957	28.7594	6.87495e-12	7.19343e-13	0.969545
Chr1	3488530	CG	17.75	26	24.75	24.75	0	76.2777	75.9006	81.94	283.682	848.388	1.32876	34.4568	1.26931e-10	1.31217e-11	0.965513
Chr1	3488531	CG	12.625	16.5	22.25	14.75	2.53017	74.064	81.7688	84.0215	148.913	443.377	1.68065	64.8915	1.19326e-08	1.33768e-09	0.877055
Chr1	3488915	CG	21.625	24.5	20.75	23	19.5537	94.9369	91.2369	92.3318	25.7293	77.1014	0.043224	334.324	0.00142698	0.000196657	1
Chr1	3488916	CG	15.875	21	14.75	14.25	20.3289	93.1183	96.8985	91.3925	21.7914	65.2146	0.0798363	397.343	0.00358408	0.000531826	1
Chr1	3490654	CHH	13.75	18.25	14	18.75	0	4.48887	0	7.79891	25.9636	30.8832	23.5039	2.6075	0.00135565	0.0286172	0.0669255
Chr1	3502334	CG	12.1429	13.25	11	12.5	1.0989	61.4719	83.7588	80.4671	21.3327	61.0871	1.45546	397.747	0.00563482	0.00114067	0.930614
Chr1	3502335	CG	18.875	23	27	21.5	4.86111	59.9703	77.284	78.7897	17.6056	50.7648	1.02596	426.4	0.0110805	0.00222058	0.969545
Chr1	3508011	CG	15.75	18	22.25	14.25	80.9537	1.13636	3.125	0	57.3769	172.017	0.0566983	176.509	8.89349e-06	1.03945e-06	1
Chr1	3508012	CG	10.375	11.3333	13.6667	7.5	76.3845	0	0	0	85.4448	256.335	1.24767e-31	101.163	3.36002e-06	4.24034e-07	1
Chr1	3510854	CG	9.25	12.5	17	15	0	62.6353	73.0393	20.4825	16.8974	34.3338	8.17923	378.791	0.0136562	0.0172063	0.761512
Chr1	3538637	CG	13.625	21	21	18.5	55.2394	1.38889	1.47059	1.31579	17.7694	53.3079	9.18739e-05	261.085	0.0105741	0.00169276	1
Chr1	3538638	CG	17.625	31	22.25	23.5	60.2011	2.67568	0.925925	0	24.1855	72.4923	0.0320418	230.495	0.00201788	0.000284904	1
Chr1	3538644	CG	13.125	20.75	20	19	87.3266	0	0	0	234.825	704.476	4.26997e-33	51.9599	4.81736e-10	4.92074e-11	1
Chr1	3538645	CG	18.875	31	21.75	24	83.1525	1.84812	0	2.08333	134.316	402.818	0.0652437	79.8151	2.47009e-08	2.65708e-09	1
Chr1	3540469	CG	19.25	32	25.75	24	1.58654	65.9545	71.4965	72.584	105.381	314.727	0.708109	71.4066	1.36087e-07	1.54465e-08	0.999803
Chr1	3540470	CG	15	18.5	22.25	18.25	1.38889	70.6105	71.8519	76.6274	107.805	322.358	0.528182	76.4235	1.16295e-07	1.30312e-08	1
Chr1	3554875	CHH	17.25	18.5	22	20.25	6.70021	0	0	0	13.5563	40.6689	1.81742e-35	5.29854	0.0392176	0.00731109	1
Chr1	3568721	CG	12.875	23.25	21	18.25	4.17208	87.935	95.0778	94.9743	844.255	2523.76	4.50246	14.8931	0	9.88762e-15	0.853893
Chr1	3568722	CG	21	20.5	20.75	19.25	1.25	93.9249	92.5114	92.6435	605.957	1817.65	0.109613	22.2431	7.34531e-13	7.6451e-14	1
Chr1	3568724	CG	12.75	22.5	21	17.25	0.961539	96.0956	96.3384	90.8928	906.854	2715.66	2.45077	15.4458	0	6.28443e-15	0.877055
Chr1	3568725	CG	20.875	20.25	22.75	18.25	0	93.076	84.7061	93.373	588.572	1757.04	4.33908	22.3179	1.27698e-12	9.40249e-14	0.877055
Chr1	3581310	CG	15.5	21.5	19.25	15.5	84.2037	2.38636	2.27273	0	144.685	433.864	0.0959125	75.5754	1.46391e-08	1.56412e-09	1
Chr1	3581311	CG	14.375	20.5	19	17.25	92.5091	1.19047	2.66106	0	863.867	2590.68	0.46095	15.4191	0	8.39145e-15	1
Chr1	3581312	CG	15.125	21.75	19.5	15.5	72.6762	0	0	0	45.8556	137.567	5.8214e-31	184.294	3.96835e-05	4.72234e-06	1
Chr1	3581313	CG	14.75	20.5	19.25	16.75	75.8439	0	0	1.5625	60.0483	180.102	0.0215278	151.209	6.54522e-06	7.59176e-07	1
Chr1	3588998	CG	17.75	23.5	27	22.5	10.3618	91.4664	88.7632	86.7952	61.8127	185.164	0.137207	160.341	5.37915e-06	6.26704e-07	1
Chr1	3588999	CG	15.25	21.75	21.75	17.25	12.6573	95.4487	89.5529	92.0588	83.6547	250.389	0.287627	121.759	6.77372e-07	7.71673e-08	1
Chr1	3589166	CG	18.625	23.5	21.75	26	68.6593	9.5238	17.8572	0	14.0571	40.6452	0.763009	418.541	0.0332945	0.00733196	0.989573
Chr1	3589167	CG	16.875	22.5	22.25	17.25	66.5074	16.7482	18.75	6.19048	10.1556	29.6537	0.406532	448.041	0.0724333	0.0345461	1
Chr1	3593733	CG	17	17.25	16.5	21.5	3.01136	94.4872	56.1806	89.2839	32.0878	85.8388	5.2123	331.306	0.000387253	0.000101954	0.817089
Chr1	3593734	CG	14.25	25.5	26.75	19	3.11624	92.8717	65.0774	91.1207	33.0619	93.2855	2.95005	328.546	0.000322263	6.02095e-05	0.877055
Chr1	3593983	CG	18.375	27	26.25	24	77.7361	38.4688	14.1449	2.08696	17.2262	44.4863	3.59613	382.02	0.0123834	0.00455196	0.877055
Chr1	3602842	CG	13.375	13.75	18.75	15.5	92.4494	28.7088	27.4306	0	11.8144	32.7984	1.32232	795.702	0.0496773	0.0215014	0.967908
Chr1	3602843	CG	17.875	26	25	26.25	97.3764	22.6562	28.3871	1.86821	14.6646	41.8575	1.06814	729.14	0.0273165	0.00628731	0.969545
Chr1	3603335	CG	13.625	21	21.5	22	88.898	0	0	3.39912	342.973	1028.06	0.428359	35.9637	3.40101e-11	3.42818e-12	1
Chr1	3603336	CG	16.375	26	21.5	22.5	92.0347	0.892857	0	0	266.493	799.437	0.0210357	50.5297	1.9756e-10	2.00705e-11	1
Chr1	3614273	CG	18.75	30.75	24.75	25.5	83.0468	2.14286	61.3871	2.72953	24.3903	48.1523	12.5093	370.441	0.00192592	0.00296767	0.226767
Chr1	3614274	CG	11.875	16.75	12.25	16.5	88.9033	1.25	60.7097	2.87829	34.5371	72.8517	15.3798	298.339	0.0002458	0.000276682	0.180935
Chr1	3616887	CG	12.875	20.75	20.5	14	78.965	2.32684	3.88889	2.5	108.103	324.241	0.0342436	85.6414	1.14113e-07	1.25069e-08	1
Chr1	3616888	CG	9	15.5	14.75	11.25	86.4948	0	0	2.27273	121.975	365.782	0.0713964	96.4622	4.87306e-08	5.29381e-09	1
Chr1	3629098	CG	11.7143	15.25	10	16.75	0	82.3909	90.1786	83.3333	277.165	827.776	1.85949	38.8616	5.69311e-10	6.3277e-11	0.877055
Chr1	3629099	CG	12.625	19.75	17.5	16.25	3.39286	88.9328	88.3745	88.6208	322.225	966.657	0.00867584	36.0874	5.25693e-11	5.25646e-12	1
Chr1	3629107	CG	11.4286	15.5	10.75	16	1.2987	76.5879	69.9405	77.9176	177.638	529.675	1.61955	45.1115	1.09444e-08	1.27285e-09	0.894056
Chr1	3629108	CG	12.375	19	16.25	16	1.5625	85.537	83.5114	88.3631	910.666	2728.19	1.90237	12.4858	0	6.13195e-15	0.877055
Chr1	3630435	CG	25.75	32.75	32.25	28	2.51911	72.4487	82.022	81.3572	48.7535	145.067	0.596658	191.571	2.64905e-05	3.31021e-06	1
Chr1	3640465	CG	18	23.5	28.5	24.25	1.50401	42.1983	44.5793	66.8116	40.989	109.363	6.80177	108.38	8.26919e-05	2.16785e-05	0.817089
Chr1	3640466	CG	14.25	22.25	18	19	0	29.2276	60.8306	55.406	24.1472	60.2452	6.09816	187.322	0.00203563	0.000843815	0.817089
Chr1	3640484	CG	18.75	24	29.75	22.75	0.403226	55.032	44.8661	55.2019	201.952	592.703	6.57606	21.31	1.39896e-09	1.68744e-10	0.817089
Chr1	3640485	CG	14	22.25	17.5	18.25	1.67411	52.7412	70.5815	57.0549	173.803	500.267	10.5719	32.782	4.01428e-09	5.64156e-10	0.37802
Chr1	3642170	CG	13.875	23	19.5	20	28.1617	92.5095	92.4068	95.9524	9.81725	29.4052	0.0232886	699.495	0.0809101	0.0358929	1
Chr1	3642171	CG	10.5	18	16.25	14.25	23.6359	92.7794	95.2273	95.5803	12.2157	36.619	0.0141291	658.784	0.0482596	0.0125083	1
Chr1	3650822	CG	16.25	21	23.25	18.75	3.18723	90.589	84.375	88.9557	370.256	1108.1	1.33304	31.1394	2.03782e-11	2.04851e-12	0.963817
Chr1	3650823	CG	18.375	27	27.75	24.75	2.01389	84.4118	85.0609	90.0983	458.203	1371.51	1.55051	24.9952	4.75317e-12	4.8838e-13	0.902298
Chr1	3653331	CG	14.5	22.25	21.75	16.75	52.1221	0	0	1.5625	9.87217	29.6014	0.00753927	431.767	0.0793672	0.0348174	1
Chr1	3657148	CG	9.5	11	13.5	11	0	91.1539	89.335	68.6842	86.314	249.55	4.69584	132.691	5.45912e-07	7.89094e-08	0.824427
Chr1	3657149	CG	12	15.25	13.5	13	1.8544	92.451	83.701	81.3229	179.822	535.123	2.17193	63.2472	3.14818e-09	3.48957e-10	0.877055
Chr1	3659978	CG	13.875	27.5	22.5	19.25	73.7248	1.92308	0	2.17391	212.381	636.857	0.143377	39.4627	9.81621e-10	1.01441e-10	1
Chr1	3659979	CG	13.875	19.5	22.25	19.25	75.5115	0	0	1.47059	268.863	806.417	0.0860734	33.5005	1.85556e-10	1.88615e-11	1
Chr1	3665616	CG	19.625	24.25	29	23.25	74.3895	2.14912	0	0	275.144	825.043	0.19502	31.5778	1.57676e-10	1.60285e-11	1
Chr1	3665617	CG	9.71429	16.25	13.75	12	70.9733	0	0	2.27273	37.2625	111.717	0.0352986	195.108	0.000260369	3.40803e-05	1
Chr1	3666371	CG	13.625	18.5	16.25	15.25	14.8157	62.2142	76.9737	65.9096	19.8822	57.6696	0.988533	238.68	0.00587509	0.00108408	0.969545
Chr1	3679887	CG	18.875	22.75	29.75	28.5	45.7667	3.46491	2.08333	1.64021	39.8424	119.431	0.0479255	75.5982	9.93056e-05	1.21133e-05	1
Chr1	3691504	CG	9.625	19	18	16.5	80.0305	5.40865	5.35715	0	59.4819	177.956	0.245137	157.613	6.97156e-06	8.23644e-07	1
Chr1	3691505	CG	13.875	20.5	16.75	19.25	82.6964	2.38636	5.83333	0	62.132	185.979	0.2085	165.001	5.19214e-06	6.082e-07	1
Chr1	3691549	CG	9	14	16	12.5	56.8089	0	3.39366	0	12.3927	37.0949	0.0415626	369.466	0.0494109	0.015006	1
Chr1	3725084	CG	6.33333	10.6667	6.5	9	85	0	13.8889	3.0303	35.4028	103.438	1.38527	137.603	0.0113283	0.0027868	0.969545
Chr1	3725085	CG	19.5	30.75	21.75	21.25	90.5465	3.26191	21.875	8.92857	57.4616	168.313	2.0359	178.846	8.80663e-06	1.20556e-06	0.877055
Chr1	3726883	CG	13.5	17.5	21.5	16.25	1.25	92.9579	86.8829	86.9802	303.306	907.536	1.19082	40.6706	7.98742e-11	8.17921e-12	0.969545
Chr1	3726884	CG	24.75	29.5	27.75	26.25	3.04406	91.1025	96.2912	90.5902	610.2	1826.83	1.88563	21.1021	7.34531e-13	7.41859e-14	0.877055
Chr1	3726905	CG	14.5	17.75	22.5	16.5	1.38889	95.3333	87.3708	94.188	396.295	1184.46	2.21329	33.4912	1.28338e-11	1.30626e-12	0.877055
Chr1	3726906	CG	26	31.75	29.5	30.75	3.72042	93.7409	93.2883	93.6351	550.936	1652.79	0.00956282	23.4374	1.27698e-12	1.40421e-13	1
Chr1	3726910	CG	14.75	17.5	22.5	16.25	0.568181	92.1998	93.4788	87.6603	489.132	1464.61	1.39193	26.8686	3.31861e-12	3.12884e-13	0.946414
Chr1	3726911	CG	26.5	32.75	29.5	31.75	1.18608	93.1526	83.65	88.7042	617.04	1842.02	4.55123	19.8672	7.34531e-13	7.04613e-14	0.844638
Chr1	3735200	CG	15	18	20	15.25	89.0497	10.9362	21.3158	0	29.3507	85.4138	1.31909	344.529	0.00066483	0.000105085	0.968972
Chr1	3735201	CG	13.375	21.25	24	20.5	94.0699	15.5506	24.0082	1.78571	27.2688	79.2292	1.28856	390.536	0.00102309	0.000167009	0.969545
Chr1	3747226	CG	12.625	14.75	15.25	13.75	77.438	0	1.47059	0	46.5236	139.542	0.0141577	203.67	3.61169e-05	4.29701e-06	1
Chr1	3747227	CG	13.625	23.5	27.5	19.75	80.537	0	1.04167	0	72.985	218.935	0.010262	140.982	1.73408e-06	1.97047e-07	1
Chr1	3754567	CG	11.8571	16	16.75	18.25	91.6898	45.3728	0	1.25	19.2635	47.8237	4.98343	536.054	0.00944935	0.0042061	0.817089
Chr1	3754568	CG	16.25	27.5	20.75	24.25	95.2158	45.4971	0	1.13636	23.9121	60.9609	5.38771	499.798	0.00214868	0.000788008	0.817089
Chr1	3767610	CHH	9.33333	7.75	9.25	10	11.2434	0	0	0	55.9842	167.953	8.68436e-32	1.77416	0.000965851	0.000173686	1
Chr1	3769149	CG	18.5	26	22.25	23.75	1.60779	16.6667	57.4941	48.5637	14.8049	29.6669	7.37384	249.898	0.0261131	0.0344746	0.817089
Chr1	3769315	CG	17.75	26.25	21	21	21.8107	75.1814	64.6078	71.2716	15.5215	45.6419	0.461354	247.816	0.0208283	0.00396553	1
Chr1	3769316	CG	9.625	11	11.5	11.25	23.3184	66.4683	72.2467	78.9881	13.6827	39.9697	0.539192	291.279	0.0376087	0.00799737	1
Chr1	3787730	CG	12.625	22.5	19.25	23.5	73.2275	1.31579	2.63889	2.72953	14.4225	43.2584	0.00447842	559.345	0.0295331	0.00528405	1
Chr1	3787731	CG	21	31.5	26.5	28	70.7245	0.86207	1.78571	2.75362	13.6691	40.9945	0.0064337	556.233	0.0377837	0.00701279	1
Chr1	3787736	CG	12.875	21.5	17.75	25.25	68.0501	0	23.5294	0	10.1212	27.9888	1.18744	621.656	0.0732202	0.0449798	0.969545
Chr1	3787737	CG	21.25	31.75	25	27	77.0896	3.41278	25	1.75926	11.8621	33.4971	1.04459	643.875	0.0493529	0.0193962	0.969545
Chr1	3788133	CG	16.25	22	26.25	19.5	5.70611	91.7819	22.6562	85.0487	22.5124	40.8027	13.3672	434.72	0.00300478	0.00718542	0.194453
Chr1	3788134	CG	13.5	18.25	20.5	20.25	0.657895	96.0588	21.25	93.1713	35.6742	66.0737	20.4745	350.921	0.000200575	0.000492536	0.120868
Chr1	3791467	CG	12.625	20.5	22.25	19.25	38.9489	1.08696	0.961538	0	9.95525	29.8537	0.00600808	235.434	0.0774349	0.0334911	1
Chr1	3791468	CG	20.625	21	30	17.75	48.6502	2.70833	0.641025	0	12.819	38.4003	0.0283723	282.43	0.0482427	0.00983946	1
Chr1	3795238	CG	19.625	28.75	31	24.5	75.1327	1.89286	1.9259	1.19047	214.789	644.333	0.0171672	40.2039	9.07602e-10	9.34655e-11	1
Chr1	3795239	CG	11.75	16.5	16.75	13.75	61.0253	1.13636	0	3.84615	128.447	384.629	0.355121	43.9796	3.38806e-08	3.69932e-09	1
Chr1	3797340	CG	15.125	17.75	19.75	20.5	33.86	0	2.45215	4.16667	11.3713	33.8667	0.123531	142.01	0.0532704	0.0183883	1
Chr1	3797341	CG	15.5	23.25	25.5	14.5	35.4538	0	0	10.4167	9.76127	27.654	0.814915	177.535	0.0824681	0.0474556	0.976944
Chr1	3801765	CG	15.375	26	26	19	3.39209	91.1184	86.3403	89.7431	382.553	1146.08	0.787213	30.7422	1.61509e-11	1.63917e-12	0.986847
Chr1	3801766	CG	7.85714	14.25	10	15.25	0	71.404	69.5933	81.3419	89.2582	264.291	1.74186	91.8826	1.04092e-06	1.34046e-07	0.877055
Chr1	3815237	CG	10.7143	13.75	14.75	15.25	16.5955	85.7441	90.5166	77.1634	24.0011	70.7315	0.635911	287.996	0.00305337	0.000504174	1
Chr1	3815238	CG	22.375	27.75	22.5	26	16.2313	90.6625	85.847	80.6791	24.6355	73.2762	0.315146	316.392	0.00181892	0.000267155	1
Chr1	3818689	CG	12.875	18.25	21.25	17.25	93.276	0	1.19047	1.5625	550.943	1652.61	0.107554	24.7755	1.27698e-12	1.40472e-13	1
Chr1	3818690	CG	24.75	27.5	29.75	25.25	90.1347	1.19047	0	0.806453	536.7	1609.98	0.061877	23.8653	1.27698e-12	1.66831e-13	1
Chr1	3819832	CG	16.875	25	29.5	23	56.5984	5.37267	11.6207	16.8947	11.9729	34.9739	0.472447	281.669	0.0488039	0.0157214	1
Chr1	3834000	CG	14.75	17.5	20	16.25	2.81863	95.5111	94.8984	90.1191	631.753	1891.92	1.67062	20.8673	0	5.97503e-14	0.877055
Chr1	3834001	CG	16	25	23.5	23.25	2.77778	93.4021	89.8364	90.9787	516.236	1547.62	0.544318	24.3623	2.32911e-12	2.16357e-13	1
Chr1	3848371	CG	19.375	30.25	38.25	28.25	92.187	3.43845	1.38889	0	841.927	2524.25	0.767158	15.601	0	9.88762e-15	0.988633
Chr1	3848372	CG	17.375	27.5	23.5	19.5	92.1551	0.86207	0	0	902.271	2706.68	0.0662054	14.9668	0	6.41724e-15	1
Chr1	3848756	CG	10.6667	11.25	15.25	15.5	21.3407	73.7121	95	84.8958	12.0129	34.1021	0.968248	468.435	0.0576218	0.028402	0.969545
Chr1	3848757	CG	11.5	20.75	18.5	12	25.6052	65.5886	95.3097	96.1539	12.1255	31.9111	2.23269	542.928	0.0484291	0.0245052	0.877055
Chr1	3859062	CG	16.125	23.5	21.25	20.25	34.4452	65.3329	77.1429	67.5595	9.93623	28.3384	0.735149	214.265	0.0777749	0.042509	0.995627
Chr1	3859086	CG	8.83333	15.25	14	15.5	5.11363	45.3432	73.5703	55.9584	13.5506	35.5419	2.55488	318.249	0.0482448	0.0236219	0.877055
Chr1	3859087	CG	17	22.25	21.75	20	3.52182	50.05	61.2466	45.1176	10.3825	29.7161	0.715666	381.778	0.0676065	0.0342108	0.998516
Chr1	3871068	CG	14	18	18.25	20.75	83.4392	1.08696	0	1.78571	336.048	1007.94	0.0999753	32.3981	3.92057e-11	3.93293e-12	1
Chr1	3871069	CG	15.25	20	21.75	20	76.7093	0	2.92208	0	172.763	517.861	0.21414	53.1649	4.18433e-09	4.41323e-10	1
Chr1	3890040	CG	18.25	28	27.5	30.75	28.8815	0	0	0	65.5729	196.719	4.84481e-33	20.3533	3.5999e-06	4.13045e-07	1
Chr1	3890041	CG	18.5	27.75	30	22.25	26.4964	0.833333	2.77778	0	12.0717	36.0244	0.0953511	85.2382	0.0486054	0.0135901	1
Chr1	3890048	CG	18.875	27.5	27	30.25	37.5232	0.833333	1	1.40873	20.3449	61.028	0.00335661	104.455	0.00520194	0.000783193	1
Chr1	3890049	CG	18	27.5	30	22	35.8705	0	1.13636	2.59259	22.3701	66.953	0.0785872	85.9636	0.00311059	0.00045619	1
Chr1	3893449	CG	9.6	13.5	14.25	13.5	11.2879	69.9362	81.7421	82.898	61.8124	180.728	2.35447	87.4144	5.25195e-05	8.3721e-06	0.877055
Chr1	3893450	CG	12	19.75	22	16.75	5.75397	74.1286	77.7784	84.2421	88.6433	263.764	1.08303	96.8778	4.53799e-07	5.35117e-08	0.969545
Chr1	3893473	CG	12.375	21.75	22.5	17.5	39.0512	92.7069	88.0343	89.5676	10.4699	31.2961	0.056769	399.735	0.0658605	0.0268777	1
Chr1	3913512	CG	7.25	10.5	9	8.5	2.08334	84.513	79.7619	75.8333	91.6643	273.575	0.708721	106.617	3.60351e-07	4.15359e-08	0.999561
Chr1	3913513	CG	26.375	44.5	38	41.5	1.93044	83.9064	89.2983	81.1284	604.116	1804.79	3.78125	18.2546	7.34531e-13	7.96226e-14	0.877055
Chr1	3922463	CG	8.14286	16	14.75	10.5	6.34921	96.5909	98.5294	90.3572	250.661	748.849	1.56633	46.5644	1.11246e-09	1.2406e-10	0.902298
Chr1	3922464	CG	14.75	22.25	18.5	16.25	0.961539	96.9697	97.0486	100	1224.14	3670.48	0.968933	12.3157	0	1.21412e-15	0.969545
Chr1	3923085	CG	16	23.5	22.25	22.75	94.3323	23.9695	14.2774	0.925925	23.1579	67.2039	1.13496	471.799	0.00256695	0.000446358	0.969545
Chr1	3923086	CG	11.5	14.5	13	9.5	96.9406	25	14.2857	0	18.3138	52.9662	0.987698	637.09	0.00905379	0.00175413	0.969545
Chr1	3940017	CG	14.875	24.75	22.75	17.75	90.6515	1	0.78125	22.1491	31.027	89.7829	1.64909	365.42	0.000475029	7.67891e-05	0.87874
Chr1	3940018	CG	17.875	29	32.75	21	94.4551	0	1.04167	25.6811	31.121	89.0769	2.14307	394.358	0.000466585	8.08027e-05	0.877055
Chr1	3952998	CG	17.125	22.75	22.75	21.25	13.605	85.8467	91.1141	85.6439	68.3776	204.533	0.299945	128.268	2.70717e-06	3.155e-07	1
Chr1	3952999	CG	8.25	11.75	10.5	11.5	16.6561	100	95.4545	88.0208	50.154	148.963	0.74932	195.218	2.19446e-05	2.76942e-06	0.992473
Chr1	3968446	CG	12.1429	15	18.75	17.5	17.0918	96.875	94.6991	77.5	16.0561	46.3745	0.896807	502.474	0.0227556	0.0049387	0.969545
Chr1	3968447	CG	11.75	18	15.75	16.25	8.61345	91.5254	92.458	83.005	53.3131	158.827	0.555885	195.272	1.45768e-05	1.79274e-06	1
Chr1	3970373	CG	18	19.5	21.25	17	84.1018	0	0	0	295.691	887.074	7.15363e-32	38.2729	9.55384e-11	9.6197e-12	1
Chr1	3970374	CG	13.25	19.75	19	19	83.8051	0	0.86207	0	172.982	518.915	0.0153575	64.5213	4.14701e-09	4.35104e-10	1
Chr1	3977743	CG	14.25	19.25	21.25	23.5	81.286	31.329	33.5109	1.19047	11.1901	29.071	2.24967	580.145	0.0551709	0.0378287	0.877055
Chr1	3991237	CG	13.375	21	16.25	17	5.64332	88.6442	67.3849	73.4994	15.9776	46.1002	0.916318	522.897	0.0180799	0.00376198	0.969545
Chr1	3991454	CG	14.875	21.75	24.75	20.25	0.735294	55.5613	79.9473	78.5631	23.8254	67.2595	2.10841	355.932	0.00219343	0.000444203	0.877055
Chr1	3991455	CG	12.125	21.25	20.75	16	0.961539	58.7321	87.7924	86.109	31.0003	86.4617	3.26955	325.598	0.000477326	9.75185e-05	0.877055
Chr1	3992577	CG	24.75	35.25	31.75	26.5	6.91237	23.4541	38.8115	26.4508	24.924	61.5355	6.61821	40.0522	0.00170577	0.000747068	0.817089
Chr1	3997104	CG	19.25	35.75	32.75	22.5	65.6054	36.1373	3.1339	4.5896	12.497	30.6556	3.41766	407.023	0.0482427	0.0296128	0.877055
Chr1	4006380	CG	12.2857	22	23.25	17.75	90.1237	0.961538	1.13636	0	529.273	1587.68	0.0672558	22.2676	8.49587e-12	8.80527e-13	1
Chr1	4006381	CG	13	19.5	14	16	81.9081	1.08696	0	0	216.342	648.961	0.0320286	49.1842	8.62506e-10	8.87624e-11	1
Chr1	4007839	CG	18.75	21.5	24.5	20	79.1849	0	3.09984	0	45.8799	137.519	0.0600984	213.183	3.95442e-05	4.7325e-06	1
Chr1	4007840	CG	9.25	11.75	11.25	13.25	81.3061	0	0	0	76.3561	229.068	7.28933e-31	138.523	1.27096e-06	1.43611e-07	1
Chr1	4008911	CG	21.375	27.5	27.5	33	95.0496	16.1081	10.0809	10.8069	331.169	990.895	1.30652	33.1443	4.33894e-11	4.42845e-12	0.969545
Chr1	4008912	CG	16.875	23.75	22.25	19.5	92.1022	2.0032	0	0	928.731	2785.45	0.371385	14.4067	0	5.46323e-15	1
Chr1	4013477	CG	31.875	43.75	40	39	3.22097	0	0.625	0	9.8425	28.838	0.34477	1.51067	0.0801961	0.0392533	1
Chr1	4016195	CG	13.125	21.25	21.75	18.25	4.44444	66.6894	87.2361	89.5108	86.2839	247.76	5.54597	113.976	5.47123e-07	8.29802e-08	0.817089
Chr1	4016196	CG	14.5	16.25	13.75	14.25	10.0825	66.7879	85.0151	92.519	31.4647	89.2774	2.5584	273.771	0.000436541	7.96429e-05	0.877055
Chr1	4022246	CG	24.875	33.75	30.75	32	0	26.8229	52.5568	30.8143	11.6858	28.3418	3.35784	228.5	0.0505043	0.0424885	0.877055
Chr1	4022266	CG	14.125	17	22.25	16.75	0	67.6376	63.5339	72.4469	92.6364	275.922	0.993371	80.1393	3.34879e-07	3.9106e-08	0.969545
Chr1	4022267	CG	21.875	28	30.75	26	0	66.4977	72.068	81.8531	240.515	708.331	6.60749	36.5814	4.062e-10	4.73556e-11	0.817089
Chr1	4029662	CG	22.125	29.25	23.5	26.5	8.56985	91.6786	92.2273	64.1667	20.3124	56.5229	2.20713	466.551	0.00524566	0.00121605	0.877055
Chr1	4029663	CG	12.5	16.25	11.75	16.75	8.64584	96.5909	82.4634	70.1389	18.2849	52.1074	1.37368	510.157	0.00913209	0.00192226	0.952473
Chr1	4032069	CG	14.875	19	21	21.75	1.78571	91.7624	80.0205	94.4805	351.31	1040.39	6.76978	34.8956	2.87185e-11	3.16673e-12	0.817089
Chr1	4032070	CG	16.25	21.25	24.5	19.25	0.520834	87.6531	86.7154	87.2557	438.6	1315.74	0.0323199	27.4147	6.47723e-12	6.42556e-13	1
Chr1	4032286	CG	19.75	26	25.75	26.75	17.2023	94.9134	90.5914	96.4461	43.7064	130.778	0.170402	216.38	5.44855e-05	6.62995e-06	1
Chr1	4032287	CG	13.625	17	18.5	18.75	20.1936	91.8202	97.6496	88.4654	16.8667	50.2555	0.172312	501.361	0.0137776	0.00234664	1
Chr1	4037219	CG	12.125	15.75	17	13.25	2.93062	77.3214	83.7862	90.2976	173.064	513.682	2.75525	61.113	4.13382e-09	4.67368e-10	0.877055
Chr1	4037220	CG	14	23	19.5	17.25	1.38889	64.8936	73.6874	74.5532	71.8345	213.409	1.047	109.13	1.93601e-06	2.35258e-07	0.969545
Chr1	4040434	CG	19	30.75	27.25	23.5	64.9821	1.19047	0	0	51.5738	154.692	0.0145995	129.432	1.81892e-05	2.14175e-06	1
Chr1	4040435	CG	15.5	19	15.25	16	65.9003	0	0	0	43.9204	131.761	4.98623e-32	158.208	5.27305e-05	6.30555e-06	1
Chr1	4040964	CG	13	23.5	22	19.75	97.4239	43.2086	2.45215	14.5833	45.9087	122.748	7.48885	233.917	3.93753e-05	1.01065e-05	0.817089
Chr1	4040965	CG	10.5	14.5	13	14.75	95.8654	31.7533	0	5	142.144	398.725	13.8539	84.1646	1.65925e-08	2.85693e-09	0.184482
Chr1	4040970	CG	13.375	23	22.25	20	95.7135	46.8053	2.08333	1.25	21.2298	53.9095	4.89	555.695	0.00413429	0.00158968	0.817089
Chr1	4040971	CG	9.75	14	12.75	14.25	97.7885	50	0	1.92308	19.682	48.9399	5.05301	635.276	0.00620397	0.00271514	0.817089
Chr1	4040982	CG	12.75	27.25	22.75	19	82.1084	2.68325	0	0	178.374	534.798	0.162162	59.1988	3.33587e-09	3.5038e-10	1
Chr1	4040983	CG	11	12	11.75	13.25	82.415	1.25	3.84615	0	80.5652	241.438	0.12906	119.301	2.03179e-06	2.4368e-07	1
Chr1	4042392	CG	14.875	20.5	23.25	17.25	16.9729	81.915	91.6898	94.281	22.7409	67.3107	0.456095	372.995	0.00283952	0.000442113	1
Chr1	4042393	CG	17.875	21.75	21.75	15	9.45648	80.9416	85.5834	83.0702	41.9906	125.764	0.104057	207.546	7.08218e-05	8.60832e-06	1
Chr1	4042696	CG	14.625	17.5	20	23.75	80.2009	0	0	0	52.6711	158.013	0	195.392	1.58236e-05	1.85603e-06	1
Chr1	4042697	CG	17.75	23.25	25.75	19.75	72.5971	0.961538	0	0	32.0787	96.2265	0.00473074	260.581	0.000387903	4.94463e-05	1
Chr1	4114937	CG	18	22	22.25	17.5	37.1924	0	1	0	10.4295	31.2758	0.00639467	208.507	0.0666222	0.0269582	1
Chr1	4114938	CG	25.5	30	25.25	26.25	34.832	0.694445	0.925925	0.735295	17.1332	51.3985	0.000564054	108.254	0.0127351	0.00207261	1
Chr1	4115557	CG	14.25	17.5	18.25	18	94.9957	23.2143	3.88999	1.78571	27.7836	80.7736	1.28859	433.05	0.000918218	0.000148325	0.969545
Chr1	4115558	CG	16.625	22.5	19	20.5	94.6826	23.2143	2.27273	3.74635	28.6808	83.4098	1.31627	415.174	0.000761633	0.000121827	0.969545
Chr1	4123900	CG	6.5	9.25	11.3333	6.5	5.55557	86.9658	54.8611	85.0794	16.1913	43.93	2.32201	457.739	0.0379031	0.0122586	0.877055
Chr1	4123901	CG	24.125	31.5	32.25	26.75	8.8244	81.1261	62.7273	82.963	15.6535	44.8611	1.04975	477.176	0.0199842	0.00435223	0.969545
Chr1	4150655	CG	10.875	24.5	22.25	21.5	83.7607	0	1.19047	0	66.8832	200.627	0.0113651	166.268	3.1456e-06	3.6021e-07	1
Chr1	4150656	CG	11.125	17.5	14.75	17.75	77.5298	0	0	1.78571	76.0027	227.94	0.0341114	124.642	1.31165e-06	1.48564e-07	1
Chr1	4197597	CG	20.5	24.25	25	22.75	58.7772	0	0	0	10.8632	32.5896	3.10062e-33	508.84	0.0593386	0.0221563	1
Chr1	4197759	CG	9.5	17.75	17.5	16.5	93.5516	5.74513	3.3908	0	326.728	978.523	0.830344	40.1816	4.75542e-11	4.83636e-12	0.974819
Chr1	4197760	CG	15.25	21	18	20.25	93.0471	6.38889	0	3.125	520.974	1559.64	1.64216	24.8601	2.32911e-12	2.0542e-13	0.881418
Chr1	4205778	CG	13.75	16	13.25	16.5	14.665	85.3909	92.7273	93.1317	38.6677	115.367	0.318065	238.75	0.000120353	1.52315e-05	1
Chr1	4205779	CG	13.4286	18.75	14.25	14.5	15.416	94.2138	95.4167	90.077	30.9399	92.6026	0.108541	289.123	0.000767946	0.000106654	1
Chr1	4206623	CG	7.6	11.5	9.5	9	89.1453	2.5	0	0	241.519	724.119	0.219224	38.013	2.03484e-08	2.5692e-09	1
Chr1	4206624	CG	18.125	33.25	29.5	32.25	75.3544	2.20965	0.925925	0	181.225	543.473	0.10099	48.7695	2.98316e-09	3.13264e-10	1
Chr1	4235420	CG	11.875	17.25	15.25	18	61.8624	4.44444	0	4.30556	10.6368	31.8129	0.048717	524.255	0.0628786	0.0248612	1
Chr1	4237689	CG	10	12.75	15.5	11.5	6.9697	59.2857	69.2271	60.1337	22.3347	65.9363	0.533849	227.58	0.00313636	0.000498368	1
Chr1	4237690	CG	21.625	31.5	23.75	28	9.55932	74.6727	72.8336	63.1945	69.2322	204.183	1.75668	86.5426	2.48556e-06	3.19363e-07	0.877055
Chr1	4248675	CG	19	28.5	24.5	24.5	83.8086	1	3.57143	0	384.6	1152.84	0.48165	28.1911	1.54559e-11	1.57396e-12	1
Chr1	4248676	CG	7.5	11.25	10	12.25	93.1945	0	3.7037	0	332.698	997.19	0.452302	33.085	3.12155e-09	3.87739e-10	1
Chr1	4255688	CG	16	23.25	20.5	14.5	1.56863	89.2898	93.9367	92.5731	1563.53	4685.12	2.72801	8.36597	0	3.41599e-16	0.877055
Chr1	4255689	CG	10.625	16	9.66667	15.3333	2.60417	88.1869	92.2078	88.8158	218.275	654.236	0.294118	51.3924	9.93004e-09	1.17505e-09	1
Chr1	4258209	CG	11.5	15	12.25	11.5	4.42811	91.6667	78.5024	86.1888	107.197	318.06	1.76558	99.0751	1.21049e-07	1.43466e-08	0.877055
Chr1	4258210	CG	10	14.5	16.25	12.5	8.7415	87.7232	91.7458	96.1539	83.384	248.993	0.579614	122.711	1.62206e-06	1.98995e-07	1
Chr1	4284665	CG	22.625	31	22.25	22.5	12.9601	94.2847	93.7815	92.9722	20.6395	61.9116	0.00347195	505.154	0.00481477	0.000720699	1
Chr1	4284666	CG	14	20	13	16.25	13.5417	87.2511	86.0219	97.2222	16.0281	47.5747	0.254779	592.364	0.0177976	0.00317048	1
Chr1	4285163	CG	13.5	21	21.25	14.25	94.5688	5.19302	0	0	465.612	1394.41	1.21194	29.6687	4.25082e-12	4.36394e-13	0.969545
Chr1	4285164	CG	14.875	23	21.5	19.5	90.9043	2.92308	0	1.08696	378.026	1133.56	0.257033	33.9702	1.75465e-11	1.76168e-12	1
Chr1	4294573	CG	16.375	32.25	30	24.5	1.25	50.5369	38.19	78.4661	14.5793	35.2986	4.21958	403.62	0.0280723	0.0150282	0.877055
Chr1	4294974	CG	13.25	16.75	20	16.25	95.9004	0	0	0	1516.17	4548.51	6.50245e-31	9.7054	0	3.94668e-16	1
Chr1	4294975	CG	16.5	28	26.75	25	94.7211	0	0.675675	0	2102.27	6306.64	0.0895666	6.79623	0	7.5116e-17	1
Chr1	4306917	CG	14.25	24.75	18.75	22.25	85.565	0	5	1.08696	147.192	440.847	0.364071	75.9803	1.29438e-08	1.39374e-09	1
Chr1	4306918	CG	9.71429	13	14.75	14.75	92.3006	4.70085	1.31579	0	368.441	1103.88	0.720452	32.6535	8.63235e-11	9.21112e-12	0.997814
Chr1	4306986	CG	16.875	23.25	20	21.25	84.6944	32.0602	0	1.31579	21.8741	59.5835	3.01944	436.02	0.00351068	0.000899269	0.877055
Chr1	4306987	CG	11.1429	10.5	12	10.6667	90.6593	36.9406	1.66667	2.22222	22.0617	58.7564	3.71432	420.682	0.00681065	0.00208374	0.877055
Chr1	4307007	CG	16.75	21.75	22.25	22.25	1.5873	79.4231	58.1891	62.8753	18.8054	53.795	1.31065	379.798	0.00788796	0.00160845	0.969545
Chr1	4307008	CG	10.625	11.5	14	11	6.74603	81.9535	52.5792	70.0595	15.6645	42.714	2.13979	407.217	0.0255159	0.00749607	0.877055
Chr1	4343166	CG	18.375	21.5	24.75	20	23.2782	68.4774	72.1756	69.1031	13.5871	40.6392	0.0609971	256.934	0.0388195	0.00733687	1
Chr1	4345508	CG	18.5	29.5	27.75	29.5	86.8426	1.75926	0	1.78125	443.429	1329.97	0.15779	26.4838	6.01531e-12	5.97402e-13	1
Chr1	4345509	CG	12.875	16.75	16.5	15.75	93.8889	1.19047	0	1.47059	658.265	1974.56	0.115994	21.0259	0	4.55177e-14	1
Chr1	4346431	CG	12.875	18.75	21.75	14.25	2.25694	81.1251	77.918	80.6355	234.483	702.869	0.290076	41.1616	4.87141e-10	5.00062e-11	1
Chr1	4346432	CG	11	15.75	14	16	0	74.5318	81.9944	82.466	189.92	566.812	1.47449	53.7436	2.1485e-09	2.31843e-10	0.923139
Chr1	4351892	CG	12.625	20.25	20.25	17.5	28.3618	89.3931	87.4242	94.0657	14.8239	44.2479	0.111864	416.09	0.0259606	0.00468765	1
Chr1	4352953	CG	11.875	21.75	15.75	16.25	15.6579	95.2381	97.0588	92.4397	40.8915	122.498	0.0879853	246.125	8.39824e-05	1.02476e-05	1
Chr1	4352954	CG	18	33	26.25	29	15.4109	94.9754	97.3505	95.6833	76.497	229.403	0.0437678	135.903	1.25489e-06	1.4216e-07	1
Chr1	4369079	CG	9.33333	13	11.5	15.75	52.4008	0	0	0	31.3558	94.0673	0	116.761	0.00115155	0.000168175	1
Chr1	4369080	CG	21.5	28.5	27.75	25.75	57.501	0	0.714285	0	46.5656	139.685	0.00603731	112.678	3.59079e-05	4.26713e-06	1
Chr1	4369624	CG	13.625	21.5	18.25	16.25	61.3727	0.961538	0	17.0063	26.6482	76.1676	1.88852	193.299	0.0011682	0.000211742	0.877055
Chr1	4369625	CG	15.5	22.25	25	18.25	66.2981	0.925925	0	18.5185	18.8539	53.8314	1.36511	319.043	0.00778143	0.00160222	0.956091
Chr1	4369631	CG	13.75	20.75	17.75	17	62.4605	0	2.47059	16.0362	16.6294	48.006	0.941163	316.834	0.0147989	0.0030194	0.969545
Chr1	4369632	CG	15.875	22.75	24.25	19.25	70.9217	1.25	0	15.3846	26.5066	77.3186	1.10056	265.341	0.00120428	0.000193305	0.969545
Chr1	4377009	CG	20.125	24.75	27.75	25	53.5789	92.919	90.9956	94.3624	10.6746	31.925	0.0494452	230.803	0.0622803	0.0244582	1
Chr1	4377010	CG	15.75	22.5	25.25	19.25	47.9138	92.5232	92.5025	94.8499	18.071	54.1331	0.0398874	182.587	0.00969848	0.00155329	1
Chr1	4377143	CG	17.375	26.5	20.5	22	86.6126	0.735295	2.5	2.04167	562.517	1687.22	0.163735	20.4837	1.27698e-12	1.2242e-13	1
Chr1	4377144	CG	13.75	18	25.25	18.5	88.507	1.38889	0.925925	1.47059	330.944	992.815	0.00937788	36.8007	4.36728e-11	4.36827e-12	1
Chr1	4377626	CG	12.75	15.25	15.5	16.75	2.63889	43.2143	53.7729	31.9167	17.4149	46.5462	2.8492	167.723	0.0117165	0.00357243	0.877055
Chr1	4377627	CG	18.875	19.25	25	19.25	1.44231	54.5238	41.6547	30.8114	15.8359	41.6559	2.92588	192.641	0.0188927	0.0064473	0.877055
Chr1	4377886	CG	18.25	23	29.75	21.5	93.5142	0	2.08333	0	901.833	2704.74	0.378495	15.2896	0	6.43994e-15	1
Chr1	4377887	CG	14.5	21.75	15	18.5	95.7108	0	0	0	772.406	2317.22	1.87563e-31	18.9756	0	1.66409e-14	1
Chr1	4385862	CG	7.33333	9.25	8.5	8.25	40.3661	0	2.27273	0	34.5246	103.347	0.113421	60.7212	0.000688631	9.91246e-05	1
Chr1	4385863	CG	11.875	16	12.75	13.75	26.3592	3.57143	3.125	2.08333	10.9392	32.7596	0.0289923	80.4532	0.0581898	0.0216189	1
Chr1	4385874	CG	10.75	14.25	12	13	43.316	0	0	0	26.3591	79.0773	8.8746e-31	113.89	0.00124373	0.000168973	1
Chr1	4391936	CG	11	18.5	13	13	0	67.7354	69.375	65.2083	68.782	206.014	0.166312	105.968	2.60156e-06	3.00279e-07	1
Chr1	4391937	CG	18	23.25	17.75	23.75	4.50184	62.7186	58.8948	67.2887	42.7844	127.257	0.547926	128.931	6.26844e-05	7.95841e-06	1
Chr1	4392230	CG	15.75	24.75	22.75	21.5	43.4966	2.03008	0	1	36.5747	109.62	0.0521435	79.0417	0.000171596	2.13423e-05	1
Chr1	4392231	CG	18.125	28.25	28.75	21.25	41.245	0	0	0	11.9334	35.8001	6.2255e-32	228.086	0.0491148	0.0140171	1
Chr1	4392404	CG	15.625	24.5	22.75	18.75	25.8201	1.19047	0	0	14.0004	41.95	0.0255509	73.9558	0.033943	0.00621572	1
Chr1	4392405	CG	15.75	22.5	20.25	20.5	32.5043	0	0	0.961538	17.8367	53.4835	0.013261	92.96	0.0103671	0.00166159	1
Chr1	4396911	CG	20.5	30.25	27.75	23.75	2.27272	56.0401	51.129	28.7407	20.0997	50.6454	4.82687	175.491	0.00554848	0.00224921	0.817089
Chr1	4424940	CG	10.5	21.25	21.25	19.75	1.25	88.4954	90.3799	90.3909	299.859	899.349	0.113929	41.8073	8.6528e-11	8.70234e-12	1
Chr1	4424941	CG	18.25	21	23.5	23.25	0.657895	88.8214	92.594	91.452	297.234	891.02	0.340835	43.9247	9.19717e-11	9.30063e-12	1
Chr1	4425242	CG	15.5	23.25	22.5	24.75	2.89503	56.0227	91.254	68.8017	13.4905	36.43	2.02071	629.694	0.0400984	0.0128443	0.877055
Chr1	4437706	CG	13.75	22.5	28.25	17.75	30.3815	81.0145	82.2786	82.8572	13.6368	40.8879	0.0113336	313.401	0.0381875	0.00710822	1
Chr1	4437707	CG	11.7143	13.25	14.5	11.5	25.4837	92.3186	89.7992	83.2589	22.7206	67.4883	0.336674	259.798	0.00406824	0.000656645	1
Chr1	4438664	CG	17.75	20	29.25	17.75	73.9188	1.38889	2.47669	4.6875	180.287	540.358	0.251896	44.8647	3.09325e-09	3.25748e-10	1
Chr1	4438665	CG	17.25	22	27.5	20.5	79.7295	2.25	2.82194	5.73309	258.78	775.563	0.389086	35.8683	2.4251e-10	2.47976e-11	1
Chr1	4442040	CG	17.25	23.25	20.75	22.25	92.3809	45.827	0	1.04167	20.8577	52.4225	5.07523	539.474	0.00454816	0.00185845	0.817089
Chr1	4442041	CG	22.125	30.25	28	27.5	87.2891	46.1923	0	0	15.3965	37.5721	4.30869	660.286	0.0216516	0.0109958	0.877055
Chr1	4446459	CG	21.625	34.5	30.5	28.25	32.7968	0	0	0.925925	14.8813	44.6239	0.0100685	113.534	0.0254894	0.00447522	1
Chr1	4448620	CG	19	28.25	32.5	27	81.8407	14.4387	31.7708	13.4615	10.2956	29.5263	0.680218	623.907	0.0693386	0.035224	1
Chr1	4448621	CG	9.71429	14.5	15.25	13.75	74.1486	1.78571	30.9002	7.6923	14.4724	38.8914	2.26283	418.693	0.036433	0.0119311	0.877055
Chr1	4450796	CG	10.1667	13.25	14.75	12	3.49206	84.9039	84.1865	85.0809	122.134	366.377	0.0124547	72.0416	3.73429e-07	4.58782e-08	1
Chr1	4450797	CG	15.75	25	21	18.75	2.11623	83.0523	87.3863	83.9887	236.505	708.617	0.449121	46.3197	4.57906e-10	4.72335e-11	1
Chr1	4454551	CG	19	29.75	29	25.75	1.83316	95.383	90.5751	90.5838	1575.84	4720.1	3.7063	8.30083	0	3.29447e-16	0.877055
Chr1	4454552	CG	13.625	23.75	23.75	21.25	0	94.7554	92.5595	92.8119	400.099	1199.97	0.16558	34.877	1.20852e-11	1.19904e-12	1
Chr1	4454562	CG	19.25	28.75	27.25	24	1.32473	89.4587	24.0102	91.8307	30.8085	59.6965	16.3645	362.115	0.000495774	0.000889249	0.180935
Chr1	4454563	CG	14.625	24.75	23.5	19.25	0	91.1652	22.2222	85.2671	27.7814	53.5939	14.8751	392.718	0.000918624	0.00164282	0.180935
Chr1	4456093	CG	11.5	15	15.75	15.25	72.8607	33.125	9.36974	0	17.8558	46.9457	3.31079	352.256	0.0103114	0.00340955	0.877055
Chr1	4464513	CG	16.75	26.25	27	20.5	6.56618	41.1972	48.8626	51.7587	16.6949	48.6281	0.728317	163.563	0.0145158	0.00281202	0.996175
Chr1	4464524	CG	17.375	25.5	26.75	19.5	25.8474	7.50232	0	3.29561	11.1251	31.8585	0.758436	74.5766	0.0558291	0.0246976	0.990501
Chr1	4464525	CG	10.625	16	20.5	17.25	31.1511	10.4762	1.08696	3.125	23.3885	66.2579	1.95379	49.9376	0.0024311	0.000484721	0.877055
Chr1	4464683	CG	14.25	23	21.25	22.75	56.0108	0	1.19047	0.961538	51.454	154.328	0.0167852	95.0917	1.84753e-05	2.17611e-06	1
Chr1	4464684	CG	15	23.5	23.25	23	67.852	1.04167	0	2.40275	47.9373	143.734	0.0390825	148.588	2.95974e-05	3.52118e-06	1
Chr1	4464705	CG	15.125	23.25	22.5	21	47.4375	2.32684	0	2.06229	11.5779	34.6895	0.0221955	292.467	0.0513334	0.0163598	1
Chr1	4464841	CG	14.375	22.25	23.75	22.5	35.4544	0	0	0	12.0741	36.2223	3.61105e-32	166.574	0.0486054	0.0132244	1
Chr1	4464842	CG	15.375	21.25	21	19.25	28.726	1.19047	1.31579	1.5625	12.4587	37.373	0.0014896	96.2106	0.0482427	0.0112966	1
Chr1	4482788	CG	19.375	29.25	28.25	22.25	37.3103	94.3198	97.6311	96.8985	9.4802	28.3994	0.020586	587.808	0.0910139	0.0420956	1
Chr1	4487136	CG	14.375	21.75	19	17	94.2141	1.38889	0	0	590.35	1770.84	0.107959	23.8241	7.34531e-13	8.97549e-14	1
Chr1	4487137	CG	16.1429	22.5	23.25	16	91.5806	2.5	0	1.78571	843.469	2529.47	0.466918	14.2052	0	5.00841e-14	1
Chr1	4496809	CG	24.375	30.5	25.25	25	26.2992	89.3135	91.3546	93.0577	45.1062	135.131	0.093834	149.812	4.42582e-05	5.3294e-06	1
Chr1	4496810	CG	13.5	25	23.5	22.5	29.0181	95.2158	94.3463	96.1154	17.4065	52.2039	0.00776544	403.047	0.0117442	0.00190237	1
Chr1	4502084	CG	15.25	27.25	29	18.75	95.279	2.12419	1.64332	1.25	1300.49	3901.32	0.0711237	10.7806	0	8.82063e-16	1
Chr1	4502085	CG	18.125	25.75	22.75	20.25	92.2881	0.806453	0	2.20865	307.073	920.988	0.115051	43.4278	7.35079e-11	7.37196e-12	1
Chr1	4510047	CG	24	38.75	41	32.25	54.1774	1	3.73096	11.8129	21.9435	64.3975	0.716476	176.508	0.00344795	0.000572593	0.99822
Chr1	4510048	CG	8.57143	9.66667	6.25	9.75	61.6213	0	5	6.25	20.1156	60.0407	0.153001	235.813	0.0106121	0.00186603	1
Chr1	4510054	CG	24.375	39.75	40.75	34.5	88.7156	0	2.04001	2.78638	195.713	586.871	0.134095	62.0587	1.74065e-09	1.8106e-10	1
Chr1	4510375	CG	18.375	23	23.5	23	28.2471	88.2022	95.8333	92.3791	28.3716	84.6103	0.252222	231.579	0.000810746	0.000111497	1
Chr1	4510376	CG	15.625	23.25	18.75	18.25	28.493	91.2629	94.5653	92.2619	25.0809	75.1554	0.0435813	263.27	0.00164746	0.000229458	1
Chr1	4510498	CG	11.75	13.75	14.25	14.5	36.7361	76.894	89.3939	90.4911	11.8069	34.0636	0.678513	336.358	0.0497182	0.0178798	1
Chr1	4512271	CG	11.75	17.75	20	19.25	21.0863	81.3216	89.6747	96.8985	27.5215	80.8058	0.879436	276.388	0.00097019	0.000147971	0.971457
Chr1	4512272	CG	22.875	38.25	29	30.5	17.7638	86.8899	79.3861	88.752	55.7549	165.763	0.750934	130.943	1.07997e-05	1.33888e-06	0.992103
Chr1	4512385	CG	17	21.5	23.25	25	62.9435	0	2.12862	0	23.135	69.36	0.0225398	268.032	0.00258066	0.000370203	1
Chr1	4512386	CG	19.625	34	30.25	23.75	66.0477	1.66667	0.892857	0	100.157	300.389	0.0409692	67.917	1.94602e-07	2.15072e-08	1
Chr1	4519405	CG	19	27.75	25.25	29.75	92.5497	1.72414	4.96796	0.657895	819.372	2455.58	1.27027	15.8685	0	1.17532e-14	0.969545
Chr1	4519406	CG	13	18.75	11.5	16.5	88.9881	1.66667	0	0	488.526	1465.27	0.156965	23.5957	1.39178e-11	1.46576e-12	1
Chr1	4563746	CG	12.625	21	24.75	20.25	65.7689	1.5625	1.19047	1.38889	35.6035	106.809	0.000743945	186.314	0.000203066	2.526e-05	1
Chr1	4563747	CG	18.875	31.5	29	27.25	61.0827	0	0	0	33.7941	101.382	3.57252e-32	176.651	0.000281356	3.53565e-05	1
Chr1	4565890	CG	10	14.5	12.5	13.75	26.4204	91.4899	93.3712	86.6704	20.6526	61.6589	0.149419	319.762	0.00479795	0.000738334	1
Chr1	4567287	CG	5.71429	10	9.75	8.75	0	69.3911	61.526	19.4444	16.0159	31.6202	8.21375	351.23	0.0230165	0.0315397	0.798338
Chr1	4567288	CG	22.125	31	30.75	31.25	2.19605	68.3252	70.8514	23.7762	18.4663	38.7358	8.33152	336.639	0.00866771	0.00940889	0.731545
Chr1	4569741	CG	17.375	19.5	21.25	15	36.2253	82.6718	78.559	81.3889	10.2143	30.5298	0.0565154	313.415	0.0711265	0.0301876	1
Chr1	4569754	CG	16.75	18.75	19	14.75	83.1658	14.2857	4.00641	2.80303	37.3225	110.7	0.633855	251.335	0.000150894	2.00041e-05	1
Chr1	4569755	CG	25	33.5	30	26.75	71.5533	11.042	3.43738	3.80682	33.1946	98.8766	0.353566	208.004	0.000314416	4.15523e-05	1
Chr1	4570038	CG	9.375	11.25	12.75	8.25	0	64.5833	83.0144	85.0289	24.2404	70.249	1.23612	410.844	0.00199303	0.000343469	0.969545
Chr1	4570039	CG	17.125	28	25.5	23.75	0.520834	61.3573	82.5606	80.772	25.0324	72.0935	1.50185	368.306	0.00166525	0.000294284	0.915499
Chr1	4570451	CG	14.75	16.5	16.5	16.25	85.3867	22.2807	25	0	18.1041	51.0126	1.64977	456.155	0.00961256	0.00216171	0.878493
Chr1	4570452	CG	17.25	19	21.5	14.25	89.5695	27.0129	31.4567	2.27273	15.8258	43.7275	1.87489	527.508	0.0189484	0.00499546	0.877055
Chr1	4570606	CG	16	21.25	20.25	16.75	73.4998	0	1.08696	0	84.92	254.729	0.0156286	100.796	6.1079e-07	6.83328e-08	1
Chr1	4570607	CG	13.875	21	18	17.75	74.9634	0	1.38889	0	148.452	445.271	0.0429873	59.8321	1.21935e-08	1.2977e-09	1
Chr1	4603096	CG	17.125	28.75	26.25	21.75	80.6929	26.1166	2.63158	0.86207	18.5996	52.3423	1.72831	459.976	0.00834575	0.00187469	0.877055
Chr1	4603097	CG	8.85714	11.75	14	11.5	85.4762	17.5	1.5625	0	23.6569	69.0976	0.936536	400.551	0.00328942	0.000575185	0.969545
Chr1	4617413	CG	16.5	22.25	19.25	19	2.02381	92.1428	94.3353	95.0911	497.251	1491.06	0.345516	27.1481	2.87191e-12	2.77468e-13	1
Chr1	4617414	CG	13	20.25	16.5	16.25	0	96.8072	92.7193	96.875	672.057	2014.09	1.0431	21.7206	0	4.03324e-14	0.969545
Chr1	4617641	CG	15.5	21.25	16.75	17.5	93.9583	11.3815	24.3322	72.9167	18.0827	35.5495	9.34931	450.282	0.00966766	0.0145093	0.544502
Chr1	4620583	CG	27.25	37	37.25	41	63.6861	0.595237	0	5.20673	71.9474	215.079	0.381733	85.1035	1.91545e-06	2.23173e-07	1
Chr1	4639229	CG	14.5	22.25	23.25	21.75	91.519	11.6667	0	3.25	106.389	316.614	1.27698	113.557	1.27488e-07	1.48024e-08	0.969545
Chr1	4639230	CG	7	7	7.5	9.33333	95.3571	5	0	11.9048	105.345	313.85	1.09331	111.121	9.29084e-07	1.20683e-07	0.969545
Chr1	4658192	CG	15	20.25	24.75	16.75	62.2777	40.2083	15.8792	4.57209	12.4748	28.5148	4.45483	297.758	0.0482427	0.0413179	0.861193
Chr1	4670050	CG	17.875	25.75	24.75	24	94.1576	28.3069	6.1538	1.19047	33.1211	94.5126	2.4254	343.776	0.00031865	5.54092e-05	0.877055
Chr1	4670051	CG	19.25	30	28.25	21.75	95.3318	25.3956	1.72414	1.31579	35.6998	102.686	2.20649	344.542	0.000199714	3.25481e-05	0.877055
Chr1	4671933	CG	12.75	15	15.75	13.25	2.5	51.9548	49.0391	48.7777	14.1832	42.4519	0.0489304	254.295	0.0319533	0.00583986	1
Chr1	4671934	CG	21.125	32.75	24.75	23.25	0.859556	40.1467	31.462	40.1892	49.6868	144.471	2.29491	44.0369	2.33729e-05	3.40233e-06	0.877055
Chr1	4677981	CG	10.625	13.5	14.75	10	31.8182	94.5833	93.25	93.3036	15.0626	45.1765	0.00559911	407.031	0.024054	0.00418947	1
Chr1	4677982	CG	15.125	23.75	22	20.75	29.1937	96.1456	92.8049	88.8457	23.4841	70.0644	0.193946	275.417	0.00237626	0.00034871	1
Chr1	4678580	CG	9.875	13.5	14.5	14.75	13.9362	81.4332	84.6057	70.4167	11.822	34.7039	0.380998	582.258	0.0496317	0.0163255	1
Chr1	4678581	CG	15.7143	22.5	18.25	18.5	13.4354	84.1072	85.1423	64.9801	11.4768	32.61	0.910193	566.492	0.0574919	0.027427	0.969545
Chr1	4694653	CG	18.5	31.75	20	23.75	16.9183	93.8095	83.5516	68.2155	20.1023	56.596	1.85546	357.674	0.00554498	0.00120709	0.877055
Chr1	4694654	CG	12.875	21.25	17.75	16	15.3884	81.6265	88.0343	74.3829	23.3189	68.7285	0.6141	303.85	0.00247173	0.000390878	1
Chr1	4698666	CHH	13.5	19.25	22.25	23.25	8.52708	0	0	0.925925	13.5155	40.2626	0.141962	8.05227	0.0397564	0.00770255	1
Chr1	4710832	CG	17.75	20	21.25	21.75	6.72245	82.5833	95.5486	90.1262	209.351	621.63	3.21169	52.8066	1.08699e-09	1.20427e-10	0.877055
Chr1	4710833	CG	11.5	17.25	16	16.25	9.11058	88.5833	90.5952	87.4283	131.474	394.157	0.13262	77.4685	2.87678e-08	3.10469e-09	1
Chr1	4723791	CG	12.25	15.75	16.5	14.75	33.5045	100	91.8327	92.3611	16.0249	47.6324	0.22119	377.765	0.017816	0.00314921	1
Chr1	4723792	CG	13.625	19.75	23	17.75	32.0382	92.1267	90.3025	87.8408	15.2812	45.739	0.0523227	353.659	0.0224439	0.00392217	1
Chr1	4726073	CG	20.625	30.25	23.75	25.75	34.2875	86.3767	96.0384	91.1462	18.4321	54.6398	0.328234	284.414	0.00875475	0.00147396	1
Chr1	4726074	CG	12.375	19.25	14.5	14.5	24.0638	86.5587	85.8999	89.1331	22.6872	67.9785	0.0414882	281.441	0.00287702	0.00041706	1
Chr1	4729712	CG	19.375	28.25	31	24.5	84.5012	1.55075	2.98713	24.75	21.3112	60.8648	1.53438	440.52	0.00404909	0.00079534	0.902739
Chr1	4729713	CG	10.75	19.5	20	13.5	83.879	1.04167	3.31579	25.905	22.1712	62.8773	1.81811	415.681	0.0032614	0.000658244	0.877055
Chr1	4731615	CG	11.375	17	14.25	13.25	3.04426	46.6288	82.4004	85.1907	23.1154	59.5294	4.90836	376.828	0.00259283	0.000903984	0.817089
Chr1	4731616	CG	19.375	33.5	25.75	22.75	1.13636	48.2667	89.6516	81.0082	17.5786	45.702	3.51689	542.037	0.011168	0.00393963	0.877055
Chr1	4733167	CG	10.625	18	17.5	14.5	75.1507	34.2711	0	0	18.3499	47.4293	3.81024	411	0.00896415	0.00322542	0.877055
Chr1	4733168	CG	18.125	35	29.5	26	64.3185	31.712	0	0	18.0745	45.4362	4.39364	305.183	0.00969034	0.00406497	0.876703
Chr1	4743841	CG	12.1429	13	14.25	18.5	79.1068	44.2308	4.0625	0	13.043	30.7513	4.18885	570.778	0.0482427	0.0357237	0.877055
Chr1	4743842	CG	16.125	27.5	25.5	25.5	78.4924	47.8351	6.77299	3.57143	15.0237	34.9191	5.07606	480.112	0.024358	0.0158416	0.817089
Chr1	4746127	CG	14.5	21.5	18.5	18.5	76.543	28.8648	1.25	21	10.345	28.3353	1.34985	599.815	0.0683354	0.0425324	0.957889
Chr1	4746128	CG	13.25	19.25	18.5	17.25	71.5922	20.5357	3.01003	20.8333	10.657	30.3387	0.816199	510.421	0.0625497	0.0310776	0.976507
Chr1	4773102	CHH	10.5	16.5	15.25	12.25	18.6932	9.1557	4.34028	2.77778	12.3805	33.6238	1.75885	25.133	0.0482427	0.0190451	0.877055
Chr1	4793742	CG	18.875	28.25	25.75	24.25	29.9586	90.411	95.8408	95.3861	22.7685	68.0535	0.125939	288.187	0.00282028	0.000414427	1
Chr1	4793743	CG	7.14286	14	12.5	7.5	32.8798	89.6084	94.6428	93.3036	10.5804	31.6319	0.0547077	497.111	0.0720641	0.0314913	1
Chr1	4796040	CG	16.5	19.75	21.75	15.75	1.67411	89.76	90.4827	87.0189	272.692	817.482	0.297691	44.8659	1.67748e-10	1.71275e-11	1
Chr1	4796041	CG	15.4286	18.75	18.5	16.25	0	94.7619	95.75	85.0757	571.522	1701.87	6.34803	21.9218	5.14944e-12	5.66749e-13	0.817089
Chr1	4796049	CG	16.5	22.25	20.75	16.25	0	61.4122	66.6063	60.7843	120.545	360.087	0.773638	52.7969	5.29463e-08	5.91436e-09	0.987771
Chr1	4796050	CG	15.1429	17.75	19.25	15.5	0	54.7161	74.7843	58.5318	62.4006	177.896	4.6532	97.6298	1.0549e-05	1.79001e-06	0.840138
Chr1	4800444	CG	12.1429	15.75	16	13	4.09035	47.3366	92.6435	85.4099	15.9242	39.4026	4.18504	566.242	0.0236526	0.0112035	0.877055
Chr1	4800445	CG	13.75	17.5	19	19.5	2.65837	44.1559	87.5721	80.9011	16.794	42.1337	4.12413	530.163	0.0140863	0.00607258	0.877055
Chr1	4805800	CG	15.625	24	23.75	19	0.595237	88.3219	87.3691	69.8509	65.5184	191.331	2.61223	165.625	3.61948e-06	5.00245e-07	0.877055
Chr1	4805801	CG	17.75	26	22.5	19.5	0	83.2875	80.6228	67.946	70.179	206.662	1.93738	138.732	2.27026e-06	2.93887e-07	0.877055
Chr1	4806144	CG	18.375	19.25	19.5	22.25	0.543479	91.8505	90.0858	92.6667	584.66	1753.37	0.307099	22.6654	1.27698e-12	9.52265e-14	1
Chr1	4806145	CG	14.875	20.75	21	20.25	1.47569	96.5384	88.9148	93.8041	941.88	2817.29	4.17297	14.2987	0	5.10933e-15	0.877055
Chr1	4814082	CG	12.25	21	23	23.5	96.2347	89.3266	78.8087	80.0409	16.9697	39.1027	5.90318	22.4026	0.013367	0.00896278	0.817089
Chr1	4822819	CG	11.875	16.25	21.25	17.5	5.836	88.4869	77.3871	60.1708	22.744	63.7555	2.23831	363.786	0.00283749	0.000606762	0.877055
Chr1	4822820	CG	14.625	15.75	18.25	18.75	2.87267	67.3022	64.7543	52.5758	14.3209	41.7118	0.625514	396.128	0.0305227	0.00640213	1
Chr1	4822962	CG	17.75	22.5	22.75	23.5	52.5195	0	0.78125	12.64	11.2826	32.6645	0.591586	339.215	0.0541668	0.0219125	1
Chr1	4822963	CG	13.375	16.75	15.5	20	63.8994	0	1.92308	16.6667	12.2661	35.3282	0.735131	452.391	0.0482448	0.0149688	0.995627
Chr1	4830404	CG	16.125	27.5	25	24	4.30529	71.3303	31.0532	30.6842	14.7254	28.1907	7.99277	273.12	0.0267737	0.0435294	0.800887
Chr1	4831650	CG	15.375	20.5	24	18.5	20.8158	58.4058	92.2733	90.8333	12.5638	32.1714	2.75997	531.559	0.0482427	0.0235715	0.877055
Chr1	4831651	CG	16.625	24	21	20.75	21.0665	63.4884	95.5533	90.323	13.4503	35.7696	2.29074	516.752	0.0406267	0.0140723	0.877055
Chr1	4857105	CG	8.85714	16.25	15.5	19.75	40.0685	1.38889	1.13636	1.13636	13.8348	41.5033	0.000528905	160.76	0.0442656	0.00866089	1
Chr1	4857106	CG	26.25	28.25	31	28.5	40.2505	0	0.78125	1.08696	15.1443	45.4179	0.00757306	165.964	0.0234422	0.00407438	1
Chr1	4898116	CG	15	19.25	18.5	20.75	50.987	12.9785	0.925925	0.892857	13.4662	38.914	0.742348	261.626	0.0404187	0.00919068	0.994077
Chr1	4909668	CG	18.5	25.75	27.75	24.5	76.3785	27.8935	1.788	17.5	12.2944	34.2063	1.33849	516.198	0.0482448	0.0175144	0.961962
Chr1	4920684	CG	8.625	12.75	11.25	14.75	2.08334	70.7204	85.8712	28.9683	29.7656	63.5491	12.8739	269.835	0.000610841	0.000618585	0.210988
Chr1	4920685	CG	16.375	23	23.75	25	3.18315	78.9397	82.7544	39.2045	19.7008	47.7287	5.68676	409.14	0.0061718	0.00311431	0.817089
Chr1	4920692	CG	9.28571	13.25	11	13.75	1.2987	80.1339	78.885	74.5833	99.449	297.568	0.389367	87.1048	5.13266e-07	6.10229e-08	1
Chr1	4920693	CG	16.625	22.75	23.25	24	17.983	89.6083	88.327	81.344	31.9241	95.103	0.334702	236.435	0.000399685	5.32723e-05	1
Chr1	4926174	CG	23.625	26.75	27.25	28.25	1.57364	88.0079	89.4398	87.9806	358.583	1075.58	0.0826841	33.7025	2.52821e-11	2.51652e-12	1
Chr1	4926175	CG	8.75	9.25	12.25	14	0	85.4167	78.59	86.6667	145.092	433.322	0.977486	77.3401	1.43614e-08	1.57817e-09	0.969545
Chr1	4926571	CG	24.75	33	33	26.25	22.4563	87.2965	87.3906	84.0589	36.7954	110.224	0.0812258	177.216	0.000165201	2.05843e-05	1
Chr1	4926572	CG	11.125	21.5	14.75	16.5	24.1054	82.1432	87.547	86.0227	19.9436	59.6245	0.103206	300.855	0.00577983	0.00089575	1
Chr1	4926579	CG	24.5	34.25	32.5	27	23.7618	94.428	88.8426	89.6551	36.1519	108.093	0.18157	200.612	0.000184624	2.33815e-05	1
Chr1	4926580	CG	11.625	21.75	15.25	16	32.5893	94.7262	96.688	96.4286	19.92	59.732	0.0140832	322.583	0.00581572	0.00088639	1
Chr1	4926587	CG	23.5	33.75	32.25	26	5.69444	88.6534	52.8915	83.3345	21.7858	57.872	3.74269	397.929	0.00358942	0.00106304	0.877055
Chr1	4926588	CG	12.125	20	14.25	15.25	4.58333	93.8131	61.2351	87.6603	23.4598	64.8227	2.77835	431.305	0.00238985	0.000551003	0.877055
Chr1	4927369	CG	15.5	23.75	20.75	23.25	19.504	94.6848	89.0107	92.0113	75.5261	225.999	0.289531	111.324	1.3688e-06	1.57719e-07	1
Chr1	4927370	CG	9.25	19.25	15.25	13.25	22.4611	94.6027	89.7271	89.8698	32.1742	96.2626	0.129946	236.979	0.000380969	4.9328e-05	1
Chr1	4959825	CG	15.125	21.5	20.5	20.75	74.3033	30.8929	3.84425	15.3846	10.8972	29.9221	1.38471	532.15	0.0588002	0.0331283	0.949463
Chr1	4961464	CG	13.75	18	16.25	14.25	61.3149	1.38889	0	2.08333	13.763	41.2676	0.010693	420.932	0.0366606	0.00676974	1
Chr1	4961465	CG	21.5	28.25	33.5	24	57.7164	0.757575	0.609755	0	19.7936	59.3759	0.0024336	265.059	0.00601702	0.00091785	1
Chr1	4962919	CHH	16.625	18.75	24.25	20	0	9.46895	0.961538	3.33333	24.9343	29.6114	22.5957	3.41207	0.0017014	0.0347622	0.0793422
Chr1	4984690	CG	16.875	23.25	19.75	18.75	8.47762	88.8222	67.3044	66.9192	9.73101	27.5311	0.830943	756.493	0.0833787	0.0483855	0.974819
Chr1	4984691	CG	12.875	19.5	18.75	15.25	3.67324	90.576	66.0353	73.5294	11.3403	32.4192	0.800947	789.887	0.0535935	0.0227159	0.982326
Chr1	4993229	CG	15.5	21	20.5	22.5	28.9583	81.9182	62.2181	70.5087	15.3114	42.1456	1.89429	206.587	0.0222328	0.00606387	0.877055
Chr1	5025455	CG	9.57143	10	11.25	11.5	82.5475	0	0	0	84.4773	253.432	2.59647e-31	118.87	1.48986e-06	1.76913e-07	1
Chr1	5025456	CG	19.875	27.75	18.75	27	79.0172	2.0032	0	0	1311.39	3932.75	0.714123	7.49232	0	8.5555e-16	0.998875
Chr1	5032873	CG	20.375	34.25	26.25	19.5	11.709	82.1377	91.5047	91.9204	61.923	184.177	0.796079	153.767	5.31566e-06	6.50082e-07	0.984019
Chr1	5032874	CG	17.5	17.25	21.25	17.75	9.86276	80.2757	89.7912	83.5958	96.0974	286.297	0.997518	93.5332	2.59448e-07	3.0133e-08	0.969545
Chr1	5033378	CG	11.75	15	18	16.25	1.13636	40	86.724	67.6603	13.1273	32.0961	3.64294	606.038	0.0452781	0.0238447	0.877055
Chr1	5033379	CG	19.375	22.75	22.75	22	0.833334	39.3182	88.6215	67.7778	11.3574	27.3427	3.36468	728.198	0.0534094	0.0498586	0.877055
Chr1	5040182	CG	7.42857	9.5	8.66667	8.25	2.04081	59.2668	68.5185	94.4445	20.5841	55.2999	3.22627	407.063	0.00951797	0.00283739	0.877055
Chr1	5040183	CG	15.75	25.75	22.5	19.25	6.81539	66.3968	87.5306	88.0615	23.9202	68.5607	1.59991	381.802	0.00214488	0.000396702	0.898019
Chr1	5051008	CG	13	14.75	18	17	62.8249	0	0	0	25.1101	75.3304	2.50932e-32	251.498	0.00163714	0.000226256	1
Chr1	5051009	CG	17.875	26	27.75	22.25	66.785	0	0	1.08696	61.3293	183.961	0.013684	115.12	5.66797e-06	6.55217e-07	1
Chr1	5052695	CG	11	16.5	15	9.25	5.73529	91.3889	90.1603	97.5	172.123	514.629	0.870019	71.0538	4.29629e-09	4.61544e-10	0.972873
Chr1	5052696	CG	13.5	22.25	18.5	21	5.11905	95.1462	92.3337	93.5535	213.667	640.729	0.135428	58.7529	9.42234e-10	9.72165e-11	1
Chr1	5052847	CG	10.875	16	15.25	11.75	11.8056	88.9881	88.1706	98.0769	26.0902	77.6581	0.306189	394.984	0.00131833	0.000188454	1
Chr1	5052848	CG	18.125	22.5	16.75	23.5	17.2387	97.6191	87.9167	91.0889	20.5511	61.209	0.222108	440.753	0.00492831	0.000770044	1
Chr1	5063488	CG	10.7143	16.75	16	16.5	59.0167	1.19047	0	0	28.4067	85.199	0.0105974	178.312	0.00123592	0.000174247	1
Chr1	5063489	CG	16.5	23.5	24	21	64.737	0.833333	0	0	36.1472	108.431	0.00503407	183.931	0.00018474	2.29094e-05	1
Chr1	5087135	CG	18.375	34.5	30	27.75	18.6757	47.0614	85.4412	79.9257	12.6281	29.9709	3.95674	435.29	0.0482427	0.0328808	0.877055
Chr1	5101946	CHG	22.5	33	31.75	21.5	89.4161	97.2775	96.579	96.9551	10.7418	32.1098	0.0578033	8.45616	0.0611801	0.0237935	1
Chr1	5103577	CG	11.375	18.75	18.5	19.75	5.57715	67.4632	89.7882	64.3939	11.1445	31.2863	1.07358	715.792	0.0556412	0.0269157	0.969545
Chr1	5103578	CG	19.75	25.25	23.5	25.25	5.15421	63.0411	87.2856	67.5357	10.4608	29.5808	0.900853	738.599	0.0660287	0.0349251	0.969545
Chr1	5105383	CG	12.375	16	18.25	16	80.4103	1.47059	0	1.96078	461.899	1385.33	0.180604	21.0459	1.96859e-11	2.09153e-12	1
Chr1	5105384	CG	16.5	27.75	26.25	26.5	83.7399	0	0	1.5625	171.949	515.745	0.0505042	64.4542	4.32641e-09	4.54492e-10	1
Chr1	5108022	CG	15	22.5	22	20.5	0	47.3333	91.6688	78.7649	12.8844	33.1935	2.7299	761.955	0.0482427	0.02028	0.877055
Chr1	5108366	CG	13.125	17.75	18	18.75	2.88428	80.6615	85.3883	85.0447	135.674	406.301	0.360073	77.1553	2.30007e-08	2.49783e-09	1
Chr1	5108367	CG	11.5	20.75	18.25	13.75	2.70833	79.5328	84.6683	86.252	129.84	388.296	0.611884	80.6573	3.14549e-08	3.45934e-09	1
Chr1	5162705	CG	14.125	21.75	19.75	21.25	92.91	10.101	9.23281	61.7567	22.8287	50.8286	8.82872	409.862	0.00278111	0.00220568	0.635532
Chr1	5162706	CG	15	24.5	25.25	21.25	88.2552	13.2718	7.89103	47.0238	26.8938	68.6859	5.99779	300.058	0.00110804	0.000392309	0.817089
Chr1	5183994	CG	16.125	26.75	24.5	20.25	84.6672	21.9643	24.5	5.88235	10.3404	29.8969	0.562133	725.422	0.0684162	0.0332623	1
Chr1	5185210	CG	18.625	27.75	26.75	25.75	91.5529	13.1579	0.925925	0	84.9575	251.871	1.50053	143.776	6.09046e-07	7.40101e-08	0.916047
Chr1	5185211	CG	13.625	25.5	20.5	18.25	92.7865	12	0	2.66106	97.4262	289.796	1.24138	127.974	2.36122e-07	2.76854e-08	0.969545
Chr1	5213882	CG	15.25	21	18.25	17.75	1.25	44.0247	72.7381	66.5643	13.7859	37.3854	1.9862	460.043	0.0363824	0.0112776	0.877055
Chr1	5213883	CG	20.875	29	34	27.5	0.403226	46.8048	81.9746	74.5172	29.4629	78.4886	4.9501	277.504	0.000649511	0.000176719	0.817089
Chr1	5213884	CG	15.25	20.5	19	18.5	0.543479	74.4334	72.5118	64.8319	15.1242	44.9783	0.197154	523.65	0.0235923	0.00429122	1
Chr1	5213885	CG	20.5	29.25	32.75	27.75	0.520834	63.0926	83.7142	62.4101	17.4415	49.7857	1.26942	461.93	0.0116247	0.00246985	0.969545
Chr1	5217633	CG	15.875	26.25	24.5	22	3.36211	68.4918	92.1634	83.7927	32.1818	92.8901	1.82763	315.357	0.000380413	6.1875e-05	0.877055
Chr1	5217634	CG	20	29.5	23.5	25.5	3.34596	69.0684	91.7319	93.0275	28.2309	80.982	1.85539	391.419	0.000835634	0.000146053	0.877055
Chr1	5222569	CG	9.5	12.25	14.75	18	68.8149	32.684	0	3.33332	10.6376	27.345	2.28398	566.501	0.0628577	0.0498402	0.877055
Chr1	5222570	CG	14.25	21.5	19.75	16.25	76.997	23.6957	2	1.38889	23.3322	66.1442	1.92625	335.25	0.00246385	0.000489604	0.877055
Chr1	5234191	CG	16.5	21	21.5	20.5	2.73707	68.3122	70.5063	68.2188	115.342	345.805	0.109954	60.9698	7.21334e-08	7.89499e-09	1
Chr1	5234192	CG	6.83333	8	12	9.25	2.08333	75.1488	66.694	79.5094	29.6399	87.4749	0.722387	235.085	0.00154262	0.00025072	0.997814
Chr1	5239300	CG	14.375	20.75	19.75	19.5	23.5739	87.7322	91.6013	70.0242	10.102	28.5309	0.887507	596.514	0.0736375	0.041216	0.969871
Chr1	5247815	CG	16.125	24.5	19.5	21.5	69.3156	2.22332	1.5625	0	49.343	147.96	0.0347043	150.245	2.44749e-05	2.90035e-06	1
Chr1	5247816	CG	9.25	17	11	15	63.3916	0	0	0	24.6442	73.9326	8.76859e-31	260.897	0.00181529	0.000253122	1
Chr1	5256695	CG	8.125	11	12.75	10.5	40.4807	4.16667	17.1679	0	12.4397	33.3199	1.9996	160.409	0.0482427	0.0199068	0.877055
Chr1	5256696	CG	14.5	16.25	15.5	16.5	40.7305	6.19048	16.014	0	18.4791	50.4967	2.47037	105.59	0.00863731	0.00228609	0.877055
Chr1	5279111	CG	14.75	20.25	18	16	4.77248	41.8792	70.3125	56.3253	25.2039	67.0607	4.27558	189.102	0.00160298	0.000451898	0.877055
Chr1	5279112	CG	15.875	22.25	20	21	8.24773	52.0969	65.2394	67.3495	15.9724	46.0721	0.922597	296.134	0.0181073	0.00377388	0.969545
Chr1	5305235	CG	15.125	20.25	24	22	2.36345	86.664	95.8241	74.174	93.9064	273.928	3.89563	121.27	3.04665e-07	4.11655e-08	0.877055
Chr1	5305236	CG	9.875	16.5	18	15.25	3.17307	94.1207	90.6594	83.3333	62.404	185.947	0.632667	191.8	5.03713e-06	6.08875e-07	1
Chr1	5305258	CG	17.125	21.25	24.75	21	94.955	47.2029	1.90374	20.8333	12.8191	32.9235	2.76694	748.286	0.0482427	0.0211076	0.877055
Chr1	5310457	CG	11.5	20.25	18	14.75	46.2683	1.38889	0	1.78571	13.2396	39.6902	0.0142273	247.189	0.0435968	0.00830102	1
Chr1	5310458	CG	17.375	27.75	23.5	23.5	43.3324	0	0	0.86207	10.1988	30.5895	0.00340808	290.746	0.0714939	0.0299144	1
Chr1	5317316	CG	8.125	13.75	15.5	10.75	83.6801	31.6099	4.92297	81.1508	24.1247	31.996	20.189	296.437	0.00204556	0.0242027	0.127767
Chr1	5318941	CG	24.375	30.75	27.25	28.25	2.91289	74.1694	46.8452	62.4033	92.7033	254.599	11.7557	63.9183	3.33216e-07	6.85675e-08	0.270715
Chr1	5318942	CG	11.5714	15.5	14	15.5	2.38095	70.772	41.1607	69.2708	19.6547	51.2934	3.83539	290.151	0.00853663	0.00291792	0.877055
Chr1	5319479	CG	17.875	24.5	24.75	19.25	37.1701	98.4375	97.6136	91.6685	15.3544	45.7615	0.150775	361.873	0.0219346	0.0039118	1
Chr1	5319480	CG	12.25	12.25	15.75	16.25	28.5417	86.7063	90.625	90.9745	10.714	32.061	0.0404639	555.146	0.0616038	0.0239695	1
Chr1	5322517	CG	8	11.25	9.75	13	68.723	0	0	0	86.0168	258.05	1.3694e-30	87.8498	5.58818e-07	6.2357e-08	1
Chr1	5322518	CG	9.57143	17.75	13	17.5	77.0692	1.47059	4.16667	0	59.5251	178.321	0.127432	140.167	1.42611e-05	1.7626e-06	1
Chr1	5330649	CHG	24.5	28.75	33.5	32	36.2364	0.78125	0	0	46.809	140.39	0.0183903	44.2517	3.4704e-05	4.12699e-06	1
Chr1	5330651	CHG	11.125	19.75	14.5	15.75	39.1834	0	0	1.66667	26.0208	77.9819	0.0403264	91.8433	0.00133873	0.000183722	1
Chr1	5364085	CG	8.71429	20.75	13.25	11.5	21.577	91.507	100	95.5555	52.9355	157.868	0.469291	153.813	3.00073e-05	3.8555e-06	1
Chr1	5364086	CG	14	25.25	23	19.5	26.4087	92.7485	94.538	88.6336	27.1934	81.2914	0.14445	253.826	0.00103883	0.000142711	1
Chr1	5364605	CG	14.5	17.5	19	15.25	85.746	14.3013	4.07475	6.77083	71.1147	211.688	0.828013	135.713	2.07235e-06	2.48932e-07	0.974819
Chr1	5364606	CG	19.875	22.25	21.75	23	84.7024	12.9261	0	6.19792	67.1189	199.096	1.13024	147.914	3.07174e-06	3.80288e-07	0.969545
Chr1	5382097	CG	13.5	20.75	20.5	15.75	20.5704	73.2518	74.0952	80.7707	17.415	51.7692	0.237913	285.278	0.0117164	0.00199285	1
Chr1	5382424	CG	16.125	25	22	25	1.13636	98.3871	99.1072	96.4432	1811.44	5432.49	0.916665	8.28661	0	1.57304e-16	0.969545
Chr1	5382425	CG	14.125	16.5	15.5	12.5	1.13636	94.0202	85.7169	94.0972	241.443	720.9	1.71502	54.1026	3.95709e-10	4.17504e-11	0.877055
Chr1	5401602	CG	12.875	18.75	17	15	70.8663	35.2778	0	24.5536	11.7037	29.0122	3.04942	429.023	0.0503727	0.0381751	0.877055
Chr1	5408620	CG	13.875	20.5	19.5	18.75	42.4954	0.806453	1.38889	0	25.1095	75.2936	0.0174987	111.193	0.00163726	0.000226881	1
Chr1	5408621	CG	9	12	11.75	13.25	45.9037	1.25	0	0	11.3349	33.9903	0.00713014	292.187	0.0536994	0.0180627	1
Chr1	5415153	CG	13.625	19.75	14	13	92.9113	53.6872	5.13392	19.7802	11.8332	28.8076	3.34591	741.526	0.0495669	0.0394362	0.877055
Chr1	5415154	CG	9.625	12.75	13.25	11.5	88.7106	49.3687	8.82035	18.007	11.7209	29.5995	2.78157	650.021	0.0502696	0.0348273	0.877055
Chr1	5415469	CG	11.6667	17.25	20.75	17.75	89.19	2.05254	0	10.9403	155.473	462.079	2.1699	62.3361	8.29058e-08	1.0624e-08	0.877055
Chr1	5415470	CG	8	10.25	12.75	9	82.0501	5.55555	0	7.6923	50.1714	149.805	0.35457	177.871	4.20437e-05	5.39415e-06	1
Chr1	5416695	CG	12.125	18.25	17.75	13.75	3.65197	62.0215	88.7248	65.3125	10.6392	29.6744	1.12163	756.067	0.0628318	0.0344384	0.969545
Chr1	5416696	CG	14.75	26.25	23	21.75	1.25	61.3145	92.2806	69.6489	12.3847	34.4039	1.37515	746.855	0.0482427	0.0170382	0.951833
Chr1	5431062	CG	16.5	25.75	21.5	21	84.3139	22.2222	0	23.5294	9.82493	27.7776	0.848616	824.219	0.0806842	0.0465526	0.974819
Chr1	5432294	CG	20	32.75	24.5	25.75	90.9202	42.2543	0.595237	33.9342	14.545	36.6737	3.48073	558.539	0.0283848	0.0124141	0.877055
Chr1	5432295	CG	19.375	29.25	26.75	23.75	86.3677	44.3978	0	28.1667	11.9394	29.4183	3.19994	630.839	0.0490657	0.0358196	0.877055
Chr1	5440609	CG	12.75	18.25	16	14	70.4642	1.5625	13.1579	1.66667	21.6175	63.7358	0.558364	318.207	0.00374674	0.000607948	1
Chr1	5440610	CG	17.625	29.75	24.75	22.75	66.697	0.806453	5.43478	1.19047	39.2883	117.551	0.156699	168.403	0.000108727	1.34589e-05	1
Chr1	5450550	CHH	21.625	31	28.5	26	0	4.03604	2.27412	2.71019	11.1011	28.8281	2.23758	1.50532	0.0561358	0.0393175	0.877055
Chr1	5466878	CG	17.625	24.75	23	19.25	0	31.3799	89.3092	67.955	14.3502	31.6139	5.71835	600.354	0.0302445	0.0256012	0.817089
Chr1	5491192	CG	18.625	20	20.75	23.25	81.7391	43.6651	0	2.17392	16.9616	41.4211	4.73183	511.838	0.0133984	0.0066418	0.821799
Chr1	5491193	CG	12.5	11.75	14.75	15.5	86.1881	46.875	1.66667	1.66667	14.5783	35.4015	4.16665	654.016	0.028081	0.0148166	0.877055
Chr1	5499990	CG	13	26	17.5	18.25	97.1668	0.735295	0	0	2026.19	6078.38	0.0971777	7.41814	0	8.71998e-17	1
Chr1	5499991	CG	16.5	23.75	22.75	20.5	92.5545	0	1	1.47059	400.269	1200.67	0.0670657	33.6395	1.16675e-11	1.19462e-12	1
Chr1	5500010	CG	12.625	23.5	16.75	18	93.057	44.2559	0	20.4546	12.1408	31.3988	2.51183	781.232	0.0484192	0.0264514	0.877055
Chr1	5519572	CG	14.875	22	21.5	21.75	46.0692	0	0	1	19.4164	58.2338	0.00773318	172.417	0.00667003	0.00102586	1
Chr1	5519573	CG	8.125	14.25	15.75	15	53.5417	0	1.66667	0	21.6167	64.8145	0.0178133	207.918	0.00374706	0.000551401	1
Chr1	5520137	CG	17.625	21.5	21.25	22.25	52.9795	9.55772	21.73	2.50626	16.8713	46.4102	2.10194	179.974	0.0137594	0.00362918	0.877055
Chr1	5520275	CG	19.125	29.5	28	26.25	53.3611	0	1.08696	14.5833	12.4511	35.6606	0.846425	311.906	0.0482427	0.0142842	0.974819
Chr1	5528097	CG	19.125	19.5	21.25	21	64.1572	25.5953	1.38889	0	21.4274	57.7314	3.27537	252.998	0.00392942	0.00107769	0.877055
Chr1	5529628	CG	19	25.25	25	23	75.5275	0.925925	2.75641	2	131.243	393.628	0.0511877	66.1158	2.91204e-08	3.13482e-09	1
Chr1	5529629	CG	14.75	21.5	18.25	16.5	65.3331	1.08696	0	0	48.7436	146.208	0.0113673	138.582	2.65235e-05	3.14223e-06	1
Chr1	5537635	CG	18.625	25.75	26.25	20.25	61.6786	5.74929	0	2.65837	17.0267	50.8777	0.101264	327.032	0.0131377	0.00219429	1
Chr1	5537636	CG	18.625	28.5	21	24.5	63.0357	2.3482	0	1.75595	35.2583	105.706	0.034545	172.686	0.00021581	2.69849e-05	1
Chr1	5537669	CG	17	24.25	23.25	17.75	38.2097	91.2222	84.4129	78.8377	21.1716	61.6944	0.910236	169.06	0.00419401	0.000735931	0.969545
Chr1	5537670	CG	17.875	28.5	21.25	24.5	42.4036	94.0084	93.5222	86.787	16.4232	48.7196	0.275081	236.897	0.0157584	0.00278288	1
Chr1	5544613	CG	17.25	31.75	23	21.75	27.7619	86.7585	87.1266	85.8522	15.2449	45.7253	0.00473834	363.156	0.0226999	0.00392877	1
Chr1	5544614	CG	11.375	20.75	20	17	34.1281	82.8869	91.011	94.1559	12.0986	35.6371	0.329282	410.752	0.0485259	0.014331	1
Chr1	5549797	CG	17	19.5	26	23.75	4.06692	86.9581	94.8548	71.1309	23.371	67.561	1.27597	457.52	0.00244089	0.000432627	0.969545
Chr1	5549798	CG	15.875	25.5	23.75	19	1.13636	85.4828	92.8166	67.335	27.1332	77.9695	1.71498	401.34	0.00105206	0.000183896	0.877055
Chr1	5550131	CG	17.375	26.75	23	25	30.8387	85.303	89.864	89.9717	22.8394	68.2741	0.122037	232.776	0.00277386	0.000406749	1
Chr1	5559776	CG	19.75	30.75	27.75	25.75	29.4169	76.6868	89.9866	95.0735	10.2931	29.5518	0.663713	543.243	0.069382	0.0350885	1
Chr1	5559777	CG	18.75	15.75	25	20.25	23.3937	80.147	90.5425	86.3225	11.9215	35.3494	0.207619	526.641	0.0491316	0.0149229	1
Chr1	5560404	CG	18.5	29	24	24	4.91748	48.4067	91.7533	72.0514	16.899	42.9195	3.88874	484.505	0.0136495	0.00550998	0.877055
Chr1	5560405	CG	15	17.25	18.5	21	3.28548	40.8333	86.5992	74.9833	17.4298	42.5481	4.87064	464.78	0.0116655	0.00576905	0.817089
Chr1	5564421	CG	10.125	15	18.5	14.25	72.908	15.6863	0	25	10.7629	30.021	1.13393	563.116	0.0607946	0.0326312	0.969545
Chr1	5564531	CG	21	28.5	23.5	22.75	31.6059	90.1533	94.5854	96.7803	14.5948	43.5707	0.106838	426.677	0.0279337	0.00508886	1
Chr1	5564532	CG	10.125	16.5	13.75	10.5	32.1564	98.2143	97.1217	97.9167	22.4187	67.2477	0.00415541	307.113	0.00307338	0.000444607	1
Chr1	5565665	CG	14.25	22.75	21.5	21.25	99.4318	92.1154	87.996	94.4311	16.639	38.9233	5.49677	7.73076	0.0147593	0.00917903	0.817089
Chr1	5565707	CG	13.875	26.5	21.5	19	70.1798	0.925925	0	2.87829	54.1313	162.271	0.0614771	140.471	1.31578e-05	1.54792e-06	1
Chr1	5565708	CG	13.1429	24	20	19	66.1781	0	0	0	36.2608	108.782	1.99442e-32	177.99	0.000306165	4.01786e-05	1
Chr1	5566762	CG	20.125	30.25	29.5	23.75	85.2936	0.657895	0.735295	0.961538	719.661	2158.97	0.00627176	15.8781	0	2.61757e-14	1
Chr1	5566763	CG	10	19.25	20	17	87.0562	2.50626	1.13636	0	192.619	577.651	0.102881	61.2315	1.9465e-09	2.02479e-10	1
Chr1	5567274	CG	18	25.25	31.75	27.75	94.4488	1.85185	0	0	833.097	2498.75	0.270356	16.9128	0	1.0541e-14	1
Chr1	5567275	CG	18.75	27	31.75	22.5	96.4182	0.78125	0	1.19047	1385.77	4157.02	0.138203	10.5885	0	6.58009e-16	1
Chr1	5574788	CHH	17.75	28.75	25.5	27.75	5.09745	0	0	0.806453	12.2061	36.0594	0.279399	3.10364	0.0482596	0.013526	1
Chr1	5588129	CG	23.5	29.25	25.5	23	2.75595	80.8069	80.4504	62.737	29.1797	84.6278	1.45571	293.287	0.000688084	0.000111386	0.927356
Chr1	5588130	CG	16.125	21.75	19.25	15.5	3.84535	86.3563	81.0673	68.2955	19.9627	58.3858	0.751182	459.089	0.00575033	0.0010106	0.992103
Chr1	5588402	CG	18.75	27.5	28.25	19.75	2.81863	94.2332	95.9822	94.8333	539.471	1618.16	0.125293	25.215	1.27698e-12	1.61098e-13	1
Chr1	5588403	CG	14	21	19.5	18.75	4.7619	89.8344	91.6667	92.2705	182.492	547.281	0.0981106	65.6169	2.8425e-09	2.98029e-10	1
Chr1	5592192	CG	14.875	22.5	22.75	16	84.2892	52	4.05645	32.6028	15.0563	34.127	5.52091	421.396	0.0241014	0.0177166	0.817089
Chr1	5592193	CG	12.75	21.25	21.75	18.5	87.7074	56.2109	4.36553	30.876	18.2698	40.8389	6.98524	384.869	0.00917096	0.00715137	0.817089
Chr1	5626450	CG	10	14.75	16	14	33.9484	89.3884	95.4044	82.9844	31.3387	91.9189	1.04868	147.143	0.000714678	0.000111518	0.969545
Chr1	5626451	CG	15.875	19.75	21	21.75	30.7482	87.2024	93.2714	89.7253	24.8176	74.1265	0.16319	227.847	0.00174685	0.000249192	1
Chr1	5656621	CG	15.25	21.75	21	18.5	66.2001	22.0238	1.78571	0	15.2916	42.7352	1.56981	381.286	0.0223686	0.00563676	0.902298
Chr1	5656622	CG	11.5	17.25	12.25	16.5	63.9251	18.75	2.27273	0	11.6929	33.2857	0.896499	467.172	0.0504525	0.0200065	0.969545
Chr1	5661167	CG	14.875	21	23.5	17.25	97.7275	46.1538	1.19047	24.7222	11.5847	30.0855	2.33427	866.727	0.0513265	0.0323148	0.877055
Chr1	5661548	CG	14.5	17.5	17.25	17.25	24.8264	84.6031	81.259	84.2254	17.0075	50.9395	0.0415539	322.875	0.0132141	0.00217929	1
Chr1	5661549	CG	22	27.75	24.5	21.5	28.8175	90.9423	93.7637	87.4527	21.8959	65.4034	0.142152	281.224	0.00349041	0.000523008	1
Chr1	5669687	CG	8.125	11.75	11.25	9.75	66.3988	4.59559	1.78571	0	16.2182	48.5494	0.0525673	408.411	0.016788	0.0028367	1
Chr1	5669688	CG	23.125	32.75	28.75	23.25	67.1374	1.38785	0	2.30392	25.8119	77.3958	0.0199792	269.392	0.00140163	0.000192147	1
Chr1	5670925	CG	11.1429	16.75	15	15.25	8.34998	28.1746	85.5502	95.6286	18.2648	33.5185	10.638	497.812	0.0122764	0.0241776	0.407442
Chr1	5670926	CG	12	16.25	12	14.5	7.4825	24.4518	92.4495	89.5764	25.9716	47.0784	15.4182	383.668	0.00135328	0.00335881	0.180935
Chr1	5671445	CG	6	8.25	5.75	7	84.6667	0	15	14.4444	22.336	65.1506	0.928613	298.951	0.0140382	0.00304682	0.969545
Chr1	5671524	CG	8	11.75	8.5	7.5	0	75.7143	33.9286	86.6667	15.429	33.9901	6.14841	503.903	0.0352983	0.0288185	0.817089
Chr1	5692751	CHH	16.125	24.5	19.25	23.25	0	5.28372	7.61509	5.84325	18.2181	51.4029	1.62575	3.64457	0.00930701	0.00207167	0.887952
Chr1	5699164	CG	18.375	24.5	21	25	58.3366	7.51553	2.52525	0.925925	16.864	50.2609	0.16549	285.551	0.0137906	0.00234549	1
Chr1	5717407	CG	15.625	27.25	25.75	27.5	35.1496	1.64021	1.67582	2.52874	15.5538	46.6434	0.00892236	113.439	0.0206171	0.00353204	1
Chr1	5717408	CG	16.75	24.25	22.5	22.5	35.6082	1.04167	1	0	10.6357	31.892	0.00757693	183.611	0.0629039	0.0245778	1
Chr1	5720674	CG	18.875	32.25	30.5	22.75	26.1126	93.6124	86.8817	74.594	11.3675	32.645	0.728842	510.392	0.0533065	0.0219728	0.996123
Chr1	5720675	CG	13.75	19.25	16.25	13	34.0338	89.3722	89.4841	80.3915	17.0823	50.4133	0.416816	261.254	0.0129258	0.00230665	1
Chr1	5729862	CG	18.75	26	25.5	24	85.472	40.5145	0	19.0476	11.7459	30.4027	2.41748	679.789	0.0501043	0.0307714	0.877055
Chr1	5729863	CG	9.75	14.25	18.75	13.5	77.4415	35	1.92308	15.9091	12.7344	33.8573	2.17293	507.502	0.0482427	0.0184119	0.877055
Chr1	5762554	CG	20.875	26.75	28	27	71.1881	3.55413	0.806453	5.60064	30.3769	90.9404	0.0952149	243.114	0.000540266	7.07447e-05	1
Chr1	5762555	CG	10.2857	11.5	13.5	13.5	79.4445	0	0	0	27.6269	82.8806	1.99168e-32	336.666	0.00143832	0.000204405	1
Chr1	5769968	CG	26.125	31.5	28.75	24.5	49.9434	97.0436	94.1367	98.1771	11.1487	33.3344	0.055776	311.475	0.0556009	0.0198646	1
Chr1	5793332	CHH	18.75	26.25	24.75	23.25	14.2384	0.925925	0.757575	0	11.1026	33.2358	0.0360174	27.0165	0.0561051	0.0201568	1
Chr1	5793462	CHH	18	23.5	23.5	22.5	5.88885	0	0	0	17.5998	52.7995	5.91348e-32	3.15263	0.0111006	0.00178625	1
Chr1	5793479	CHG	13.875	15.25	19	18	11.5399	0	0	1.47059	13.5636	40.2942	0.198255	14.5444	0.0391311	0.00767097	1
Chr1	5793487	CHG	17.25	25.25	21	22	27.5776	0	0	0	21.7865	65.3596	2.82478e-32	55.8529	0.00358878	0.000524971	1
Chr1	5793489	CHG	13.125	13.5	17.25	18.5	30.7123	3.9394	2.63158	2.77778	9.71406	29.1095	0.0163576	125.574	0.0838823	0.0375954	1
Chr1	5793496	CHG	17.25	23.75	21.75	22.75	28.5159	0	1.13636	2.21154	20.4019	61.0401	0.0828659	59.0369	0.00512632	0.00078246	1
Chr1	5793498	CHG	11.875	14.25	17	16.75	39.7304	0	0	1.78571	56.7652	170.099	0.098376	43.2189	9.56225e-06	1.12172e-06	1
Chr1	5793499	CHG	16.75	23.5	22.25	22.25	12.7939	0	0	0	12.735	38.205	1.91797e-32	20.565	0.0482427	0.0101015	1
Chr1	5793528	CG	16	21.75	22.25	18.5	75.2916	0	0.925925	1.19047	156.738	470.158	0.0275204	56.7955	8.3267e-09	8.81691e-10	1
Chr1	5793529	CG	11.5	12.75	18.75	18	77.0244	1.92308	1.38889	0	123.672	370.91	0.0528442	74.5916	4.41821e-08	4.78687e-09	1
Chr1	5793626	CHG	11.75	15.25	17.5	15.5	28.488	0	0	0	9.82007	29.4602	2.02839e-31	132.23	0.0808251	0.0355872	1
Chr1	5793637	CHH	16.25	20.25	20.5	19.25	22.4992	0.892857	0	0	12.8099	38.3952	0.0172493	61.6216	0.0482427	0.00984611	1
Chr1	5793651	CHH	11.75	16	16.25	13.25	23.6831	1.13636	0	0	13.6769	40.9766	0.0270641	63.6179	0.0376826	0.00702867	1
Chr1	5793656	CHH	16.75	20.25	21	19.75	33.5723	0	1.04167	0	93.1227	279.216	0.0762365	18.9773	3.23103e-07	3.59869e-08	1
Chr1	5793658	CG	11.125	15.75	15.75	13.25	87.4162	1.5625	0	1.66667	151.885	455.567	0.0443918	78.5436	1.04044e-08	1.10477e-09	1
Chr1	5793659	CG	16.375	20.25	20.5	19.25	88.1837	2.17391	0	2.14286	708.378	2124.4	0.365404	17.0016	0	2.90537e-14	1
Chr1	5793661	CHH	11.125	15.5	15.25	13	45.8282	1.19047	0	0	42.9642	128.843	0.0245747	76.8938	6.10005e-05	7.3265e-06	1
Chr1	5793664	CHH	11.25	14.5	14.75	12.25	39.9299	0	0	0	37.2133	111.64	2.30151e-32	68.5517	0.000153758	1.89381e-05	1
Chr1	5793668	CHH	16.25	20.5	21.5	18.5	21.1192	0	1.04167	0	26.1925	78.4679	0.0548139	26.3941	0.0012898	0.000176992	1
Chr1	5793673	CHG	11.125	14	14.5	12.25	83.1696	1.31579	2.77778	1.5625	111.665	334.943	0.0258763	94.6854	9.07115e-08	9.90604e-09	1
Chr1	5793675	CHG	16	21	22.25	18.75	75.2584	0	4.22241	0	149.186	446.746	0.405665	58.5993	1.17818e-08	1.26864e-09	1
Chr1	5793680	CHH	11.25	14	14	12.25	52.5504	1.31579	0	0	65.316	195.879	0.0346885	66.5466	3.69777e-06	4.2551e-07	1
Chr1	5793681	CHH	11.375	14	14.5	12.5	65.9501	1.31579	2.77778	2.5	85.1606	255.419	0.0315694	76.38	5.99092e-07	6.70498e-08	1
Chr1	5793683	CHH	11.5	13.25	15	12.25	69.2628	1.38889	0	2.08333	111.183	333.413	0.0674047	66.7762	9.35301e-08	1.02323e-08	1
Chr1	5793686	CG	11.625	13.5	15.75	12.5	94.2082	1.38889	6.21212	3.57143	291.2	872.565	0.518075	45.0389	1.06039e-10	1.08111e-11	1
Chr1	5793687	CG	14.5	20.75	22.25	19.5	95.0107	3.17308	6.29808	3.66162	601.104	1802.28	0.516677	21.8773	7.34531e-13	8.03761e-14	1
Chr1	5793688	CHG	14.25	20.75	22.25	19.5	70.6766	0	3.23887	1.38889	299.104	896.487	0.412695	25.5907	8.77847e-11	8.9102e-12	1
Chr1	5793689	CHG	11.25	13	15.25	12	89.236	1.47059	0	0	249.178	747.419	0.0570096	50.5792	3.1722e-10	3.23749e-11	1
Chr1	5793691	CHG	14.875	20.25	22	19.75	77.0066	1.92308	1.04167	1.04167	260.99	782.911	0.0295056	35.1067	2.28586e-10	2.31865e-11	1
Chr1	5793695	CHG	11.5	12.75	15.75	12.25	83.9211	3.33332	0	3.84615	173.121	518.797	0.283664	61.4975	4.12449e-09	4.35803e-10	1
Chr1	5793697	CHG	14.25	21.5	21.75	20.5	80.1919	1.19047	2.04167	0	698.07	2093.62	0.293153	14.3501	0	3.16282e-14	1
Chr1	5793701	CHH	11.5	13.5	15.75	12.5	36.3465	0	0	0	20.7062	62.1185	3.96049e-32	102.081	0.00473196	0.000707117	1
Chr1	5793703	CHH	11.75	13.5	16	12.25	51.4232	1.66667	0	0	42.4669	127.325	0.0379686	97.5466	6.58187e-05	7.93127e-06	1
Chr1	5793710	CHH	14.125	22.25	20	20	36.3895	1	0	3.17308	47.5584	142.166	0.254546	41.3565	3.12011e-05	3.79148e-06	1
Chr1	5793713	CHH	12.125	13.25	16	12.75	26.7857	0	0	0	16.8995	50.6984	5.22588e-32	67.9287	0.0136477	0.00223629	1
Chr1	5793714	CHH	12.125	13.25	15.75	12.5	31.002	0	0	0	11.3184	33.9553	1.16123e-31	135.866	0.053828	0.0181546	1
Chr1	5793717	CHH	14.25	21.75	19.5	21	31.9787	0	2.63158	0	73.3326	219.126	0.435775	21.1889	1.6774e-06	1.9582e-07	1
Chr1	5793718	CHH	14.25	22	19.5	21	23.497	0	1.04167	0	11.6732	34.9804	0.0196738	73.5376	0.0505204	0.0157071	1
Chr1	5793727	CHH	12.25	13.5	18.25	12	14.334	0	0	0	10.3879	31.1637	2.11881e-31	31.6466	0.0674646	0.0274167	1
Chr1	5793731	CG	12.125	14	18.5	12	76.6433	4.55465	1.25	0	152.024	455.319	0.376487	58.8389	1.03368e-08	1.10895e-09	1
Chr1	5793732	CG	14	21	19.75	20.5	68.7925	2.27273	1.47059	0.925925	249.449	748.219	0.0633067	29.0013	3.14817e-10	3.21178e-11	1
Chr1	5793734	CHH	13.875	20.75	19.25	20	12.6374	1.13636	0	0	9.52975	28.4534	0.0679179	25.3506	0.0894003	0.041729	1
Chr1	5793884	CHG	12.75	21.5	19.5	17.25	8.85547	0.925925	1.13636	0	11.0702	32.9102	0.150241	9.73074	0.0565274	0.0211462	1
Chr1	5818546	CG	15.25	25.75	22.5	17.25	79.8576	53.2578	0	16	12.8586	27.8294	5.37324	555.906	0.0482427	0.0461596	0.817089
Chr1	5826037	CG	14.5	20.25	22.25	20	91.3781	48.2143	0.961538	9.21053	15.085	37.5472	3.85393	661.171	0.0238872	0.0110333	0.877055
Chr1	5829969	CG	16.125	20.75	19.5	19.5	35.2126	2.38095	6.66667	2.12862	10.3011	30.5691	0.167118	155.678	0.0692391	0.0300106	1
Chr1	5839614	CG	16.25	23.5	26.25	22	62.5633	0	1.85185	1.66667	15.795	47.3631	0.0108941	381.946	0.0191299	0.00325024	1
Chr1	5839615	CG	10.8571	19.25	15.25	15.25	71.4896	0.925925	0	0	18.0045	54.008	0.0027561	414.758	0.0131682	0.002221	1
Chr1	5846066	CG	28.75	38.25	34.5	35.25	83.5192	3.43469	0	28.7632	25.3964	70.7006	2.74436	359.683	0.00153504	0.000330653	0.877055
Chr1	5846067	CG	8.75	11.3333	13.75	9	83.5119	0	0	20.6349	31.066	89.57	1.81406	298.737	0.000750752	0.000130077	0.877055
Chr1	5846078	CG	28.5	37	37	34.5	77.7925	1.96429	2.23434	1.33897	193.985	581.92	0.0177347	47.5768	1.85074e-09	1.92315e-10	1
Chr1	5846079	CG	7.5	11	12.25	8	74.2411	5.1282	0	0	23.58	70.5752	0.0823896	348.214	0.00334386	0.000510629	1
Chr1	5846093	CG	26.875	35.25	35	35	93.181	55.3799	2.73395	36.3029	12.7823	29.2517	4.54756	624.862	0.0482427	0.0367557	0.844638
Chr1	5846117	CG	24.375	38.75	33.5	31.5	85.0065	6.41598	23.0342	24.2188	9.82068	28.4201	0.52094	760.812	0.0808065	0.0419599	1
Chr1	5847094	CG	13.875	16.75	14.75	21.5	20.1326	81.501	85.1669	77.6818	13.1603	39.2373	0.121827	459.948	0.0447774	0.00880431	1
Chr1	5847095	CG	19	27.5	29.75	25.25	27.7511	86.1324	91.5551	86.1042	11.8715	35.4538	0.0803827	490.315	0.0492553	0.0147104	1
Chr1	5860833	CG	13.25	20.25	21.75	20.5	91.9368	0	1.04167	0	303.833	911.435	0.0327483	44.1782	7.8999e-11	7.94429e-12	1
Chr1	5860834	CG	18	27.5	29.5	24.75	92.4757	0	1.59736	0	591.011	1772.73	0.148631	22.8896	7.34531e-13	8.91951e-14	1
Chr1	5866351	CG	11.875	18.5	14	12.75	27.3273	55.0239	58.75	65.1989	11.048	31.8004	0.671869	157.771	0.0568362	0.0249108	1
Chr1	5866354	CG	11.875	17.5	14.5	13	22.9327	66.3603	60.5966	70.2681	17.0263	50.0024	0.538227	175.922	0.013139	0.00241243	1
Chr1	5866384	CG	12.25	19	19.5	17.25	33.495	81.9852	81.1385	71.7949	27.0367	79.0129	1.04853	121.987	0.00107444	0.000169782	0.969545
Chr1	5866385	CG	12.625	18.5	16.25	12.25	36.9668	82.2368	79.2855	76.536	11.6888	34.804	0.131221	247.774	0.0505043	0.0160969	1
Chr1	5866403	CG	10.875	15.25	18.25	16.5	23.4456	76.4825	71.4565	55.3279	12.822	34.8521	1.80693	270.406	0.0482427	0.0159949	0.877055
Chr1	5866404	CG	12.125	19.5	16.5	12	22.5759	74.5641	62.7765	62.6923	9.96542	28.7471	0.574567	324.757	0.0771466	0.0398304	1
Chr1	5866425	CG	9.25	14.25	14	15.75	19.5684	72.0588	75.1202	69.3006	22.7581	67.9275	0.173443	195.445	0.00282716	0.000418899	1
Chr1	5866426	CG	11.5	18.5	13.75	9.75	22.7513	75.377	72.013	86.3889	22.2253	64.6739	1.00098	225.942	0.00322035	0.00055853	0.969545
Chr1	5866428	CG	8.625	14	13.25	15.75	12.7431	67.1944	64.7757	72.1888	15.5671	46.3404	0.180404	316.874	0.0205265	0.00365805	1
Chr1	5866429	CG	11.25	18	13.25	9.5	17.2369	65.1389	68.6905	70.8333	13.2568	39.5605	0.104912	315.389	0.0433449	0.0084441	1
Chr1	5866674	CG	9.125	14.25	10.75	12.25	5.27778	62.2768	68.3712	77.4755	10.0111	29.337	0.348142	672.199	0.0759623	0.0362656	1
Chr1	5880168	CHH	8	6.75	5.75	8	13.0556	0	0	0	66.1191	198.357	2.0321e-31	2.06231	0.000197877	3.15666e-05	1
Chr1	5882065	CG	23.5	33.5	33.5	25.25	93.8812	18.1382	17.8467	48.6332	23.2019	62.096	3.75481	333.411	0.00254052	0.000708457	0.877055
Chr1	5891972	CG	14.5	18.5	22.5	17.75	1.34943	78.1288	71.1939	65.6041	19.0192	56.3098	0.373869	421.191	0.00743832	0.00124244	1
Chr1	5891973	CG	12.125	19.5	24.5	16.25	0	85.6963	70.2311	57	28.0382	78.7407	2.68698	307.088	0.000869983	0.000173394	0.877055
Chr1	5891985	CG	11.625	19.5	23.25	17.5	0	57.0913	67.2424	46.2834	10.0212	28.453	0.805318	545.652	0.0756764	0.0417306	0.980621
Chr1	5892003	CG	15	17.25	21.25	16.75	0	50.6639	84.6707	60.0525	11.2376	30.0687	1.82205	677.136	0.0546069	0.0323911	0.877055
Chr1	5893460	CG	14.625	21	20.25	20.75	95.4021	42.9196	0	23.2143	11.1817	29.3495	2.09772	880.094	0.0552787	0.0362003	0.877055
Chr1	5893461	CG	17.875	29	19.5	26.75	91.1473	46.3217	0	20.6522	10.8486	27.3612	2.59236	830.938	0.0596152	0.0497162	0.877055
Chr1	5897716	CG	10.8571	18.25	12.25	15.25	47.2589	1	0	0	10.3486	31.0372	0.00425085	313.662	0.077433	0.0342915	1
Chr1	5897846	CG	11.375	15.5	16.25	13	2.88461	43.75	39.7877	74.9085	11.8698	28.548	3.53071	419.182	0.0492847	0.0411037	0.877055
Chr1	5900562	CG	14.75	15.5	20.75	19	1.48809	35.4826	75.2145	43.1874	12.0289	27.7961	4.14537	428.384	0.0487098	0.0464106	0.877055
Chr1	5919327	CG	14.75	18.5	16.5	15.75	42.3115	87.5259	89.011	90.5398	16.0108	47.9492	0.0415847	218.451	0.0178957	0.00303889	1
Chr1	5919328	CG	19.375	30.75	29	28.75	40.0521	89.8907	89.0533	91.2524	13.7009	41.0688	0.0168545	292.348	0.0374047	0.00694407	1
Chr1	5920982	CG	18	23.5	22.25	24.5	32.304	2.59217	0	1	24.8817	74.426	0.109546	62.4052	0.00172219	0.000243187	1
Chr1	5925120	CG	12.875	18.5	20.75	13.75	3.45139	88.5101	86.6158	86.7086	177.826	533.333	0.0721308	63.2424	3.41165e-09	3.57707e-10	1
Chr1	5925121	CG	12.75	15.75	17.25	14.25	1.2963	97.9167	93.3972	95.5555	866.178	2596.05	1.24242	16.4513	0	8.30836e-15	0.969545
Chr1	5927204	CG	15.75	26.25	21	23.25	11.4841	22.371	73.1657	57.2915	16.9283	29.4777	10.6536	253.532	0.0135295	0.0354911	0.368398
Chr1	5938034	CG	15.125	16.75	15.75	15	23.2237	90.1786	74.3729	89.9641	17.0905	49.4866	0.89246	368.233	0.0128937	0.00255515	0.969545
Chr1	5938035	CG	19.375	29.5	26	21.5	23.3949	94.2301	79.0474	91.0882	22.2115	64.9743	0.830065	309.507	0.00323051	0.000543556	0.974819
Chr1	5943268	CG	16.125	22.5	19	15	73.3194	3.95963	39.9749	0	15.2123	36.9573	4.33988	447.137	0.0229328	0.0119417	0.877055
Chr1	5943269	CG	14.625	21	25.75	21.5	78.5796	2.63158	38.4144	3.63757	19.9886	51.2267	4.36953	380.032	0.00571175	0.00211273	0.877055
Chr1	5951106	CG	18.75	25.5	28.75	20.25	36.3464	89.0466	95.6184	92.4342	14.1328	42.1567	0.120904	357.322	0.0324822	0.00605555	1
Chr1	5951107	CG	14.125	23	17.75	18	25.1947	92.0238	92.5782	95.4451	20.5134	61.4659	0.0371836	362.739	0.00497766	0.000752087	1
Chr1	5961755	CG	17	23.75	22.25	23.25	40.2644	0	1.13636	0	17.7427	53.2041	0.0119962	143.526	0.0106568	0.00171114	1
Chr1	6004342	CG	15.875	24.75	20.25	16.5	70.8375	0.925925	0	0	65.9211	197.744	0.00946714	120.746	3.46939e-06	3.98544e-07	1
Chr1	6004343	CG	13.375	19	19	20.25	63.0744	1.25	2.75362	0	13.0353	39.0735	0.0162385	468.263	0.0467154	0.00899771	1
Chr1	6029873	CG	13.5	18.25	19.75	14.75	1.5873	82.5487	91.2301	55.5556	24.3203	66.1512	3.40489	406.606	0.00195669	0.00048934	0.877055
Chr1	6029874	CG	15.875	29	25	22.75	6.89178	73.4512	83.4175	54.338	15.6546	43.0769	1.94348	449.456	0.0199799	0.00540484	0.877055
Chr1	6036660	CG	18.375	28.5	25.25	25.25	16.0565	77.9777	93.287	90.2714	34.4783	101.241	1.09693	239.825	0.000248449	3.56702e-05	0.969545
Chr1	6036661	CG	12.5	20.75	18.25	16.75	20.5556	65.517	88.7018	93.9773	14.0938	38.4787	1.90129	482.25	0.0329018	0.00973542	0.877055
Chr1	6040678	CG	16.375	25	22.5	18.75	94.5941	49.2796	0.892857	23.6184	11.0719	27.6949	2.76046	849.186	0.0565084	0.0471573	0.877055
Chr1	6041723	CG	12	19.75	20.5	17.5	99.375	93.7732	91.6193	94.1367	10.2761	28.5364	1.14586	6.46292	0.0697554	0.0411785	0.969545
Chr1	6065651	CG	21.625	25	28.5	19.75	25.3843	88.1719	92.7429	85.2758	25.0042	74.5737	0.219501	258.281	0.00167644	0.00024028	1
Chr1	6065652	CG	10.1429	10.5	12.5	12.75	24.9683	98.2143	89.7436	82.8554	19.781	57.8893	0.726883	325.68	0.00826759	0.00153027	0.997147
Chr1	6065654	CG	21.5	25.25	27.25	18.25	26.6153	84.0817	85.6977	80.9511	18.3474	54.8781	0.0820853	283.795	0.00897016	0.00143839	1
Chr1	6065655	CG	10.1429	9.75	11.25	12.75	24.91	94.6428	86.0417	78.2913	13.2545	38.5269	0.618293	432.828	0.0482427	0.0124916	1
Chr1	6079810	CG	9.85714	16.5	11.25	10.5	73.3708	4.35606	0	1.92308	112.646	337.364	0.286307	66.5786	2.26717e-07	2.65484e-08	1
Chr1	6079811	CG	11.375	9	10	12	82.1144	0	2.27273	0	238.05	713.842	0.153338	42.8725	1.56386e-09	1.70851e-10	1
Chr1	6084861	CG	19	22.25	28.75	23.25	5.87928	43.5701	88.0971	84.1911	19.2896	46.9671	5.4508	446.171	0.00690349	0.00340196	0.817089
Chr1	6084862	CG	20.75	26.75	25.25	22.75	8.69525	42.5045	87.7788	76.9039	16.2827	38.9085	4.9697	449.57	0.0164513	0.00919637	0.817089
Chr1	6094254	CG	11.125	17.5	16.25	10.25	0	57.1429	98.4375	75	11.5725	30.97	1.87379	915.593	0.0513472	0.0282409	0.877055
Chr1	6094255	CG	19.875	25.5	24	20.75	0.735294	59.0948	95.1428	73.1125	11.4248	31.2232	1.52551	865.85	0.0527874	0.0271749	0.906219
Chr1	6108479	CG	7.4	13	12.25	10.3333	88.0635	42.9693	1.92308	0	16.0434	38.424	4.85306	460.417	0.0482427	0.0300999	0.857182
Chr1	6109145	CG	13.875	20.5	21.75	18.25	40.193	6.25	7.08333	1.66667	9.32067	27.6455	0.158235	215.045	0.0963377	0.0475188	1
Chr1	6113900	CHG	16.125	22.75	21	20	5.43377	0	0	0	20.3972	61.1917	1.49679e-33	2.31607	0.00513229	0.00077118	1
Chr1	6132377	CG	13.375	25	20.75	15.75	94.5833	47.2197	0	23.2143	10.9732	27.809	2.55521	872.69	0.0577381	0.0463072	0.877055
Chr1	6132378	CG	11.625	17.75	15.75	12.25	94.6229	44.1176	0	21.4286	11.5735	30.1086	2.30589	844.315	0.051336	0.0321974	0.877055
Chr1	6132422	CG	12.375	25.25	18.75	17.5	89.0323	13.0445	23.6842	17.0485	16.3455	48.5742	0.231191	499.638	0.0161344	0.00282916	1
Chr1	6132423	CG	9.875	15.25	14.75	11.75	94.6916	16.4435	22.3684	20.3125	14.9985	44.875	0.0601942	601.405	0.0245521	0.00434514	1
Chr1	6133448	CG	13.875	17.75	17	14.5	1.31944	64.603	95.5882	58.2158	13.042	34.6146	2.25577	708.576	0.0466077	0.0165278	0.877055
Chr1	6133449	CG	11.25	12	14.5	15.25	2.52404	57.242	92.6603	70.7933	11.6903	31.7248	1.67301	763.593	0.0504907	0.0251843	0.877055
Chr1	6137236	CHH	17.375	28.5	31.25	24.5	5.30903	0	0.714285	0	13.3386	39.5794	0.218139	3.11852	0.0421735	0.0084238	1
Chr1	6150205	CG	10.125	17.75	18	17.25	5.72917	64.8264	58.8565	72.2223	49.478	145.373	1.53032	117.179	2.40411e-05	3.2634e-06	0.904449
Chr1	6150206	CG	10	12.25	10.75	13.5	4.80769	68.0357	87.1245	72.6399	97.6087	283.556	4.63502	85.6358	2.32959e-07	3.22585e-08	0.831249
Chr1	6160999	CG	13.75	19.5	21.75	20.75	81.533	10.2206	1.08696	0	113.942	338.883	1.47154	85.6538	7.86048e-08	9.11339e-09	0.923139
Chr1	6161000	CG	18.625	21.5	25	24.75	74.9126	9.48275	1.96969	1.88746	48.2964	143.97	0.459645	165.55	2.81691e-05	3.48286e-06	1
Chr1	6161001	CG	14.125	20	21.75	20.75	53.5288	2.5	0	0	40.046	119.988	0.0750185	111.084	9.6103e-05	1.17451e-05	1
Chr1	6161002	CG	18.25	22.25	25.25	24.75	68.9744	2.5	1.13636	0	69.3463	207.921	0.0591229	106.003	2.45859e-06	2.8161e-07	1
Chr1	6191054	CG	9.75	13.75	15.5	11.75	0	59.1805	61.5476	52.8175	19.3024	57.3253	0.290995	280.207	0.00688035	0.00112174	1
Chr1	6191055	CG	17	29.5	25.25	27.75	1.84524	60.6362	51.6174	64.671	71.2857	209.088	2.38472	74.9266	2.039e-06	2.71022e-07	0.877055
Chr1	6208297	CG	20.25	27	26.5	22.75	0.78125	81.4018	21.875	79.5124	20.9159	41.0812	10.8333	422.714	0.00448108	0.00693336	0.349629
Chr1	6208298	CG	16.125	17	23.5	17.75	0	82.5544	20.8333	81.688	24.7691	47.9903	13.1586	380.666	0.0017655	0.00302495	0.200778
Chr1	6211193	CG	11.875	16.25	17.25	13.5	100	88.31	91.3941	100	21.9944	28.2391	18.8721	7.77971	0.00340483	0.0431839	0.166981
Chr1	6212119	CG	12.75	24.75	17	14.25	61.8333	6.70507	3.04233	34.562	12.6715	31.068	3.4733	342.213	0.0482427	0.0278161	0.877055
Chr1	6253107	CG	21.5	26.75	27.75	21.25	90.985	47.2464	0	16.6667	11.9877	30.0418	2.96056	775.781	0.0488039	0.0325257	0.877055
Chr1	6273531	CHH	14.625	24.25	18	19.5	26.8833	37.2714	42.4545	49.5833	14.4631	34.933	4.2282	36.1491	0.0291476	0.01581	0.877055
Chr1	6279568	CG	13.75	19.25	18.75	23.5	95.2703	46.5025	4.56349	23.1011	11.2327	29.356	2.17103	813.792	0.0546595	0.0361666	0.877055
Chr1	6279835	CG	14.2857	21.5	16.75	18	0	95.3722	91.8969	90.8263	741.853	2222.91	1.32199	17.0902	1.27698e-12	1.0655e-13	0.969545
Chr1	6279836	CG	17.125	28	23.25	23.5	0.657895	87.5625	87.5534	93.8988	860.304	2573.66	3.62769	14.7776	0	8.75886e-15	0.877055
Chr1	6285943	CG	13.125	23.5	24.5	24	36.8349	95.184	84.4056	95.9583	9.60608	28.1713	0.323501	515.688	0.0870494	0.0436673	1
Chr1	6285944	CG	18.125	23.75	23.75	21	33.0561	93.263	91.7668	90.8513	15.4688	46.3734	0.0165076	359.143	0.0211727	0.00364383	1
Chr1	6288679	CG	19.625	22.25	21.75	18	2.88866	92.3839	89.8274	87.1062	534.237	1600.25	1.23054	22.6429	1.27698e-12	1.73931e-13	0.969545
Chr1	6288680	CG	14.375	21.75	17.25	15.25	2.66608	93.0617	93.9461	96.6667	506.171	1517.46	0.528623	26.7105	2.32911e-12	2.45724e-13	1
Chr1	6291424	CG	13.625	16.75	15.5	19.25	9.76731	66.8121	92.8166	63.4573	11.3238	30.7947	1.58829	650.366	0.0538248	0.029005	0.899687
Chr1	6307068	CG	11.375	15.75	16	18	48.9828	0	0	1.5625	24.5873	73.7192	0.0212871	152.92	0.00183893	0.000257553	1
Chr1	6307069	CG	5.25	6.75	8	8.33333	70.8333	0	0	4.16667	21.2165	63.4822	0.083652	217.917	0.0394781	0.00942821	1
Chr1	6310114	CG	17.875	21.5	18.5	17.5	1.79426	87.0353	93.208	88.8925	702.663	2103.44	2.2744	17.6386	0	3.08783e-14	0.877055
Chr1	6310115	CG	16.25	22	26	25	0.78125	94.2749	95.0686	95.5592	1123.32	3369.68	0.132956	12.6365	0	1.89787e-15	1
Chr1	6322401	CG	10.75	14	14.75	20	75.2207	0	0	0	174.804	524.411	6.09278e-32	51.7898	3.85415e-09	4.0355e-10	1
Chr1	6322402	CG	18.5	27.5	27.25	28.25	76.4046	0.892857	0	0.86207	135.946	407.808	0.0151862	67.6625	2.26785e-08	2.43221e-09	1
Chr1	6344266	CG	16	25.25	22.75	23.75	1.51654	77.7849	81.201	85.8292	208.329	622.35	1.31797	49.4705	1.12408e-09	1.19386e-10	0.969449
Chr1	6344267	CG	20	27.25	21.25	24.25	3.64154	86.7133	85.8009	91.3617	243.304	728.395	0.75935	46.8495	3.75085e-10	3.87974e-11	0.990267
Chr1	6344273	CG	16	24.5	20.75	24.25	3.96446	31.8431	86.8978	39.9184	16.7084	31.0275	9.54889	370.255	0.014459	0.0279931	0.513309
Chr1	6344274	CG	19.75	28	19.75	25	3.57194	24.3026	84.0748	37.037	24.0946	39.7275	16.2781	243.575	0.00205953	0.0082603	0.180935
Chr1	6344464	CG	13.625	18.5	18.25	20	48.8832	3.03572	1.66667	0	12.049	36.0849	0.0310445	297.801	0.048682	0.0134787	1
Chr1	6344465	CG	13.875	17.25	18.25	17.25	54.9538	2.08333	0	1.31579	11.3318	33.9738	0.0108501	409.257	0.0537379	0.0181074	1
Chr1	6354588	CG	18.25	23.75	23.75	21.25	9.00568	87.8637	96.0686	95.3856	93.3249	278.614	0.680419	121.852	3.18221e-07	3.65229e-08	1
Chr1	6354589	CG	12.25	18.5	16.25	17.25	8.75	93.2018	92.4123	89.9417	39.1639	117.41	0.0409792	282.331	0.000110923	1.35667e-05	1
Chr1	6357275	CG	14	17.75	18.75	16	88.0372	26.0417	22.7053	23.2603	9.5383	28.5778	0.0185611	688.723	0.0891316	0.0409192	1
Chr1	6357276	CG	19.875	25	21	26	95.208	34.342	29.7807	21.3008	9.39677	27.7357	0.227311	770.708	0.0937267	0.0468632	1
Chr1	6362202	CG	20.75	28	33.75	22	54.8435	15.5355	0	13.75	20.6373	58.448	1.73192	166.906	0.0048173	0.00100463	0.877055
Chr1	6362203	CG	9.85714	9.75	12.5	13.25	61.8651	15.7143	0	19.6429	11.8157	32.8839	1.28164	337.179	0.053828	0.0263854	0.969545
Chr1	6362320	CG	18.875	32.75	28.5	25	0	82.3175	37.931	81.9445	24.0554	58.2478	6.95911	374.327	0.0020777	0.00102463	0.817089
Chr1	6362321	CG	11.5	14.25	14	15	1.04167	81.6322	45.0397	82.5509	13.693	34.4043	3.33739	548.722	0.0482427	0.0273068	0.877055
Chr1	6362591	CG	24.75	39.75	31.75	34.25	78.3093	22.2692	1.53568	20.2473	10.6269	30.2531	0.81385	642.289	0.0630565	0.0314934	0.977352
Chr1	6362592	CG	12	13	21.75	18	81.0174	17.5481	0	20.9541	14.9687	42.9588	0.973603	519.453	0.0247932	0.00548352	0.969545
Chr1	6387442	CG	14.625	21.5	18.5	19	29.3354	96.1101	93.7799	96.7391	14.5597	43.6387	0.0201628	482.154	0.0282486	0.00504928	1
Chr1	6387443	CG	15.5	18.5	21.75	19.5	22.7921	96.6667	95.2778	98.6111	16.6145	49.801	0.0212124	528.65	0.0148627	0.00246573	1
Chr1	6391588	CHH	10.2857	12.75	11.25	9.25	3.78788	46.0423	26.9824	35.6074	16.4546	42.6728	3.34554	108.912	0.020301	0.00753279	0.877055
Chr1	6397580	CG	16.75	19.5	23	20	0.78125	45.2778	93.6105	72.9316	11.5118	28.755	2.89023	813.868	0.0519097	0.0397844	0.877055
Chr1	6397665	CG	15.25	23.25	21.75	16.75	76.0224	0	2.08333	0	56.3134	168.868	0.0358798	161.289	1.00963e-05	1.17878e-06	1
Chr1	6397666	CG	15	19	20.75	18.5	78.4822	1.04167	1.92308	1.47059	52.165	156.486	0.00427239	181.881	1.68702e-05	1.98408e-06	1
Chr1	6405329	CHH	12.125	19.75	16.5	15.75	12.7388	30.6111	28.3681	43.3497	15.6757	37.9781	4.52449	57.7233	0.0198482	0.0104054	0.85097
Chr1	6408598	CG	15.75	23	25.5	20	3.56267	74.9039	76.0402	71.4935	91.2071	273.11	0.25578	87.5602	3.73203e-07	4.20426e-08	1
Chr1	6408599	CG	15.25	28	26.75	17.75	8.36075	73.6197	80.6534	84.2559	181.913	540.531	2.60393	44.9528	2.90418e-09	3.24992e-10	0.877055
Chr1	6416226	CG	14	16.25	15.75	13.75	90.7143	38.4616	3.1015	22.2222	10.1578	27.4971	1.48818	842.037	0.0723737	0.0486502	0.920904
Chr1	6416227	CG	9.75	13	15.5	11.3333	88.144	34.2949	1.78571	0	24.9277	67.4744	3.65436	386.356	0.00249582	0.000657361	0.877055
Chr1	6429762	CG	20.75	28.25	24	26.5	29.0951	67.5459	79.1043	62.8788	10.5061	29.4554	1.0315	270.575	0.0652181	0.0356131	0.969545
Chr1	6469279	CG	13.1429	19.5	17.25	12.5	0.5291	81.4963	75.9399	73.6966	188.359	562.276	1.40104	46.0332	7.41648e-09	8.51968e-10	0.945797
Chr1	6469280	CG	10.375	13.5	20	16.75	0	89.2993	78.969	86.7544	243.061	724.343	2.41966	47.8864	3.77364e-10	4.03999e-11	0.877055
Chr1	6472750	CG	18.125	23.75	23.75	24.5	45.6626	80.2231	80.9266	68.4694	12.7446	35.2187	1.50751	129.939	0.0482427	0.0151933	0.913326
Chr1	6472760	CG	17	20.75	20	17.75	18.6354	90.25	88.4545	79.1667	40.2713	119.262	0.776009	182.41	9.26363e-05	1.22283e-05	0.987676
Chr1	6472761	CG	19.25	25.25	24	24	19.3038	85.8333	88.464	80.3489	51.338	152.998	0.50822	134.92	1.87605e-05	2.30794e-06	1
Chr1	6472773	CG	16.75	22.5	19.5	18.75	28.2724	78.0032	79.4783	55.3494	12.7395	32.7371	2.74076	266.975	0.0482427	0.0216849	0.877055
Chr1	6472774	CG	19.625	25.75	23.5	23	25.3126	84.865	79.3426	54.2152	26.9024	67.4142	6.64655	160.614	0.00110594	0.000438144	0.817089
Chr1	6473354	CG	18.25	21.75	19.25	18.5	16.9044	62.9495	72.4652	73.5417	14.9277	43.8895	0.446725	304.29	0.0251117	0.00489792	1
Chr1	6473355	CG	17.375	21.75	19	18.5	21.7057	65.3472	81.7216	76.3015	10.6957	30.8035	0.641878	433.616	0.0619156	0.0289705	1
Chr1	6489421	CG	13.75	23	17	17.75	50.7917	0	0	1.47059	16.0931	48.2564	0.011457	251.68	0.0174461	0.00293195	1
Chr1	6489422	CG	17.75	19.75	23.75	23.5	39.3342	0.925925	1.13636	0	37.1047	111.269	0.0226904	64.4307	0.000156632	1.93539e-05	1
Chr1	6489430	CG	13.875	23.75	17.5	19.25	37.3693	3	0	0	9.19642	27.4854	0.0519482	230.999	0.100859	0.0487414	1
Chr1	6489431	CG	17.125	20.5	24	22.75	37.8649	0	1.13636	0	19.0107	57.0031	0.0145509	118.327	0.00745498	0.00115876	1
Chr1	6522480	CG	9	16	15.75	11.25	0	17.3398	73.0632	39.8246	23.7997	42.1204	14.6394	214.74	0.00220647	0.00608256	0.180935
Chr1	6522982	CG	13	24	20.5	24.5	87.882	1.38889	0	1	223.736	671.131	0.0378589	54.2409	6.7899e-10	6.97652e-11	1
Chr1	6522983	CG	8.875	18.5	16.5	17	85.2976	0	0	1.66667	76.7506	230.202	0.0247347	149.737	1.22752e-06	1.38851e-07	1
Chr1	6551481	CG	21.75	26.5	27	25	21.053	73.2343	93.5049	96.9871	15.8164	44.7063	1.37144	479.899	0.0190021	0.00443158	0.953413
Chr1	6551482	CG	10.8571	13.75	14.25	11.25	18.6501	65.2778	96.6667	98.4375	17.551	46.3654	3.14375	442.777	0.0149062	0.00494335	0.877055
Chr1	6569949	CG	16.75	24.5	20.25	22	2.99884	96.9928	93.4353	92.0833	780.866	2339.58	1.50839	17.0538	0	1.56945e-14	0.912996
Chr1	6569950	CG	9.75	15.75	18.25	14.75	1.04167	95.696	93.1128	97.2222	679.761	2037.63	0.823916	20.9487	0	3.74586e-14	0.974819
Chr1	6570366	CG	13.625	19	20	23	1.66667	84.3711	72.3214	56.902	28.1348	79.2265	2.58897	292.91	0.000852574	0.000167038	0.877055
Chr1	6570367	CG	11	16.5	17	16.25	1.5625	78.6237	80.9753	55.3081	29.9033	83.9718	2.8691	280.68	0.000594456	0.000116829	0.877055
Chr1	6573015	CG	14.125	19.75	18	17.5	61.4425	0	0	0	70.6243	211.873	7.37881e-32	85.5271	2.17248e-06	2.47531e-07	1
Chr1	6573016	CG	8.16667	9	10.25	8.5	52.1495	2.5	0	0	38.7114	115.951	0.0917327	90.8437	0.000366063	5.09732e-05	1
Chr1	6595613	CG	14.125	25.5	20	26	68.0109	10.2941	1.31579	15.625	16.489	48.2558	0.605528	345.464	0.0154436	0.00293203	1
Chr1	6603632	CG	13.875	21.25	18	16.5	21.4889	81.8493	76.3286	88.7897	37.8577	111.613	0.979872	159.152	0.000137929	1.89674e-05	0.969545
Chr1	6603633	CG	14	23.25	19.5	18.75	29.7917	85.7346	84.0792	81.0714	11.1647	33.3869	0.0536475	416.7	0.055416	0.0197136	1
Chr1	6604343	CG	13.875	22.25	24	19.5	2.89606	90.9174	96.8985	93.759	821.808	2460.99	2.21852	16.1382	0	1.15704e-14	0.877055
Chr1	6604344	CG	16.5	21	19.5	16.25	5.46475	98.3333	90.3532	94.1993	309.753	926.144	1.55784	40.8966	6.88667e-11	7.08957e-12	0.902298
Chr1	6617905	CG	19.125	23.25	21.25	23.5	11.1903	69.9663	86.082	94.493	18.5342	52.9803	1.31114	473.899	0.00850316	0.00175168	0.969545
Chr1	6617906	CG	19.25	28.5	25.75	19.5	10.9066	66.0351	89.5828	94.4723	22.121	61.8257	2.26871	407.596	0.00330165	0.000726566	0.877055
Chr1	6630780	CG	14.375	18.5	19.25	18.75	40.9473	94.6428	94.9495	92.6882	9.99252	29.951	0.0132959	452.663	0.0764573	0.032977	1
Chr1	6630781	CG	17.5	19	17.5	16.5	34.2664	88.3852	93.9194	95.8333	12.2493	36.4815	0.133148	449.451	0.0482596	0.0127494	1
Chr1	6647253	CG	11.5	15.75	17	15	76.8513	0	0	0	66.0929	198.279	5.40703e-31	142.978	3.41085e-06	3.91362e-07	1
Chr1	6647254	CG	18.5	29.75	27.5	26.25	83.4241	0.555555	1	0.833333	364.882	1094.63	0.00673543	29.9382	2.25133e-11	2.23074e-12	1
Chr1	6649684	CG	14.8571	17.75	16	14.25	64.6048	23.9583	1.92308	1.78571	16.048	43.9236	2.11017	308.725	0.022809	0.00650865	0.877055
Chr1	6649685	CG	19.875	32.25	32.25	27	81.4957	30.4177	0	2.27743	25.6624	70.2444	3.3714	340.57	0.00144817	0.00034358	0.877055
Chr1	6667651	CG	19.375	32.5	33	28	7.80363	62.5759	79.6363	63.6878	10.1068	29.1251	0.597597	609.825	0.0735042	0.037502	1
Chr1	6681736	CG	12.1429	15.75	14	13.75	8.4127	81.7045	72.6847	85.6519	25.9266	76.5856	0.597148	295.949	0.00202345	0.000321705	1
Chr1	6681737	CG	20.75	32.5	28	26.5	24.8422	90.1894	76.8386	88.379	14.0735	41.2291	0.49571	423.232	0.0331193	0.0068026	1
Chr1	6693694	CG	11.625	18.25	14.5	16.5	5.56142	56.4102	90.2016	89.522	25.547	68.6614	3.98979	374.072	0.00148504	0.000393186	0.877055
Chr1	6693695	CG	19	26.5	23.75	23.5	2.36111	60.2063	89.7373	91.9643	28.9889	80.1177	3.42454	367.077	0.000715304	0.000156111	0.877055
Chr1	6693868	CG	11.875	16	13.75	16.25	79.4618	18.7153	0	27.7536	23.3724	64.8273	2.645	303.016	0.00244059	0.000550832	0.877055
Chr1	6699197	CG	10.75	13.5	17.75	15	26.8918	1.92308	0	1.31579	9.40144	28.1363	0.0340086	113.664	0.0935753	0.0439156	1
Chr1	6699239	CHG	12.125	14.5	18.75	16.5	60.7181	1.19047	6.80685	1.25	46.8813	139.914	0.365181	113.963	3.43592e-05	4.22199e-06	1
Chr1	6699241	CHG	20.5	29.75	26.5	25.25	54.9673	0.657895	4	2.47669	76.5925	229.39	0.193514	57.8705	1.24475e-06	1.42205e-07	1
Chr1	6699247	CG	11.875	14.75	19	16.75	78.4751	1.25	12.2475	9.42982	88.8244	263.616	1.42879	91.3562	4.47502e-07	5.37103e-08	0.93732
Chr1	6699248	CG	19.75	29.5	27.25	24.25	78.3484	1.625	8.01136	9.60389	142.523	425.128	1.22075	58.4255	1.62729e-08	1.80786e-09	0.969545
Chr1	6700977	CG	7.375	11.5	11.25	10.75	73.4226	7.08333	0	11.1111	22.473	66.6445	0.387323	326.778	0.00303418	0.000468495	1
Chr1	6717471	CG	14	23.5	24.25	19.75	49.498	0	22.37	0	17.8711	46.3266	3.64338	183.132	0.010269	0.00366404	0.877055
Chr1	6717516	CG	9.57143	12	12.75	14	78.3009	13.2576	35.2679	0	13.3434	34.8457	2.59218	489.688	0.0482427	0.0201673	0.877055
Chr1	6717517	CG	12.375	19.75	23.5	17.25	72.31	6.52175	37.9386	0	11.892	29.5455	3.06533	536.949	0.0491681	0.0351211	0.877055
Chr1	6717541	CG	9.125	12	13.75	15.75	74.9851	21.875	64.2379	0	21.269	34.8682	14.4694	294.858	0.00409338	0.0159584	0.180935
Chr1	6717542	CG	10.625	20	21	14.25	84.0351	20.2718	51.6512	3.84615	18.4462	43.0785	6.13006	384.965	0.00871894	0.00540402	0.817089
Chr1	6724845	CG	21.125	30	29.75	28.75	18.4346	65.8879	50.6944	84.073	13.1729	32.9793	3.26965	341.662	0.044583	0.0209299	0.877055
Chr1	6730383	CG	16.75	25.25	22.75	20	94.7704	44.6909	2.98246	22.2431	11.1054	29.1685	2.07385	840.453	0.0560524	0.0372465	0.877055
Chr1	6730531	CG	19.5	29.25	29	22.75	20.3355	88.347	98.052	92.9233	35.2617	105.006	0.38949	242.078	0.000215678	2.81672e-05	1
Chr1	6730532	CG	14.25	16.5	17.25	15.75	19.0535	92.2329	94.1121	89.5055	34.9735	104.744	0.0881274	243.515	0.000226901	2.86229e-05	1
Chr1	6748818	CG	17.375	24.25	23.5	23	28.5045	89.6983	88.8558	92.3463	30.2735	90.6891	0.0656561	202.117	0.000551269	7.20198e-05	1
Chr1	6748819	CG	12.7143	18.5	16.25	16.25	21.4046	91.8137	91.6667	95.9795	30.8309	92.2982	0.097266	246.581	0.000782787	0.000108833	1
Chr1	6750196	CG	11.25	19.75	19.25	18.25	1.69683	92.7217	86.8448	94.1176	211.192	631.621	0.978182	60.9164	1.02068e-09	1.07498e-10	0.969545
Chr1	6750197	CG	20.125	29.75	29.75	25	1.77083	83.0283	92.4759	86.698	638.993	1907.14	4.91682	18.4547	0	5.68e-14	0.817089
Chr1	6750201	CG	11.125	19.5	18.75	19	0.833334	89.8488	92.4603	95.2851	410.198	1228.79	0.900199	32.846	1.00774e-11	1.01804e-12	0.969545
Chr1	6750202	CG	19.5	29.75	30	24.5	1.7316	89.4459	89.9818	93.1758	709.868	2127.79	0.90761	17.9234	0	2.87918e-14	0.969545
Chr1	6758569	CG	19.375	25.5	19	20.75	0.446429	33.242	52.6786	30.5138	11.9371	30.7282	2.54149	229.919	0.0491005	0.0292976	0.877055
Chr1	6766882	CG	16.875	20.5	18.5	18.5	12.0105	78.1548	78.8902	80.3728	39.0255	117.021	0.0276225	184.839	0.000113396	1.38683e-05	1
Chr1	6766883	CG	11.125	18.5	20.25	16.25	13.3479	84.0246	85.5	84.5442	28.3866	85.1441	0.0078071	286.929	0.000808249	0.000107188	1
Chr1	6777116	CG	16.5	21.5	28.25	21	58.2146	1	0	0	29.8113	89.4191	0.00741398	179.84	0.000605114	7.88218e-05	1
Chr1	6777117	CG	9.5	19.75	15.25	12.75	61.4232	1.08696	0	2.27273	23.119	69.316	0.0205248	251.82	0.00259093	0.000371516	1
Chr1	6778354	CG	14.5	21	20	16.5	73.1764	2.77778	0	0	43.1495	129.342	0.0531071	193.723	5.92997e-05	7.1409e-06	1
Chr1	6778355	CG	18.25	26	24	20	67.6396	0	1	0	35.5714	106.701	0.00654267	203.79	0.000204232	2.54121e-05	1
Chr1	6778421	CG	14.5	21	22	18.25	92.8025	0.925925	1.66667	0	606.175	1818.27	0.124999	22.3139	7.34531e-13	7.62853e-14	1
Chr1	6778422	CG	15.125	26.25	26	24.5	87.6497	0	2	1.25	330.739	991.992	0.112612	36.2603	4.36728e-11	4.3923e-12	1
Chr1	6778447	CG	14.875	23.75	22	18.25	84.0901	1.31579	1.38889	0	567.705	1702.86	0.125277	19.5069	1.27698e-12	1.14841e-13	1
Chr1	6778448	CG	15.25	27	27.25	24.5	78.4557	1.31579	0.675675	2.27273	635.394	1905.84	0.172892	14.9459	0	5.70762e-14	1
Chr1	6778474	CG	15	23	20.75	19	80.6573	0.833333	1.66667	0	124.529	373.52	0.0339238	81.8828	4.2095e-08	4.55126e-09	1
Chr1	6778475	CG	14.625	28	28.5	22.25	79.9959	1.13636	0.961538	2.77778	131.645	394.829	0.0537798	74.6688	2.85115e-08	3.06756e-09	1
Chr1	6778524	CHG	13.75	19.5	21	17.25	30.6233	1.04167	2.08333	0	19.3155	57.827	0.0597534	72.6365	0.00685399	0.00106783	1
Chr1	6778526	CHG	13	25.75	25.25	20.5	34.1701	0	1.71429	2.77778	23.7299	70.9722	0.108829	72.1978	0.00224193	0.00032319	1
Chr1	6778531	CHH	14.125	19.75	20.75	17	23.5107	1.19047	0	0	13.7586	41.2152	0.0303703	62.2201	0.0367073	0.00681482	1
Chr1	6778537	CHH	13	25	24.5	20.75	22.0611	0	2.31579	0	9.84459	29.3409	0.0964386	74.1457	0.0801313	0.036244	1
Chr1	6778539	CHH	14	20.75	20.25	17.5	26.247	0	0.714285	0	31.2685	93.7661	0.0196446	34.6289	0.000453501	5.82782e-05	1
Chr1	6778541	CHH	13.875	21.75	20.25	17	24.9751	0	0	0	10.3318	30.9955	4.13435e-31	96.5958	0.0685819	0.0281302	1
Chr1	6778543	CHH	14	21.5	20.5	17.25	22.4094	0	1.92308	0	61.358	183.279	0.397331	12.4102	5.64942e-06	6.72585e-07	1
Chr1	6778545	CHH	14.125	21.25	20.25	17.5	32.4623	1.04167	0	2.17391	44.8224	134.199	0.134168	35.2441	4.61369e-05	5.58304e-06	1
Chr1	6778551	CHH	13.625	21.75	20	17.5	14.4687	1	4.329	0	9.82403	27.9848	0.743657	27.6315	0.0807118	0.0450126	0.99363
Chr1	6778553	CG	13.5	21.25	20.75	17.25	87.8406	1	0	0	497.915	1493.64	0.0541818	24.6085	2.87191e-12	2.74044e-13	1
Chr1	6778554	CG	12.875	23	22.25	18.5	86.7032	0.806453	1.08696	1.08696	213.119	639.352	0.00190221	55.152	9.59301e-10	9.87144e-11	1
Chr1	6778566	CHH	14.875	18.5	20.25	18.5	15.3068	0	0	0	9.84431	29.5329	3.7288e-31	38.0806	0.0801361	0.035188	1
Chr1	6778579	CHG	15.375	20	18.75	18	54.9991	0	0	1.19047	32.505	97.4892	0.0128728	146.793	0.000357624	4.54909e-05	1
Chr1	6778581	CHG	13.375	21	21	18	53.2631	0	2.08333	0	178.482	534.979	0.233398	24.7947	3.32264e-09	3.4952e-10	1
Chr1	6778594	CG	15.75	21	18.75	18.25	82.7302	0	1.92308	1.78571	161.406	484.079	0.069912	65.853	6.75391e-09	7.14004e-10	1
Chr1	6778595	CG	13.875	20.25	18	17	87.2384	0	2.45215	0	318.957	956.442	0.213901	37.4819	5.62833e-11	5.6619e-12	1
Chr1	6778598	CHH	14.25	20.5	17.5	16.75	13.6333	1	0	0	10.1765	30.4338	0.0477919	27.8987	0.0719846	0.0306295	1
Chr1	6778708	CG	18.25	21.75	25.5	21.75	93.5505	0	2.5	0.806453	639.425	1917.67	0.304417	21.3927	0	5.50271e-14	1
Chr1	6778709	CG	17.5	27	25.25	24.5	93.4175	0.806453	1.94903	1.38889	761.69	2284.92	0.0733735	17.7945	0	1.81184e-14	1
Chr1	6778728	CG	18	23	25	23.5	86.3933	0.833333	0	0	221.57	664.674	0.0172894	53.5544	7.27819e-10	7.48143e-11	1
Chr1	6778729	CG	18.375	26.75	24	24.75	85.1877	0.86207	0.78125	1.31579	245.557	736.655	0.00718842	46.1971	3.51412e-10	3.5821e-11	1
Chr1	6778817	CG	17.25	19.75	22.75	21.75	29.3259	0	2.5	0.961538	16.17	48.3485	0.0807285	78.7943	0.0170403	0.00290151	1
Chr1	6778818	CG	16.375	24.75	22.25	23.75	26.8796	0	1.19047	0	24.5784	73.6524	0.0413428	45.7067	0.00184248	0.000259032	1
Chr1	6779738	CG	18.25	24.75	26.5	21.75	79.2353	0.892857	0	41.6667	17.2071	42.2032	4.7091	481.254	0.0124528	0.00602224	0.823754
Chr1	6779739	CG	8.625	9	11.25	11.75	79.8453	0	0	34.6591	15.3213	40.1077	2.92811	522.135	0.0282205	0.0102654	0.877055
Chr1	6779760	CG	18.625	25.75	25.25	20.75	62.4916	0	0.86207	0	84.369	253.08	0.0135021	73.3877	6.38777e-07	7.15595e-08	1
Chr1	6779761	CG	8.85714	9.33333	11	13.25	68.961	0	1.66667	0	38.3155	114.906	0.0203243	173.947	0.000387535	5.36996e-05	1
Chr1	6789717	CG	8.625	8.25	11.25	11.5	80.3312	43.9286	0	15	12.2333	29.9439	3.37805	590.396	0.0482596	0.0330135	0.877055
Chr1	6807317	CG	19.375	28.5	27.25	27.25	95.8755	45.2257	4.08002	23.7857	11.1737	29.4557	2.03273	833.348	0.0553106	0.0356121	0.877055
Chr1	6807380	CG	16.125	29.25	24.25	22.5	89.1639	27.0857	78.1548	2.08333	22.2812	35.5737	15.6349	384.61	0.00317599	0.0144574	0.180935
Chr1	6811393	CG	9	15	13	16.25	59.2298	0	3.70879	0	11.8063	35.3226	0.0481545	380.861	0.060191	0.0242917	1
Chr1	6811394	CG	16.375	29.75	25	27	57.4572	0	0.86207	0	40.6335	121.885	0.00769837	128.714	8.75009e-05	1.0591e-05	1
Chr1	6817109	CG	12.875	15	16	15.75	8.26389	86.7133	74.4669	92.2162	19.545	57.2777	0.678559	486.612	0.0064394	0.00112693	1
Chr1	6817110	CG	12.875	24.5	19	21	14.793	82.5222	72.5397	94.7344	15.3235	44.036	0.967153	511.051	0.0221454	0.00481064	0.969545
Chr1	6818902	CG	11.875	18.25	17	18	1.25	71.875	90.0568	88.5037	22.8891	66.9899	0.838704	484.481	0.00274032	0.000454792	0.974819
Chr1	6818903	CG	16.25	34	23.75	21.25	1.16342	66.2065	91.9938	85.1535	27.7243	79.4751	1.84886	386.097	0.000930177	0.000163869	0.877055
Chr1	6821961	CG	26.5	42.5	33.5	29.5	11.6721	39.5829	35.8091	48.9705	10.9825	30.3296	1.30887	140.373	0.0576334	0.031119	0.969545
Chr1	6829863	CG	19.875	30.5	28.25	26	75.81	23.5242	0.892857	20	12.9316	36.3789	1.2079	491.036	0.0482427	0.0129354	0.969545
Chr1	6849368	CG	17.125	23.25	26.75	27.25	49.5731	30.1038	0	0.806453	12.1644	27.6891	4.40211	267.331	0.0484192	0.0472035	0.873617
Chr1	6857839	CG	14.4286	23.5	18.25	17.25	26.4121	93.636	79.7147	88.7876	28.6872	84.0189	1.02129	195.588	0.00117052	0.000188888	0.969545
Chr1	6857840	CG	21.25	34.25	29	28.25	31.8076	90.9297	91.945	88.2366	28.6083	85.6721	0.0764511	192.152	0.000772834	0.000103155	1
Chr1	6890647	CG	12.875	17.75	15.25	14.25	21.0456	77.2619	71.8974	88.3155	10.9137	31.6466	0.547311	512.219	0.0586183	0.0254806	1
Chr1	6895993	CG	16	21.75	20	21.25	95.6648	44.2618	1.25	24.8958	12.3642	32.3	2.39632	774.57	0.0482427	0.0231236	0.877055
Chr1	6901072	CG	11.25	13.25	16	17.5	50.0636	0	0	1.13636	14.0983	42.2825	0.00614392	280.238	0.0328504	0.00596445	1
Chr1	6901073	CG	14.125	22.5	27.5	22.25	54.8417	2.11207	0	0	51.4454	154.206	0.0651953	91.2303	1.84952e-05	2.18823e-06	1
Chr1	6914991	CG	12.7143	16.5	14.75	13	89.9603	9.61538	7.29167	23.3333	14.1375	41.4503	0.481008	624.96	0.0403277	0.00871533	1
Chr1	6914992	CG	14.875	24.75	23.25	21.75	80.1845	16.4583	4.34783	22.962	11.9626	34.6888	0.599557	595.381	0.048884	0.016361	1
Chr1	6915116	CG	11.25	17	16.75	17.5	17.939	46.7045	92.4105	92.2619	13.3911	30.2002	4.9865	556.774	0.0414393	0.0317462	0.817089
Chr1	6934293	CG	16.375	24	23	24.75	90.2671	3.41811	22.0238	0	33.408	96.8344	1.69477	331.57	0.000302181	4.75068e-05	0.877055
Chr1	6934294	CG	13.875	13.5	17.75	17.5	92.882	0	27.0833	1.25	25.3958	72.1502	2.01866	463.155	0.00153522	0.000292901	0.877055
Chr1	6937089	CG	23.875	32.75	26.25	22.5	47.9394	0	0.925925	0	11.9067	35.7126	0.00374883	304.926	0.0491316	0.0141861	1
Chr1	6951605	CG	8	11.5	9.75	8.5	2.85714	67.8846	37.0536	83.373	14.4516	33.8638	4.74559	468.637	0.036663	0.0230486	0.826922
Chr1	6966360	CHG	17.875	25.25	26.25	20.5	2.57936	46.3349	41.6456	43.5426	22.1881	66.2036	0.180309	123.439	0.00324875	0.000487046	1
Chr1	6966362	CHG	11.375	12.75	14.75	15	0	40.9188	43.3824	36.6369	12.3824	36.7087	0.219309	212.498	0.0482427	0.0123541	1
Chr1	6966368	CG	18.25	24.5	26	18.75	6.38276	88.2626	95.6576	90.4167	385.242	1151.89	1.91904	30.1516	1.54559e-11	1.58327e-12	0.877055
Chr1	6966369	CG	12.25	14.25	16	15.5	4.24279	86.218	92.2436	90.9722	111.807	334.651	0.384226	105.021	8.9865e-08	9.96979e-09	1
Chr1	6966374	CG	18.25	25.5	26.25	18.75	2.04678	93.8667	91.7496	86.4358	404.315	1209.19	1.87978	31.1875	1.08665e-11	1.13703e-12	0.877055
Chr1	6966375	CG	11.75	13.75	16.25	14.5	1.93452	89.1559	95.0213	84.7861	452.926	1351.06	3.85936	27.3377	5.14944e-12	5.39111e-13	0.877055
Chr1	6966380	CHG	18.375	27.25	25.75	19	0.694445	53.763	51.3209	61.7032	75.3179	222.331	1.81131	65.0737	1.39523e-06	1.76892e-07	0.877055
Chr1	6966382	CHG	12	13.75	17	14.25	3.89277	44.3738	45.2308	46.7857	32.2899	96.7303	0.0697291	85.7537	0.000372777	4.78402e-05	1
Chr1	6966405	CG	17.625	26	26.25	19.5	2.30159	88.9527	80.4933	87.7394	203.778	608.286	1.52388	54.9219	1.31146e-09	1.40533e-10	0.906844
Chr1	6966406	CG	12.875	15	18.25	12.75	0	88.7255	87.7778	89.8747	179.176	537.404	0.0626348	70.4198	3.23126e-09	3.38547e-10	1
Chr1	6968794	CG	11.5	21.25	16.5	16.25	41.593	1.08696	0	0	25.5402	76.5911	0.0147863	106.538	0.00148721	0.000204847	1
Chr1	6968795	CG	14.375	15.25	16.75	16.75	49.8065	0	0	1.31579	24.7528	74.2292	0.0146472	157.6	0.00177167	0.000247145	1
Chr1	6974943	CG	11.75	18.25	19	14.25	49.495	1.38889	0	1.78571	11.1369	33.3897	0.0104274	337.271	0.055756	0.0197056	1
Chr1	6974944	CG	13.75	24.25	21.25	17.25	53.1286	1	0	1.25	58.6376	175.866	0.0233707	74.8802	7.67684e-06	8.93096e-07	1
Chr1	6991074	CG	20.5	29.25	29	22	34.3399	11.4516	1.08696	2.27272	9.70899	27.4255	0.850733	151.308	0.0840205	0.0491995	0.974819
Chr1	6992724	CG	16.625	20.75	20	22.75	58.7936	14.7177	7.33696	14.75	18.3982	54.4303	0.382176	190.889	0.00883943	0.00150633	1
Chr1	6992725	CG	15.125	24.5	19.25	23.75	64.6832	8.75863	9.70983	21.3256	11.2809	32.8294	0.506624	386.56	0.0542025	0.0214016	1
Chr1	7001843	CG	13	22.5	18	16	55.4415	1.31579	0	0	12.4412	37.3118	0.00593125	389.194	0.0482427	0.011391	1
Chr1	7001844	CG	14.25	22	20.25	19.75	67.5032	5.28694	2.47312	1.92308	28.7438	86.1183	0.056559	230.269	0.000751981	9.99784e-05	1
Chr1	7002427	CG	8.25	15	16	18	83.9583	45.4059	0	11.1111	12.4062	30.5024	3.35804	667.309	0.0482427	0.0303143	0.877055
Chr1	7002428	CG	10.75	16.75	13.5	15	88.6003	46.4286	3.57143	10.9312	14.1234	35.6745	3.34778	627.475	0.0325839	0.0142589	0.877055
Chr1	7002462	CG	10.5	18.5	18	18	16.9618	92.9187	93.8811	95.6699	91.3548	273.915	0.0746653	104.424	3.69071e-07	4.11747e-08	1
Chr1	7002463	CG	10.375	16.75	14.5	16	15.3271	99.1072	96.1539	97.7273	137.265	411.573	0.110475	79.0625	2.12111e-08	2.2807e-09	1
Chr1	7063760	CG	16.25	23.75	20.5	15.5	6.90747	92.0465	97.2222	93.913	110.853	332.063	0.248393	110.638	9.55072e-08	1.05328e-08	1
Chr1	7063761	CG	17.5	22.5	23.5	19.5	10.6838	92.9466	90.6257	96.3384	45.2109	135.36	0.136399	242.058	4.35763e-05	5.269e-06	1
Chr1	7066776	CG	10.75	16.75	15.5	14.25	14.4935	88.8237	90.1984	95.1358	105.025	314.098	0.487787	90.353	1.39265e-07	1.56614e-08	1
Chr1	7066777	CG	40.375	66	51.25	46	42.975	89.8821	86.5919	88.3564	77.8941	233.169	0.256692	42.2475	1.10808e-06	1.27012e-07	1
Chr1	7068134	CG	14.75	18	22	19.25	50.8006	93.0944	96.6842	97.9167	17.8076	53.1494	0.136687	183.676	0.0104586	0.001721	1
Chr1	7068135	CG	29.5	48.25	38.75	39.25	49.0728	95.8581	97.7141	94.2456	16.1352	48.2952	0.0551994	218.304	0.0172213	0.00291936	1
Chr1	7073084	CG	8.875	14.6667	11.75	6.25	39.3524	74.6439	84.2635	83.8889	10.3236	30.2559	0.357362	271.982	0.0778431	0.0384061	1
Chr1	7074621	CHH	17.75	29.25	26.75	24.75	13.8777	30.8624	26.4212	33.0921	10.5784	29.5814	1.07694	42.8352	0.063888	0.0349227	0.969545
Chr1	7081398	CG	15.75	20	15.5	18	92.623	1.08696	0	0	426.554	1279.56	0.0493346	31.931	7.69792e-12	7.77138e-13	1
Chr1	7081399	CG	16.75	19.75	19.5	18.5	90.9858	0	1.04167	1.66667	455.207	1365.42	0.0994014	28.5273	5.14944e-12	5.03495e-13	1
Chr1	7094667	CG	14.4286	15.75	14.75	13.25	45.5141	7.46528	5.27129	9.19117	15.1856	45.3399	0.108474	142.325	0.0293806	0.00553933	1
Chr1	7097994	CG	17	27.75	23.5	23.25	40.86	0.78125	1.19047	0	24.4045	73.186	0.0138047	106.005	0.00191968	0.000269112	1
Chr1	7116028	CG	13.625	18.5	19.75	18.75	2.0979	91.7057	67.8701	23.8892	17.7211	33.9572	9.60302	493.008	0.0107243	0.0181503	0.505492
Chr1	7116069	CG	13.5	18.5	20.25	20	82.7184	9.16667	2.43056	24.8965	18.5295	53.22	1.18425	448.96	0.00851466	0.00170848	0.969545
Chr1	7116070	CG	11.125	16.25	16	14.25	89.9013	7.32323	2.17391	24.8398	24.7538	71.527	1.36715	413.066	0.00177145	0.000308644	0.955225
Chr1	7117066	CG	8.71429	14	11.5	9.25	66.0091	2.27273	0	0	15.0118	45.0024	0.016465	418.284	0.0309601	0.00575518	1
Chr1	7117067	CG	8.57143	12.5	12	13.25	43.1463	0	1.66667	0	24.4792	73.3698	0.0338843	109.304	0.0027492	0.000410622	1
Chr1	7123883	CG	15.125	17.75	19.75	17.75	83.7258	14.4079	41.4216	3.91414	12.2207	31.7898	2.43611	614.822	0.0482596	0.0249483	0.877055
Chr1	7123884	CG	24.625	30.5	30.5	27.25	85.6461	14.1196	50.6702	1.59091	15.1298	35.7785	4.80542	541.289	0.0235519	0.0140566	0.817919
Chr1	7130309	CG	13.625	19	17.25	14.25	10.6339	69.1333	70.1015	72.9692	50.7337	151.922	0.139466	114.125	2.03329e-05	2.42259e-06	1
Chr1	7130310	CG	8.42857	12.25	11.75	13	12.8061	84.162	75.9425	64.4853	27.4287	78.6756	1.80525	216.406	0.00149535	0.000275884	0.877055
Chr1	7145350	CG	17	24.5	21	23.75	0	22.9167	33.9748	30.7677	23.9162	67.4847	2.13197	60.7279	0.00214678	0.00043552	0.877055
Chr1	7145351	CG	15	16.75	17.5	19.5	0	27.5535	31.8361	39.3492	21.1744	60.2198	1.65173	86.3444	0.00419116	0.000845895	0.878223
Chr1	7147822	CG	11.875	20.75	19	16.5	89.6947	16.0714	25	0	13.4057	38.4372	0.889968	721.382	0.0412387	0.00979238	0.969545
Chr1	7147823	CG	11.375	14.75	19.25	14	89.1464	10.9375	20.4546	0	24.6293	71.861	1.01339	413.526	0.00182146	0.000300171	0.969545
Chr1	7148910	CG	14.25	18.25	19.25	17.25	0.568181	67.9622	67.8705	80.6196	227.728	671.435	5.87405	36.6313	5.9946e-10	6.9559e-11	0.817089
Chr1	7148911	CG	20.125	29.25	30.5	23.5	1.52627	69.476	76.9643	65.4399	144.399	428.089	2.55483	53.5389	1.48351e-08	1.72011e-09	0.877055
Chr1	7155808	CG	16.375	25.25	23	20.75	90.8041	5.74535	6.59957	23.9044	80.4832	234.819	3.31526	126.674	8.83444e-07	1.20996e-07	0.877055
Chr1	7155809	CG	8.71429	11.25	14.5	12.25	92.4176	3.33332	3.74331	18.4343	58.1698	171.253	1.62843	181.784	1.65139e-05	2.28516e-06	0.891041
Chr1	7156599	CG	13.75	18.25	22.25	16.5	1.69956	74.2544	86.1118	78.2189	301.476	895.451	4.48858	32.4698	8.33984e-11	8.98449e-12	0.855741
Chr1	7156600	CG	10.5	20.5	16.5	13.25	3.27922	82.1032	78.6835	71.5145	150.121	446.413	1.97552	59.1262	1.12774e-08	1.27543e-09	0.877055
Chr1	7157008	CG	17.625	19.75	24	19.25	32.0536	92.5268	92.5927	97.6136	22.6068	67.5725	0.123971	274.741	0.00293469	0.00043219	1
Chr1	7157009	CG	14	21	21	16.25	33.0796	96.8864	96.9551	94.8809	21.1946	63.5469	0.0184268	301.334	0.00416982	0.000618689	1
Chr1	7157047	CG	18.5	19.5	22.5	17.25	6.36134	92.822	92.4351	94.1805	297.786	893.191	0.0830473	40.4745	9.0725e-11	9.13515e-12	1
Chr1	7157048	CG	13.875	20.75	18.25	17	5.625	94.1131	92.1875	91.8055	281.356	843.783	0.141866	43.1338	1.34581e-10	1.36362e-11	1
Chr1	7158476	CG	15.5	21.5	19	17	73.9347	0	0	1.38889	39.325	117.952	0.0117084	219.673	0.00010805	1.3161e-05	1
Chr1	7158477	CG	15	28.75	25.5	22.25	78.0779	0.925925	0	0.892857	62.5229	187.554	0.00718574	153.603	4.97215e-06	5.73581e-07	1
Chr1	7164599	CG	16.5	20	18	18	3.26389	83.125	87.6667	64.3651	27.5164	78.9895	1.77982	342.928	0.000971215	0.00017009	0.877055
Chr1	7164600	CG	12.75	20.5	16.75	14.5	1.42857	82.2685	74.3202	57.882	23.7969	67.8284	1.7812	347.368	0.00220794	0.000422637	0.877055
Chr1	7175046	CG	17.375	23.5	24	26.5	86.0901	10.7969	45.1923	10.5828	14.9848	38.688	3.13323	506.593	0.0246644	0.00947113	0.877055
Chr1	7175047	CG	14.8571	21	21.5	16.5	97.5	10.3783	48.4679	10.119	16.937	43.8518	3.47963	559.739	0.0177103	0.00656301	0.877055
Chr1	7175330	CG	18.125	23.25	23	21.25	58.7256	0.675675	2.02381	21.6644	10.5093	28.9293	1.2993	424.893	0.0651407	0.0386931	0.969545
Chr1	7185807	CHG	12.7143	17.5	20.5	19	7.20619	0	1.25	0	10.4438	30.7036	0.313865	6.63767	0.0750795	0.0359711	1
Chr1	7186297	CG	20.5	23.5	29.5	24	0.899621	85.3671	79.4117	84.3807	493.022	1475.35	1.85594	21.9582	2.87191e-12	2.98665e-13	0.877055
Chr1	7186298	CG	19.25	26	25.5	23.25	1.31579	83.3333	80.1587	82.7775	199.913	599.298	0.220005	52.2567	1.50162e-09	1.5619e-10	1
Chr1	7203600	CG	18.625	19	23.25	23.25	50.8461	0	0.78125	0	23.4259	70.2683	0.00465566	174.799	0.00240953	0.000342867	1
Chr1	7203601	CG	13.625	22.25	22.75	20	55.7361	1.19047	2.17391	2.44048	32.6344	97.8787	0.0122141	141.95	0.000349018	4.43316e-05	1
Chr1	7220124	CG	17.375	21.75	21.25	19.25	33.4334	93.0315	96.1557	97.0486	14.4653	43.3122	0.0418055	425.71	0.0291288	0.00524921	1
Chr1	7227222	CG	17.375	25.25	28.5	22.25	54.4729	0	3.06548	0.86207	26.6229	79.7513	0.0587666	170.111	0.00117395	0.000160555	1
Chr1	7227223	CG	9.25	17	13	16.75	52.5397	1.78571	0	2.5	19.2926	57.8165	0.0305821	216.88	0.00689822	0.00106886	1
Chr1	7244650	CG	13.375	13.5	18	17.5	6.39159	76.6072	70.581	65.783	18.6701	55.3598	0.325204	361.822	0.00818971	0.00136898	1
Chr1	7244651	CG	14.5	15.75	12.75	17	4.46428	72.8463	67.7976	56.7077	16.7655	48.8216	0.737447	369.682	0.0142086	0.00275128	0.994849
Chr1	7245510	CG	28	34.75	34.25	35	0.431035	89.4	65.5952	55.2551	13.9791	37.9413	1.998	613.764	0.0341837	0.0104554	0.877055
Chr1	7259782	CG	9.5	15	10.5	9.25	90.3704	22.2826	2.5	15.9091	16.6035	48.2967	0.756921	484.051	0.0342838	0.00794657	0.99255
Chr1	7277227	CG	13.5	20.5	15.5	19.25	26.7493	76.3495	87.3341	86.7103	18.0254	53.0304	0.52297	291.151	0.00982319	0.00174285	1
Chr1	7277228	CG	16.25	18.25	26	19.75	18.4941	83.2971	74.3539	91.3225	19.8586	57.9041	0.835796	344.836	0.00591161	0.00105973	0.974819
Chr1	7285986	CG	45.875	63.25	54	51.75	1.46367	51.1377	50.0476	50.3487	47.7847	143.323	0.0157333	80.568	3.02325e-05	3.58981e-06	1
Chr1	7287954	CG	22.5	38.5	38.5	25	81.5978	1.11166	0	2.8629	77.6659	232.872	0.062736	132.82	1.13096e-06	1.28127e-07	1
Chr1	7287955	CG	9	14.75	14.25	16	78.3876	0	0	5.33627	29.2685	87.5693	0.118023	321.697	0.000676195	9.00761e-05	1
Chr1	7289264	CG	12.2857	14	12.25	13	96.6705	3.88889	1.78571	0	912.722	2736.08	1.04422	14.5151	0	3.15661e-14	0.969545
Chr1	7289265	CG	14.375	21	21.75	19.75	93.5015	0	0	0	836.73	2510.19	9.43753e-32	16.7175	0	1.0252e-14	1
Chr1	7289266	CG	12.5714	14.25	12.25	13.25	90.4105	0	0	0	166.025	498.076	4.62084e-32	72.5551	1.71974e-08	1.92597e-09	1
Chr1	7289267	CG	14.125	21.25	22.25	20	85.7944	1.08696	0	2.22332	75.8942	227.617	0.0326863	151.255	1.32424e-06	1.50025e-07	1
Chr1	7291087	CG	13.25	20.5	19.25	18.75	75.0565	14.191	1.5625	8.82866	48.0867	142.131	1.0643	150.979	2.89923e-05	3.79726e-06	0.969545
Chr1	7291088	CG	15.25	19.5	19.25	19.5	85.9136	13.5287	3.11355	10.9375	47.975	142.737	0.594146	197.937	2.94421e-05	3.69016e-06	1
Chr1	7291806	CG	21.125	25.25	28.25	24	30.5538	89.2596	88.4105	89.2089	20.6698	62.0025	0.0034353	264.086	0.00477879	0.000714557	1
Chr1	7291828	CG	10.75	17	14.75	15	0.961539	92.247	86.6072	84.422	443.508	1325.74	2.39066	27.2768	6.01531e-12	6.11102e-13	0.877055
Chr1	7291829	CG	19.875	25	28.75	24	1.31579	87.0567	93.8349	91.4463	495.049	1481.5	1.82318	25.9317	2.87191e-12	2.90771e-13	0.877055
Chr1	7302716	CG	14.375	19.5	15.25	13.5	35.1964	97.3684	91.8329	98.2143	16.7224	49.8952	0.135975	353.39	0.0143957	0.00244053	1
Chr1	7302717	CG	21.5	33.75	28.5	24.25	24.3488	95.5817	95.6238	98.75	45.0491	135.005	0.071065	185.867	4.46276e-05	5.36361e-06	1
Chr1	7304341	CG	13.1667	19.5	15.25	14.75	42.9365	96.7437	92.335	94.3627	10.5601	31.5645	0.0578532	336.68	0.0834276	0.0397159	1
Chr1	7305200	CG	14	21.75	21.5	18	92.9471	2.39651	0	2.85948	251.89	755.313	0.178288	52.8516	2.93868e-10	3.00202e-11	1
Chr1	7305201	CG	15.625	24.75	22	18.25	94.7707	0.595237	6.6636	1.47059	940.223	2814.69	2.99082	14.3904	0	5.13492e-15	0.877055
Chr1	7308763	CG	27.125	38.75	35.25	31.25	1.64087	95.171	96.0211	98.718	1889.7	5665.51	1.79416	7.64559	0	1.2613e-16	0.877055
Chr1	7325692	CG	15.25	21.75	23	17.75	0	72.0813	56.7122	70.8081	55.3056	161.493	2.21178	131.575	1.14036e-05	1.60005e-06	0.877055
Chr1	7325693	CG	8.5	13	9.66667	9.5	1.04167	60.9203	48.1481	69.7412	33.5075	95.0129	2.75482	145.16	0.00136338	0.000281894	0.877055
Chr1	7325711	CG	15.5	22	21.5	18.75	7.51879	61.9299	69.7478	56.5006	37.1878	108.922	1.32072	134.313	0.00015443	2.2248e-05	0.968528
Chr1	7325712	CG	9	13.25	10.6667	9.75	2.08333	60.9091	68.7879	52.3485	14.6687	42.4732	0.766489	306.028	0.0482427	0.0142628	0.990519
Chr1	7328523	CG	10.125	13.25	11	15.5	5.72917	92.0725	89.916	95.1255	169.419	507.484	0.386001	71.0031	4.79877e-09	5.09112e-10	1
Chr1	7328524	CG	16.625	25.25	26.5	22.5	1.875	94.8375	85.2744	88.8889	265.472	792.422	1.99776	46.6868	2.02781e-10	2.12994e-11	0.877055
Chr1	7330760	CG	14.5	25	19.5	17.75	17.8559	0	0	1.78571	18.4986	55.1679	0.164019	25.922	0.00859018	0.0013963	1
Chr1	7333019	CG	11.25	13.25	18.25	14.75	45.8415	0	2.74725	0	16.5277	49.4804	0.0513971	195.793	0.0152628	0.00255679	1
Chr1	7333020	CG	10.375	17	19.5	18.5	47.0089	1.19047	1.92308	1.31579	19.6372	58.9043	0.00363521	168.942	0.00628164	0.000960423	1
[truncated: 29,397 more rows]
