# Supplementary material for: Contribution of epigenetic variation to adaptation in Arabidopsis
Source: Nat Commun. 2018 Oct 25;9:4446. doi: 10.1038/s41467-018-06932-5 (PMC6202389; doi:10.1038/s41467-018-06932-5)
Supplement: Supplementary file 6 — Supplementary Data 4 [file 41467_2018_6932_MOESM6_ESM.xlsx]

## Sheet: Sheet1
Supplemental Data 4: DMCs in CVL125.
		nucleotide context	average coverage D0	average coverage D1	average coverage D5	average coverage D6	average percent methylation D0	average percent methylation D1	average percent methylation D5	average percent methylation D6	F-value population of origin (POP)	F-value evolution (evoPOP)	F-value rest (remPOP)	residual mean squares (MS)	Q-value population of origin (POP)	Q-Value evolution (evoPOP)	Q-value rest (remPOP)
chromosome	position
Chr1	309	CG	14.5	15	15.25	16	84.3345	63.756	65.2976	74.5688	13.1597	32.616	3.43161	39.874	0.0349211	0.0303978	0.854353
Chr1	25772	CG	13.625	22.25	15.25	19	15.0379	96.8627	96.4286	65.9722	13.0731	35.57	1.82464	687.624	0.0359255	0.0205341	0.854353
Chr1	25773	CG	10	11.5	14.5	14	15.7876	90.8712	98.2143	59.3864	13.6036	34.8418	2.98456	570.226	0.0370634	0.0279418	0.854353
Chr1	26874	CG	12.875	15.5	13.25	11	92.8308	0	0	45.6384	27.9636	70.3739	6.75841	410.917	0.00104027	0.00105173	0.854353
Chr1	26875	CG	14	15	17.5	16.25	91.2122	0	1.92308	49.8398	19.6142	47.3415	5.75048	554.586	0.0057734	0.00576899	0.854353
Chr1	27184	CG	21	24	25.25	30.25	97.2156	0.892857	0.925925	74.2188	28.1584	53.532	15.4717	463.149	0.00100069	0.0035626	0.182147
Chr1	27185	CG	11.375	15.25	18	16	94.976	1.5625	0	70.4365	24.7315	47.5053	13.3445	461.418	0.00276115	0.00721141	0.231311
Chr1	30040	CG	13.75	13.25	15.6667	10.5	19.8096	96.7611	89.2178	94.4445	51.7702	154.703	0.303587	164.173	4.5855e-05	2.17126e-05	1
Chr1	30041	CG	14.125	19.75	16.25	15.5	14.4617	97.6496	97.1154	93.6508	62.2784	186.615	0.10987	171.59	7.10729e-06	3.61426e-06	1
Chr1	30698	CG	25.875	28.5	30	28.75	93.3729	1.64021	0	48.3333	19.3075	47.7398	5.09136	591.727	0.00618214	0.00557498	0.854353
Chr1	30699	CG	9.57143	8.66667	9.25	9.25	96.6582	0	2.77778	47.9167	15.6752	38.8887	4.06842	673.09	0.025862	0.0221432	0.854353
Chr1	54052	CG	16.25	22	22.75	17.75	48.0513	0	0	10.9375	22.2802	64.6612	1.08969	146.376	0.00326905	0.0015918	0.923099
Chr1	71779	CG	17	14.25	12.5	16.25	64.6958	0	2.08333	27.0468	23.1936	61.8571	3.8618	234.613	0.00270953	0.00195821	0.854353
Chr1	73564	CG	9.875	12.5	11.5	14	85.2854	0	0	41.8483	20.6665	52.0484	4.97558	469.3	0.00458987	0.00397238	0.854353
Chr1	73565	CG	15.5714	15	16.75	17	88.3615	0	0	45.1389	19.0656	46.553	5.32199	510.465	0.00846939	0.0078412	0.854353
Chr1	95296	CG	23.75	22.75	24.75	26.5	1.00512	70.5	86.9582	55.6771	25.3185	70.1223	2.91664	335.797	0.00176526	0.00107055	0.854353
Chr1	95297	CG	12.75	15.75	11	14.75	0.833334	68.0789	88.3838	49.6825	16.2583	43.2663	2.75432	467.626	0.017113	0.0107806	0.854353
Chr1	95305	CG	24.625	24.25	25.75	26.25	0.568181	87.4533	78.5977	45.3754	19.0466	48.9281	4.10581	479.433	0.00657185	0.00504518	0.854353
Chr1	95306	CG	13	15.5	10.25	13.75	0	87.1875	86.6072	42.8105	19.6223	48.7648	5.05107	513.133	0.00576405	0.00511156	0.854353
Chr1	110633	CG	16.375	17	14.75	19	78.3835	0	0	45.258	20.4556	47.7928	6.78701	402.394	0.00479745	0.0055515	0.854353
Chr1	110634	CG	17.125	14	16.5	18.25	76.9883	0	0.86207	39.1813	18.7041	46.5257	4.79328	417.846	0.00710919	0.00617715	0.854353
Chr1	110702	CG	12.625	16.5	14	17.5	93.7366	1.38889	1.78571	23.6842	27.2794	78.8614	1.48835	437.524	0.00119437	0.000588097	0.888111
Chr1	110703	CG	12.375	13.25	12.25	12	88.6038	0	0	18.3333	40.6988	118.836	1.63041	274.869	0.000112243	5.6122e-05	0.863453
Chr1	126505	CG	11.125	9.75	10.5	10.6667	91.2766	0	0	33.3333	23.8189	66.3178	2.56953	471.728	0.00326854	0.00195821	0.854353
Chr1	126506	CG	18.75	21.75	17.5	16.25	94.564	0	0	50	18.6846	45.6135	5.22018	638.547	0.00714126	0.0067132	0.854353
Chr1	155764	CG	27.125	26.75	20.75	24.75	10.2416	0	0	3.27381	12.1515	34.0342	1.21018	11.8085	0.039815	0.0250967	0.923099
Chr1	165024	CG	11	12.5	9.25	15.75	0	89.6405	98.3333	47.3684	20.8116	51.9723	5.23129	568.364	0.00445522	0.00399361	0.854353
Chr1	165025	CG	16.625	18.5	18.5	18.5	1.55678	96.1227	92.9275	42.7309	27.2359	64.8067	8.45055	424.477	0.0012044	0.00157681	0.707519
Chr1	165604	CG	22.625	28.75	18.5	21.25	16.6702	76.9828	91.1836	73.0403	11.5862	33.5065	0.626008	581.871	0.0433958	0.0269569	0.951195
Chr1	165771	CG	10.75	11	12.25	11.25	0	69.0934	72.5	39.6429	14.0085	36.5736	2.72596	478.984	0.0265113	0.0180677	0.854353
Chr1	165772	CG	23	24.25	23.75	25	2.14286	84.5238	73.1984	42.0588	18.377	46.173	4.47898	431.827	0.00769369	0.00637042	0.854353
Chr1	182987	CG	11.375	15	17.75	15	67.537	0	2.94117	34.1667	14.8399	37.2138	3.65301	392.561	0.0204398	0.0167087	0.854353
Chr1	182995	CG	14.75	15.75	18.5	17.75	69.0798	0	0	36.6168	16.5584	40.3771	4.64905	384.535	0.0123756	0.0115174	0.854353
Chr1	189238	CG	12.875	15	14.25	15.5	83.3245	1.78571	11.6667	62.5061	37.9891	74.6915	19.6379	216.223	0.00017253	0.000778754	0.0898114
Chr1	193853	CG	14.125	16	15.25	18.5	56.697	1.5625	1.31579	11.9444	9.93601	29.1408	0.333634	441.228	0.0663968	0.0498952	0.994336
Chr1	201294	CG	12.875	19.5	18.75	18.75	6.07639	80.625	73.8604	27.6794	19.9929	40.9854	9.49659	349.717	0.0053003	0.0107747	0.542742
Chr1	201295	CG	11	15	18.25	13.25	4.56349	83.7636	77.6567	17.3077	29.1542	50.1773	18.6426	289.505	0.000826782	0.00457151	0.113369
Chr1	233951	CG	14.875	12.25	16	18.75	0	98.5294	94.2708	48.0769	21.2291	52.9667	5.36025	584.235	0.00407688	0.00371301	0.854353
Chr1	233952	CG	15	16.5	17.5	18.75	3.54663	93.4461	100	49.0384	18.6951	46.1794	4.95291	620.79	0.00712457	0.00636724	0.854353
Chr1	234384	CG	15.75	14.25	18.25	19.75	4.64616	90.4545	98.5294	45.0792	22.0829	52.7039	6.77232	490.335	0.00340863	0.00378198	0.854353
Chr1	234385	CG	10.5	10.5	12.5	13.75	6.37627	88.8306	95.1389	48.6607	13.4421	32.2354	4.0454	628.473	0.0395478	0.0484569	0.854353
Chr1	241361	CG	11.75	9.5	12	13.75	4.96031	91.0606	72.2473	38.673	13.6711	31.5057	4.75383	592.595	0.0295417	0.0354808	0.854353
Chr1	241362	CG	23.375	23	24.75	25.25	5.50725	80.9653	79.9976	43.1713	15.0482	37.6882	3.72816	498.101	0.019174	0.0157783	0.854353
Chr1	243649	CG	28.875	37.75	29.5	25.75	53.8396	0.833333	0	30.3037	15.5799	37.0104	4.86463	244.968	0.016351	0.017131	0.854353
Chr1	244173	CG	10.5	13.25	11.25	12	88.8411	9.61538	76.4976	35.7822	22.1794	36.6682	14.935	304.239	0.00333876	0.0178575	0.182378
Chr1	251587	CG	13.5	14	18	10.25	86.7674	0	1.92308	37.9808	30.6216	80.4882	5.68837	321.872	0.000625814	0.000526091	0.854353
Chr1	251588	CG	20.75	20.25	16.25	20.75	91.4579	0	0	43.9839	24.5687	62.3447	5.68069	454.073	0.00204904	0.00188885	0.854353
Chr1	276180	CG	11.875	10.5	10.75	12.25	90.6879	0	0	41.9872	22.9874	59.1179	4.92208	477.555	0.00282534	0.00238229	0.854353
Chr1	276181	CG	19.875	21	20.75	25.25	88.7431	1.38889	2.33266	48.5923	19.198	46.4959	5.54911	524.89	0.00634462	0.00619081	0.854353
Chr1	280412	CG	14.75	12.75	17.5	14.5	83.8525	0	0	42.882	17.8234	44.1485	4.66083	526.048	0.00882475	0.00771777	0.854353
Chr1	280413	CG	12.625	15.25	14.75	19	85.4603	0	3.81579	36.3949	28.4148	75.5425	4.85089	329.912	0.000952614	0.000735143	0.854353
Chr1	280415	CG	14	13	17.5	14	97.197	0	0	50	19.9408	49.2703	5.27599	631.792	0.00535868	0.0049078	0.854353
Chr1	280416	CG	13	16	14.25	19	99.4792	0	0	50.163	23.1384	57.6484	5.88344	570.263	0.00274027	0.0026443	0.854353
Chr1	287843	CG	7.375	8.5	11	8	1.78571	100	88.0208	50	16.9116	42.6757	4.02958	676.512	0.0112262	0.00896346	0.854353
Chr1	287844	CG	16.5	17.75	20.5	15.75	1.20137	96.75	94.8261	50	18.73	47.4036	4.39317	637.147	0.00706483	0.00573815	0.854353
Chr1	291998	CG	13.875	15.5	18.25	21.25	96.1648	79.4598	7.5	37.6188	17.7392	30.7774	11.2201	465.595	0.00901449	0.0393433	0.343397
Chr1	330089	CG	20.625	27	17	20.5	4.49212	91.4744	92.2464	42.2794	21.3212	50.2784	6.84251	479.106	0.00400381	0.00453267	0.854353
Chr1	330090	CG	10.1667	11.75	9	12.75	1.51515	98.2143	97.7273	49.5833	17.5886	42.4869	5.13942	607.467	0.0158936	0.0152006	0.854353
Chr1	333481	CG	12.5	13.5	13.75	17	2.76654	93.31	92.3611	47.7083	19.572	48.887	4.91453	552.686	0.00582964	0.00505871	0.854353
Chr1	333482	CG	11.875	12.25	17.25	14	2.22222	87.0527	79.6109	43.9286	17.09	43.0237	4.12319	515.506	0.0106987	0.00864642	0.854353
Chr1	339013	CG	18.375	17.75	20.5	18.75	83.4443	1.5625	12.5817	41.6209	14.0808	36.1147	3.06393	559.058	0.0259059	0.0191461	0.854353
Chr1	339647	CG	22.125	30	28.5	21.75	91.2763	1.6954	0.757575	42.9567	22.6716	58.2846	4.86512	477.43	0.00301011	0.00253124	0.854353
Chr1	339648	CG	8.875	11	9.5	8.5	89.5833	0	3.57143	41.3195	20.2332	52.4677	4.11594	509.397	0.00502559	0.00384568	0.854353
Chr1	339654	CG	22.5	29	28.5	24	90.9954	1.93453	0	46.5103	18.9816	47.219	4.86289	569.476	0.00666683	0.00582583	0.854353
Chr1	339655	CG	8.625	11.25	9.5	7.75	92.3264	0	0	46.4286	19.5932	48.8702	4.95475	580.079	0.00580107	0.00506302	0.854353
Chr1	350332	CG	17.875	16.5	18.75	15.25	2.65837	95.8905	95.4044	50	17.9553	45.2123	4.32677	642.162	0.00853087	0.00696501	0.854353
Chr1	350333	CG	16.375	17	18	17.5	0.892857	98.3333	91.5761	42.4428	28.5337	67.6891	8.95595	415.626	0.00093041	0.00127444	0.621487
Chr1	360289	CG	15.375	17.25	13	10.5	3.05555	69.3017	79.8802	29.9242	18.2926	40.3527	7.26253	381.693	0.00785125	0.011548	0.854353
Chr1	360290	CG	14.125	18	14.5	16.75	1.56863	67.778	80.8729	28.9474	16.7474	36.7819	6.73016	433.428	0.0117309	0.0176009	0.854353
Chr1	360380	CG	12.875	16.75	14.75	15.75	91.2996	3.125	2.63158	49.6486	21.8953	53.4413	6.12233	476.431	0.00354401	0.00358259	0.854353
Chr1	360381	CG	13.2857	11.25	11	15.5	96.0421	2.5	4.54545	50.9498	21.2796	51.8642	5.98729	501.609	0.00530052	0.00508812	0.854353
Chr1	360385	CG	12.5	17	15.25	16	89.88	0	0	45.8155	23.3296	57.866	6.06139	461.733	0.0026349	0.00260876	0.854353
Chr1	360386	CG	12.8571	11.25	11.25	16	93.4803	3.125	0	50.1736	17.2569	41.4363	5.16721	611.643	0.0131708	0.0129989	0.854353
Chr1	375171	CG	16.875	19.25	18.5	18	1.13636	78.7698	90.1331	47.5877	29.5208	76.3263	6.11812	317.261	0.000769416	0.00070123	0.854353
Chr1	375172	CG	13.875	17	15.5	17.75	0.520834	70.6679	90.3945	45.3755	19.6892	49.9729	4.54732	447.965	0.00567741	0.00463876	0.854353
Chr1	377142	CG	10.2857	14	13	13.75	93.3957	0	0	44.375	20.0348	50.4132	4.84556	541.84	0.00684947	0.00568748	0.854353
Chr1	377143	CG	13.875	16	15.75	14.25	90.4883	0	1.47059	47.1875	17.6722	43.5457	4.73551	608.011	0.00917621	0.0081962	0.854353
Chr1	378881	CG	12.1429	12.75	14	13.25	95.0113	0	3.57143	48.3333	16.5498	40.7842	4.43264	654.613	0.0158433	0.0139565	0.854353
Chr1	378882	CG	14	13.25	16	16.75	96.9643	0	2.08333	45.1128	23.2279	59.8761	4.90376	528.987	0.00269182	0.00225757	0.854353
Chr1	394175	CG	14.125	12.75	13.25	16.25	4.4697	77.7976	80.8575	66.5178	19.8698	58.4934	0.557982	408.88	0.00544327	0.00249284	0.957626
Chr1	394176	CG	12.5714	11.5	12.5	13.25	4.00562	85.0758	83.4936	55.1683	21.6816	58.9765	3.0342	373.363	0.00489384	0.0031417	0.854353
Chr1	397752	CG	11.875	14	13	10.75	20.5369	96.4286	95.8333	64.7727	12.4018	32.9609	2.12229	617.953	0.039154	0.0289934	0.854353
Chr1	397753	CG	17.625	15.75	17.5	16.25	14.1153	93.75	98.6842	55.3922	20.0531	50.1523	5.00348	449.003	0.005231	0.00458019	0.854353
Chr1	405844	CG	22.625	22.25	19	22.25	67.0595	14.4231	9.82142	14.2857	11.4555	34.2333	0.0665205	412.144	0.0444255	0.0244241	1
Chr1	408109	CG	21	19.75	22.75	18.25	2.08333	91.0846	82.6471	48.7554	14.7744	38.1761	3.07354	653.232	0.0208443	0.0148792	0.854353
Chr1	408110	CG	10.5	9.5	12.5	7	3.57143	90.0794	84.375	39.1667	16.8124	39.2972	5.56994	558.766	0.011532	0.0130052	0.854353
Chr1	441319	CG	12.375	18	19	18	83.4314	1	1.31579	47.5434	17.9228	42.411	5.67874	505.204	0.00859732	0.00922314	0.854353
Chr1	441320	CG	13.375	14.25	14.5	18.5	81.3132	0	2.27273	42.0243	20.0682	49.7471	5.22874	427.305	0.00520875	0.00472111	0.854353
Chr1	444055	CG	18.75	24	21.25	23.25	91.8383	12.5105	14.4231	61.6915	17.3286	38.9901	6.49793	477.767	0.0100401	0.013502	0.854353
Chr1	444056	CG	8.5	7	11.6667	11	88.1548	7.7381	13.7255	57.5	14.7222	33.0594	5.55365	515.996	0.0264875	0.0351146	0.854353
Chr1	445930	CHH	6.83333	8.75	7	8	12.2295	0	0	0	12.5357	37.6072	2.47952e-32	15.9075	0.0446669	0.0255549	1
Chr1	449258	CG	16.125	13.75	19.75	14.75	4.48661	96.0606	92.1066	48.2143	17.7966	44.0191	4.68528	602.091	0.00888437	0.0078116	0.854353
Chr1	449259	CG	13.5	12.5	11.25	17.75	6.70978	96.1539	100	48.3456	19.5284	46.9907	5.7973	571.369	0.00588269	0.00593379	0.854353
Chr1	451358	CG	12.75	10.5	13	12	0	66.2879	75.1256	37.9396	13.4694	34.3609	3.02368	499.289	0.0315348	0.0240161	0.854353
Chr1	451359	CG	14.875	18.5	21	21	1.13636	65.6746	68.0027	31.8841	20.8048	50.6151	5.89963	277.055	0.00446127	0.00442093	0.854353
Chr1	462506	CG	9	6.33333	11	10.5	4.56349	89.6825	94.6428	21.5278	32.8148	57.2471	20.5986	312.398	0.000664977	0.00351982	0.0906804
Chr1	462507	CG	11.375	14	17.5	17.75	5.65025	89.552	91.2436	27.4772	28.1866	54.8706	14.8447	355.786	0.00099557	0.00323294	0.182633
Chr1	462789	CG	9.125	10.25	11.5	9.25	81.1467	6.94445	8.52273	22.2917	24.7355	72.3777	0.914483	311.733	0.00198092	0.000909059	0.923099
Chr1	462790	CG	15.625	16.25	20.75	15.25	63.6082	10.8397	10.1905	30.6818	12.8087	34.7698	1.82817	296.845	0.0389418	0.0227755	0.854353
Chr1	519830	CG	12	12	12.5	17	11.7436	63.4005	65.482	54.7423	11.7368	34.4491	0.380612	340.921	0.0421347	0.0237304	0.984296
Chr1	519831	CG	11	11.25	11	12.5	5.75892	75.956	68.109	52.9167	15.6514	44.1413	1.40649	390.188	0.0160168	0.00772046	0.905761
Chr1	520058	CG	14.625	16.75	16.25	17.25	2.63889	65.1734	69.6569	34.0909	16.2862	40.1432	4.35765	344.4	0.0133617	0.0118132	0.854353
Chr1	520059	CG	8.85714	8.25	10	8.25	0	77.8274	77.5527	33.3334	21.0835	48.657	7.29669	359.537	0.00550739	0.00653516	0.854353
Chr1	524755	CG	22.125	23.25	25.25	21.5	77.3312	0	0	36.2634	14.496	37.1175	3.18523	550.473	0.0227222	0.0169135	0.854353
Chr1	524756	CG	9	9.5	10	9.75	89.9305	4.16667	2.77778	40.6746	16.9549	44.6048	3.12994	590.198	0.0110929	0.00739452	0.854353
Chr1	524805	CG	23.25	23	23.75	24.5	73.8747	2.0979	1.25	42.2249	16.3556	38.7769	5.14492	426.289	0.0130976	0.0138329	0.854353
Chr1	524806	CG	10.75	10.25	11.5	10.5	74.1506	0	0	37.0536	15.4156	38.5482	3.84939	475.562	0.0171505	0.0142175	0.854353
Chr1	525399	CG	16.375	16	20.25	22.25	86.8363	4.28571	12.2461	48.5714	14.7546	36.3129	3.97539	560.804	0.0209711	0.0186831	0.854353
Chr1	525400	CG	13.8571	13	14.75	14.25	84.9837	4.0625	13.8691	43.7843	16.8948	42.709	3.98769	429.474	0.0144611	0.0113974	0.854353
Chr1	525734	CG	19.75	18.25	23.25	21	3.72734	86.0905	79.8553	75.0643	164.345	488.793	2.12155	57.6341	9.71755e-09	8.6825e-09	0.854353
Chr1	525735	CG	9	12.25	10.75	11.25	7.14286	71.5764	70.8448	82.2116	25.5247	75.3708	0.601583	269.119	0.00238923	0.00108458	0.953811
Chr1	526495	CG	17.125	20.25	22.25	18.5	2.76538	79.1798	81.7164	48.125	16.6502	44.1941	2.87825	486.226	0.0120576	0.00769003	0.854353
Chr1	526496	CG	10.625	11.5	15	14.25	7.56186	84.8485	81.162	39.7222	15.9007	37.2358	5.23319	479.914	0.0148907	0.0166696	0.854353
Chr1	526515	CG	16.875	20	22.25	17.75	82.1382	15.8422	0	27.8727	11.9039	33.3335	1.18914	657.391	0.0409551	0.0275733	0.923099
Chr1	526516	CG	10.5	12.5	13.5	15	82.193	17.9924	0	20	14.1114	40.6351	0.849622	571.045	0.0256508	0.0111885	0.924927
Chr1	527787	CG	17.625	18	20	24.25	61.608	0	0	34.9136	16.1647	38.1483	5.17298	314.186	0.0138258	0.0149284	0.854353
Chr1	527788	CG	15	22.25	16	21	68.1875	0.961538	1.19047	34.4643	16.6139	41.6174	4.11223	361.463	0.0121889	0.0100457	0.854353
Chr1	531155	CG	18.25	21.5	19.25	23.25	5.89286	47.8684	75.0686	67.5595	15.7093	42.8784	2.12478	371.482	0.0157549	0.00877894	0.854353
Chr1	531156	CG	16	16.75	22	16.75	5.99767	39.4697	75.9785	59.5834	27.0953	67.5479	6.86904	194.715	0.00123852	0.0012871	0.854353
Chr1	531170	CG	18.25	21.75	19.5	23	86.7214	4.92689	16.1706	40.625	12.9498	34.4748	2.18733	609.204	0.0374431	0.0236533	0.854353
Chr1	531171	CG	16.875	16.5	21.75	18.75	91.7164	3.39366	11.7763	43.0007	18.6774	49.2026	3.41478	510.322	0.00715314	0.00493466	0.854353
Chr1	533278	CG	14.375	15.5	15	18	8.07445	70.8222	81.3122	19.7037	20.3696	34.9613	13.0738	332.408	0.00488146	0.0222099	0.22133
Chr1	539806	CG	14.875	14.25	17.75	16.75	84.0453	0	1.66667	34.375	25.663	68.6982	4.14545	362.527	0.00164632	0.00118502	0.854353
Chr1	539807	CG	17	17	15.5	19.5	89.9463	1.38889	0	44.4991	23.6871	59.6432	5.70905	448.48	0.00244944	0.00229713	0.854353
Chr1	547390	CG	19.625	21.5	21.75	15.5	41.9353	0	0	15	13.6345	37.4701	1.71664	174.76	0.0298894	0.0162063	0.854353
Chr1	572492	CG	7.875	8.75	10.25	8.33333	88.4659	30.625	0	54.1125	16.657	38.9008	5.53513	466.149	0.0153892	0.0172107	0.854353
Chr1	586031	CG	27.625	28.75	22	30.25	1.14583	81.9783	85.148	42.5223	18.677	46.7338	4.64856	485.279	0.00715351	0.00606437	0.854353
Chr1	600144	CG	12.375	21.75	16	17.5	2.61206	82.6786	75.9039	44.5834	35.1192	90.6399	7.35894	224.5	0.000278838	0.000275057	0.854353
Chr1	600145	CG	17.125	19.5	17.25	18	0	79.3724	85.9213	51.1919	23.9075	64.6738	3.52437	386.481	0.0023437	0.00159074	0.854353
Chr1	607033	CHH	6.66667	6	7	6.66667	15.0794	0	0	0	416.522	1249.57	5.32002e-31	0.419938	1.02066e-06	9.05222e-07	1
Chr1	637472	CG	17.5	17.5	18.75	15.5	14.9395	94.3866	91.1405	54.2677	14.464	36.2824	3.55476	558.813	0.0229511	0.0187603	0.854353
Chr1	637473	CG	17.25	17.75	22.5	18	10.1806	92.8233	95.625	48.3456	16.6292	39.9711	4.95818	567.609	0.0121336	0.0120379	0.854353
Chr1	645804	CG	9.125	9.5	11.5	13.5	12.5527	94.0972	89.3452	46.25	17.4165	40.7361	5.75677	482.81	0.00981572	0.011059	0.854353
Chr1	645805	CG	10.125	12.75	13.5	12.5	13.77	84.5405	76.7882	44.1993	15.4489	36.9328	4.70695	389.429	0.0169851	0.0172885	0.854353
Chr1	645954	CG	11.625	12.75	13.25	15.5	0	95.2083	92.0175	51.7857	19.851	51.615	3.96905	590.284	0.00546619	0.00410449	0.854353
Chr1	645955	CG	19	20	21.25	16.75	2.10514	89.2914	87.857	48.75	15.6464	40.3041	3.31749	638.038	0.0160382	0.0116106	0.854353
Chr1	655037	CG	17.875	16.5	22.75	18.25	10.2925	65.8978	81.041	49.0873	22.2533	58.535	4.11247	248.504	0.00328654	0.0024837	0.854353
Chr1	656389	CG	12.4286	11.75	12.25	12	86.0666	3.64583	0	49.7877	17.3657	40.1009	5.99813	513.625	0.0128134	0.0150558	0.854353
Chr1	656390	CG	14.5	13.75	15	18	88.1565	0	0	61.6294	30.9834	63.596	14.6771	345.045	0.000585441	0.00172417	0.18395
Chr1	656984	CG	13	13	13.5	12.75	82.8328	9.80159	25.8572	64.937	37.7245	72.9485	20.1124	159.932	0.000180221	0.000874249	0.0804583
Chr1	657197	CG	13	13.75	13.5	17.25	3.17461	93.9103	94.3627	43.0555	18.7966	43.7833	6.30327	551.971	0.00901346	0.0102212	0.854353
Chr1	657198	CG	14.625	15.5	20.5	18.5	6.25	94.958	88.5289	44.5393	17.1841	40.9821	5.28511	569.96	0.0104374	0.0107785	0.854353
Chr1	672117	CG	12.25	12.5	13.25	13.25	46.1309	0	1.5625	19.2402	10.9937	29.346	1.81756	251.3	0.0489932	0.0484151	0.854353
Chr1	681918	CG	14	12.5	10.5	9.75	3.06878	94.3627	94.4445	70.7639	31.0312	88.796	2.14877	346.766	0.000897722	0.000481389	0.854353
Chr1	681919	CG	20.25	20.75	19.75	18.5	4.73386	92.711	95.2953	70.573	31.1727	89.3727	2.07261	356.383	0.000564705	0.000297384	0.854353
Chr1	691355	CG	12.875	16.5	15	13	1.78571	92.7739	91.6667	48.0769	17.9548	45.3061	4.27924	607.446	0.00853129	0.00690233	0.854353
Chr1	691356	CG	13.375	15.75	13.5	16.75	1.66667	94.1667	91.3889	40.625	23.9499	56.1948	7.82745	464.298	0.00232244	0.0029389	0.8251
Chr1	695175	CG	14.7143	15	18.75	16.25	0	65.1763	80.1766	35.5263	15.4726	36.9275	4.74513	435.222	0.0213251	0.0216694	0.854353
Chr1	695176	CG	13.875	13.25	17.25	17.75	1.38889	74.2192	77.2443	28.9474	21.0887	46.7451	8.26053	354.399	0.00419823	0.00606036	0.741587
Chr1	715100	CG	13.125	10	14.75	11.75	0.657895	94.6023	98.3333	47.9167	20.8525	51.8091	5.37415	587.417	0.00441707	0.0040428	0.854353
Chr1	715101	CG	14.5	14.5	15.25	14.75	4.47917	100	95.4613	48.2143	19.2171	46.7674	5.44195	604.519	0.00631451	0.0060477	0.854353
Chr1	715654	CG	16.125	10.5	19.25	15.25	20.0869	91.9643	95.5026	95.9416	47.628	142.679	0.10219	186.133	4.1171e-05	1.86673e-05	1
Chr1	715655	CG	15.75	14.5	16.75	19	12.0386	92.5595	100	97.4342	79.4696	237.619	0.394961	144.666	1.37758e-06	8.17691e-07	0.981369
Chr1	720759	CG	14.375	16.75	15	19.5	97.7446	12.6389	32.7778	85.8796	26.246	43.2893	17.7243	323.082	0.00146299	0.00840861	0.140957
Chr1	728098	CG	13.875	15.75	20.5	13	44.9412	0	0	0	100.735	302.205	3.14762e-30	32.0795	2.74002e-07	1.79294e-07	1
Chr1	728099	CG	14.25	13.25	13.5	11	53.761	3.57143	0	0	34.7165	103.885	0.132296	122.708	0.000485788	0.000208814	1
Chr1	736039	CG	11.7143	12.5	12.25	14	93.1319	0	3.66162	49.0278	19.1503	46.4684	5.49125	543.315	0.00830667	0.00789878	0.854353
Chr1	736040	CG	16.875	21.25	18.25	15	82.4142	3.24074	0	39.9038	16.4576	41.9529	3.71	529.56	0.012732	0.00968632	0.854353
Chr1	741555	CG	16.125	16.25	14.25	22.75	92.6151	2.27273	0	46.6786	21.6313	54.1546	5.36964	515.979	0.00374852	0.00340437	0.854353
Chr1	741556	CG	15.5	18.25	15.75	20.25	91.8497	1.47059	0	40.6991	29.9032	78.2284	5.74056	371.329	0.00071479	0.000614495	0.854353
Chr1	744622	CG	9.875	10.75	11.75	7	11.6468	100	96.6518	43.5714	18.5267	40.9667	7.3067	548.622	0.00742208	0.0107979	0.854353
Chr1	744623	CG	18.375	20.25	19.5	19.75	9.0887	94.4693	93.3333	36.5476	24.0051	50.5882	10.7136	409.499	0.00229644	0.00442961	0.396245
Chr1	762887	CG	12.125	17.5	16.25	14.75	0	82.57	90.2198	43.75	19.7184	49.3534	4.90086	506.707	0.00563652	0.00487905	0.854353
Chr1	762888	CG	15	16.75	13.25	18.25	1.02041	84.3721	87.3366	40	19.7717	46.9632	6.17599	455.357	0.00724334	0.00756503	0.854353
Chr1	778837	CG	19.625	18.25	16.25	19.25	93.4716	0.735295	2.91667	52.0109	21.0866	50.6221	6.3188	532.188	0.00420005	0.00441864	0.854353
Chr1	778838	CG	13.375	11.5	12.25	12.25	98.4954	0	3.84615	51.0227	22.2815	55.282	5.78124	558.558	0.00326856	0.00313306	0.854353
Chr1	779749	CG	14.625	18.25	17.25	15.25	37.73	1.47059	1.08696	13.2236	14.8692	41.486	1.56078	121.981	0.0202545	0.0101869	0.87279
Chr1	784884	CG	12	13	13.75	18	78.5461	15.4167	6.81818	34.6491	12.9937	35.3251	1.82802	444.338	0.03909	0.0263555	0.854353
Chr1	801828	CG	22.25	17.75	21	26.25	2.47023	85.4911	97.7273	47.435	16.3132	40.5452	4.19721	655.562	0.0132623	0.011303	0.854353
Chr1	801829	CG	11.125	14.75	12.25	17.5	1.78571	75.9943	88.0208	46.875	12.947	33.5145	2.66326	672.247	0.0374793	0.0269287	0.854353
Chr1	802221	CG	18	18.75	19	18.75	0	78.5	80.754	44.463	16.3863	42.7681	3.19548	517.528	0.0129833	0.00887671	0.854353
Chr1	802222	CG	16.5	18	18.5	14.5	1.85582	88.951	89.0714	48.5294	16.136	41.4525	3.47769	628.305	0.0139391	0.0102215	0.854353
Chr1	803851	CG	13.75	11	16.25	18.5	7.14286	91.6667	90.7668	44.5906	13.3478	31.8506	4.09647	707.796	0.0328077	0.0337857	0.854353
Chr1	803852	CG	10.75	13.25	17	11.75	3.46154	94.59	92.7486	40.9722	24.7746	57.4981	8.41289	440.518	0.00196573	0.00267477	0.713821
Chr1	804369	CG	22.25	22.5	27.75	22.75	5.25463	93.8419	95.4052	70.6602	28.7664	82.3213	1.98904	386.168	0.000889926	0.000466789	0.854353
Chr1	804370	CG	18.125	18	20	19.25	3.23843	91.6667	99.0741	69.1792	35.6788	101.162	2.93749	330.046	0.000253486	0.000146206	0.854353
Chr1	805271	CG	19.625	23	25.25	22.75	0	95.4699	93.7884	49.0769	21.3337	54.1083	4.94641	559.901	0.00399102	0.003415	0.854353
Chr1	805272	CG	8.71429	9	11.75	12	0	90.625	95.4545	50	15.6121	39.6202	3.60809	691.008	0.0204999	0.0158748	0.854353
Chr1	811509	CG	11.875	11.75	13.25	13	0	90.9874	85.7143	47.2222	18.0934	46.3632	3.95842	576.801	0.00824113	0.00626629	0.854353
Chr1	811510	CG	14.5	19.25	18.25	16	2.05357	92.4094	89.3773	48.6842	17.3411	44.1726	3.92541	607.497	0.0100118	0.00770086	0.854353
Chr1	818189	CG	15.1429	17.25	14	15.5	52.6836	4.09357	0	0	11.3768	33.9999	0.0652436	342.457	0.0498933	0.0311104	1
Chr1	818192	CG	14.4286	17.5	13	16	90.5371	0	0	42.5695	23.0265	58.1712	5.45419	443.001	0.00379832	0.00331673	0.854353
Chr1	818193	CG	17.5	19.25	17.5	20.25	87.9551	0	0	46.0417	20.1563	49.4275	5.52078	511.965	0.0051112	0.00484879	0.854353
Chr1	829179	CG	12.125	11.25	14.25	12	7.02381	86.8841	98.6111	48.3523	18.6669	45.5637	5.21844	529.938	0.00716948	0.00674222	0.854353
Chr1	832267	CG	17.25	18.5	18.25	18.5	2.9407	91.382	97.247	44.7368	20.8276	50.1343	6.17419	536.372	0.00444133	0.00458515	0.854353
Chr1	832268	CG	11.75	11.25	11.75	13.25	2.29167	87.5	91.25	45.4861	16.7921	41.8071	4.28457	602.716	0.0115924	0.00984818	0.854353
Chr1	839195	CG	12.4286	16.5	23	16	98.4127	0	0	47.4877	19.9458	49.8875	4.97487	604.393	0.00697301	0.00591449	0.854353
Chr1	839196	CG	11.75	16.5	17.5	15.75	93.5714	0	0	47.7273	19.6213	48.6552	5.10433	595.022	0.00576543	0.00515943	0.854353
Chr1	847252	CG	18.75	23	19.5	16	80.1101	68.6927	58.5513	62.181	13.3705	34.7936	2.65896	39.7212	0.0325709	0.0227002	0.854353
Chr1	861734	CG	18.625	18.25	15.5	16.25	76.6885	1.31579	2.27273	37.8676	21.3568	54.1594	4.95553	350.309	0.00397143	0.0034034	0.854353
Chr1	861735	CG	11.875	13.75	13.5	12.25	77.9934	0	1.92308	29.9603	22.4106	60.9378	3.14701	357.463	0.0031833	0.00208715	0.854353
Chr1	866667	CG	25.75	20.25	27.5	22.5	1.30645	56.1338	68.3496	35.8237	14.3135	36.8411	3.04971	354.056	0.0240525	0.0174762	0.854353
Chr1	869480	CG	11.75	15.5	10.75	13	4.06593	97.247	88.9286	96.5909	375.173	1120.61	2.45564	34.8418	3.87494e-11	4.82979e-11	0.854353
Chr1	869481	CG	16.625	19.25	12	19.25	9.68353	96.5774	90.5166	94.7378	203.93	610.407	0.691811	55.8301	2.23411e-09	2.12846e-09	0.945568
Chr1	876778	CG	12.125	11.5	12.75	13.25	4.6875	80.2448	76.4103	45.6	13.0862	34.0558	2.60136	554.641	0.0357671	0.0250295	0.854353
Chr1	879277	CG	13.625	16.25	14.5	16.5	90.9519	0	0	41.0714	20.0457	51.9769	4.08002	551.259	0.00523985	0.00399348	0.854353
Chr1	879278	CG	16.25	22	18.75	18	90.1812	2.36895	1.08696	47.3363	21.4385	52.9126	5.7014	486.746	0.0039062	0.00372477	0.854353
Chr1	939844	CG	18.5	20.5	18	27.75	3.93781	83.8572	95.4963	47.5187	18.064	45.0428	4.57462	547.631	0.00830228	0.00707336	0.854353
Chr1	939845	CG	11.8571	12.25	12.25	11.75	0	97.0588	90.1786	45.9415	18.276	44.5578	5.13513	599.43	0.0102105	0.00946924	0.854353
Chr1	939957	CG	12.75	17.25	18.75	18	0	94.4941	93.4212	50	18.6123	47.6929	4.07204	632.979	0.00726762	0.00559786	0.854353
Chr1	939958	CG	15.5714	13.25	17.5	11	1.373	94.1733	97.5	43.75	20.7447	48.7682	6.73294	538.907	0.00590821	0.0064745	0.854353
Chr1	940646	CG	18.875	20.25	23	23.25	87.0888	0	2.74725	40.305	25.2085	65.2089	5.20835	389.455	0.00180544	0.0015288	0.854353
Chr1	940647	CG	8.57143	11.25	10	11.75	84.3759	2.77778	0	38.3333	17.7149	45.5266	3.8091	452.9	0.0154083	0.0113252	0.854353
Chr1	946404	CG	15.875	18.25	24.25	18.75	26.4468	91.9872	91.4966	80.0824	26.006	76.4842	0.766912	236.661	0.00153806	0.000693879	0.936827
Chr1	946405	CG	9.42857	11.25	12.6667	9.25	23.536	78.4524	88.8889	80.1389	14.1789	41.9426	0.297043	347.561	0.0389418	0.016063	1
Chr1	995588	CG	16.25	19.75	17.25	15.25	42.4388	1.31579	4	18.728	17.207	45.9424	2.83934	123.81	0.0103717	0.0065121	0.854353
Chr1	997309	CG	22.375	28.75	21.25	22.25	1.77045	98.48	97.3333	42.5	27.0798	63.3287	8.9554	457.212	0.00124187	0.00175881	0.62158
Chr1	997310	CG	10.8333	7.25	12.75	12.25	3.663	100	96.4286	47.109	20.2004	46.9474	6.82694	511.956	0.00881708	0.00996003	0.854353
Chr1	999026	CG	18.25	19.25	21	23.5	88.4848	1.31579	2.78515	43.926	23.5177	59.5065	5.52329	423.704	0.00253331	0.00231973	0.854353
Chr1	999027	CG	9	10.75	10.75	12	80.6148	0	0	47.6425	14.653	33.7908	5.08418	595.261	0.0216662	0.0259458	0.854353
Chr1	1012675	CG	12.875	18.25	16	12.75	48.0162	4.16667	0.833333	12.3775	24.338	70.6817	1.16621	121.073	0.00214562	0.00102857	0.923099
Chr1	1012742	CG	15	15.5	18.25	20	43.9038	0	1.13636	5	77.2971	230.386	0.752761	36.5048	1.66194e-06	9.9597e-07	0.939
Chr1	1012743	CG	15.875	21.25	17.75	14.75	53.9995	0	2.5	6.66667	18.6116	55.431	0.201883	224.737	0.00726887	0.00309996	1
Chr1	1046106	CG	16.25	13.75	16.25	14.5	3.4003	64.43	80.8284	42.4038	12.856	32.7661	2.90088	512.603	0.0386395	0.0297591	0.854353
Chr1	1046107	CG	23	18	26.25	24	3.9711	75.5208	81.1108	41.6259	18.1765	45.5473	4.49116	406.601	0.00807152	0.00675034	0.854353
Chr1	1055538	CG	16	20	15	18.5	97.1039	0.925925	0	45.7017	23.5022	60.2123	5.14721	530.305	0.00254055	0.00220478	0.854353
Chr1	1055539	CG	11.625	9.25	12.5	10.75	98.4375	0	1.92308	51.4583	23.9803	59.0616	6.43964	528.538	0.00230795	0.00239271	0.854353
Chr1	1058472	CG	13	11.25	12	13.75	69.8246	0	3.125	37.3016	12.4128	30.4046	3.41691	501.274	0.03909	0.0415242	0.854353
Chr1	1063187	CG	14	24	15.75	17	42.519	0	0	25.3151	12.8347	29.4704	4.5168	189.177	0.0389123	0.0475404	0.854353
Chr1	1063191	CG	12.25	17	15.75	15.25	61.0864	1.25	2.80303	24.3479	18.976	51.553	2.68745	248.093	0.00667585	0.00412193	0.854353
Chr1	1063192	CG	14	23.75	16.5	17.75	60.0946	0	1.08696	32.4303	12.5182	30.3785	3.588	378.17	0.0389901	0.0416884	0.854353
Chr1	1065769	CG	14.25	14	14.5	17	2.60234	93.6842	80.3258	41.2684	25.1105	59.8567	7.73745	383.533	0.0018413	0.00226074	0.844507
Chr1	1065770	CG	14.375	14.5	13.25	14.75	9.52228	80.7895	74.7827	41.2338	13.7173	33.1656	3.99313	455.16	0.0291026	0.0281845	0.854353
Chr1	1065973	CG	14	17	17.25	16.25	42.1514	95.7738	96.7844	95.4044	12.1344	36.3926	0.00534026	382.275	0.039815	0.0184929	1
Chr1	1065974	CG	12.375	16	15.5	12	38.619	95.4279	98.75	93.0952	18.0119	53.8139	0.110925	291.211	0.00841683	0.00348255	1
Chr1	1066852	CG	14.125	21.25	17	18.75	0	98.75	96.9669	47.8365	23.8354	59.0416	6.23224	535.833	0.00237837	0.00239619	0.854353
Chr1	1066853	CG	14.25	18.5	16.75	18	0.961539	96.413	96.6518	48.75	20.2274	50.5697	5.05629	602.075	0.00503166	0.00443358	0.854353
Chr1	1069934	CG	14.5	12.75	14.5	15.75	88.4173	0	0	41.6409	20.6015	52.6718	4.56636	506.3	0.00465412	0.00379173	0.854353
Chr1	1069935	CG	13.375	17	11.5	14.75	81.4489	3.05556	0	39.6853	18.2851	46.4885	4.18334	466.294	0.00786561	0.00619383	0.854353
Chr1	1074278	CG	14.875	14	18.25	19.25	0.694445	91.0526	81.0363	33.125	27.7703	61.7818	10.7645	356.196	0.00108126	0.00196715	0.390141
Chr1	1074279	CG	15.375	16.25	13.5	19	2.02922	76.7708	87.8205	26.25	38.6705	78.7302	18.6406	231.23	0.000154683	0.00059291	0.11343
Chr1	1074573	CG	11.875	12.75	11.75	10.5	92.2258	26.8561	0	86.5873	25.591	36.4568	20.1581	389.8	0.00167142	0.0183457	0.0796273
Chr1	1079676	CG	14.5	14.5	17.75	14.5	4.44906	90.404	86.2192	63.0952	25.1547	70.9699	2.24707	385.094	0.00182568	0.00100613	0.854353
Chr1	1079677	CG	17.125	15.25	16.75	18	5.23195	82.574	82.1815	64.0821	21.0486	60.9014	1.12222	397.841	0.00423499	0.00209206	0.923099
Chr1	1090557	CG	18.875	21.25	19.25	18.75	25.4051	0.961538	0.925925	6.57895	13.5236	39.2143	0.678286	62.4252	0.0309764	0.0131424	0.946576
Chr1	1113501	CG	9.625	7	8.75	11	95.1082	4.16667	0	53.1384	22.3799	53.6294	6.75521	517.06	0.00320396	0.00353688	0.854353
Chr1	1113502	CG	20.375	25.5	20.75	19.25	93.9231	8.59788	4.0625	47.7273	17.1825	43.8177	3.8649	596.53	0.010442	0.00796354	0.854353
Chr1	1149638	CG	34.625	29.25	29.5	29	3.20794	95.9936	71.486	60.243	12.1794	33.0546	1.74172	767.491	0.0397101	0.0286333	0.854353
Chr1	1149949	CG	14.875	12.5	12	11.25	13.3389	78.1364	95.625	91.4286	30.6539	89.7485	1.10661	301.304	0.000622189	0.00029006	0.923099
Chr1	1149950	CG	15.8571	17.25	14.5	10.75	16.6887	75.8581	93.6184	91.6667	13.4575	39.0196	0.676475	560.897	0.0387709	0.0169845	0.946932
Chr1	1150270	CG	13	14.25	16.75	11	1.25	96.4461	98.913	45	23.5094	56.5012	7.01347	528.45	0.00253733	0.00287081	0.854353
Chr1	1150271	CG	14.25	18.25	21	17.75	1.78571	97.9167	94.7619	48.8095	19.2564	48.0109	4.87908	619.39	0.00625881	0.00544876	0.854353
Chr1	1150666	CG	9.125	9	10.75	10	1.38889	98.0769	87.5	50	17.4509	44.4125	3.97003	643.071	0.00972989	0.00753043	0.854353
Chr1	1150667	CG	16.25	17.75	18.25	19.75	2.0625	94.0258	94.8161	47.8261	19.0458	47.4408	4.84834	597.193	0.00657302	0.00571867	0.854353
Chr1	1156080	CG	11.75	12.25	10.75	14.75	73.1338	0	0	29.1667	15.3243	41.1378	2.41755	469.177	0.0176414	0.0105901	0.854353
Chr1	1156081	CG	18.25	22.75	20.5	19.5	70.684	1.08696	0	36.9306	17.1336	42.1761	4.61236	383.003	0.0105775	0.00945581	0.854353
Chr1	1185950	CG	8.14286	8.75	10	8.5	8.86621	90.8333	84.899	65.7738	16.9218	47.8706	1.44741	473.934	0.0143637	0.00698071	0.897935
Chr1	1185951	CG	16	21.5	16.25	18.75	3.7829	87.0433	88.5498	69.5652	22.2316	64.7173	0.988758	450.509	0.00330143	0.00158618	0.923099
Chr1	1192761	CG	17.75	22.25	17.75	22.75	8.08081	80.1515	93.7106	49.6273	25.0274	62.9552	6.06352	336.318	0.00186964	0.00180899	0.854353
Chr1	1192762	CG	15.875	22.75	18.25	22.75	11.2014	80.0267	90.4375	49.8317	21.237	53.4739	5.11853	347.621	0.00406984	0.00357698	0.854353
Chr1	1192967	CG	16.25	19	17.75	20.75	84.2726	4.55466	2.87829	45.1267	19.2365	47.5344	5.08763	449.958	0.00628727	0.00566892	0.854353
Chr1	1192968	CG	16.75	15.5	15.75	12.5	82.6295	2.72059	2.52525	41.7929	17.7937	44.8516	4.26473	479.692	0.00889066	0.0072122	0.854353
Chr1	1193051	CG	14.625	12	14.25	14.5	97.3137	25	4.16667	95.3261	22.7486	30.733	18.7565	486.581	0.00296186	0.039615	0.110382
Chr1	1199964	CG	12.625	13.5	18	19.75	93.9968	17.8572	0	43.1698	14.4092	37.7678	2.72984	689.475	0.0233372	0.0156295	0.854353
Chr1	1199965	CG	14.2857	11	12	12	94.3249	7.14285	0	54.8611	18.7606	43.4032	6.43931	552.626	0.00909019	0.0106275	0.854353
Chr1	1200143	CG	17	18.25	24.25	20	86.5981	0	0	31.25	27.0871	74.3143	3.47354	374.858	0.00124015	0.000798953	0.854353
Chr1	1200557	CG	14.625	12.25	12	12.75	95.5056	3.84615	3.94738	48.2143	18.3506	46.4643	4.29374	609.896	0.00774263	0.00620805	0.854353
Chr1	1200558	CG	20.375	20	21	22.75	94.6632	1.19047	5.84415	49.3277	19.9195	49.6301	5.06423	556.803	0.00538664	0.00476249	0.854353
Chr1	1205187	CG	17.125	17.75	16.75	17.5	1.73792	84.1243	57.4466	44.1666	13.5601	34.1677	3.25632	508.688	0.0306029	0.024644	0.854353
Chr1	1205188	CG	12.875	14	12.5	15.5	2.03125	82.46	60.0695	36.634	15.9602	37.9114	4.98456	421.377	0.0146444	0.0153589	0.854353
Chr1	1214102	CG	9.75	12.25	13	11.25	6.82044	65.9014	60.6705	48.2955	17.5373	50.0382	1.28676	254.112	0.00951266	0.00461503	0.923099
Chr1	1214103	CG	12.625	16.5	13	13.25	9.51546	73.2955	64.156	43.1313	11.3331	29.4302	2.28453	418.89	0.0456026	0.0478197	0.854353
Chr1	1247334	CG	17	19.5	24.25	24.5	6.15671	58.9286	79.4501	42.0011	14.8611	37.1148	3.73434	376.702	0.0203045	0.0169179	0.854353
Chr1	1247335	CG	13.75	15.5	13.75	16.25	9.22102	56.8233	74.544	46.0795	12.0756	31.8298	2.19848	375.919	0.0401047	0.0338833	0.854353
Chr1	1255390	CG	16.625	16.5	16.75	17.75	10.84	90.1552	74.3182	65.5765	14.3287	40.5654	1.21034	512.989	0.0239313	0.0112771	0.923099
Chr1	1255391	CG	17.75	18	18.25	20	13.1303	90.3195	78.2026	68.006	11.6922	33.4648	0.805864	619.366	0.0424082	0.0270997	0.930031
Chr1	1255438	CG	14.125	13.75	17.5	16.25	0	87.2899	73.5848	36.2216	23.8495	56.3478	7.60032	367.687	0.00237143	0.00290525	0.854353
Chr1	1255439	CG	15.5	15.25	16	19	1.99074	75.6196	63.8399	38.5621	15.1812	38.5417	3.50085	409.613	0.0184185	0.0142273	0.854353
Chr1	1259440	CG	14.625	16.25	17.75	17.25	1.42974	87.3016	97.5116	45.9375	20.67	50.9051	5.55248	537.311	0.00458728	0.00432498	0.854353
Chr1	1259441	CG	20.5	19	18.25	19.75	1.04348	81.8432	89.4963	45.7407	17.0743	43.448	3.88747	561.892	0.0107426	0.00827727	0.854353
Chr1	1267920	CG	21.75	20.75	14.25	20	0	80.5591	78.9069	37.243	27.7454	67.4769	7.87973	305.839	0.00108711	0.00129377	0.814546
Chr1	1267921	CG	15.375	17	14	18.5	2.08514	64.5533	62.8676	35.5903	14.0216	36.2212	2.92187	361.812	0.0264095	0.0189046	0.854353
Chr1	1269494	CG	10.25	12.75	10	11.25	5.58894	60.4167	64.9676	41.1218	12.462	33.7657	1.81018	354.155	0.0390338	0.0260446	0.854353
Chr1	1269495	CG	15.125	15.25	17.5	19.75	8.19194	59.0372	56.1444	51.2266	10.1362	30.059	0.174751	356.924	0.0622773	0.0436443	1
Chr1	1269888	CG	18.125	18.25	15.25	16.75	69.7994	0	0	36.1403	14.8898	36.6878	3.9908	436.379	0.020125	0.0178115	0.854353
Chr1	1269889	CG	19	18	17.75	17	68.5762	0	1.31579	32.4901	22.1784	56.7887	4.87331	277.59	0.00333929	0.00280845	0.854353
Chr1	1327448	CG	18.25	18	21.25	21.25	1.67411	86.6678	76.3622	28.6623	30.05	63.834	13.158	291.136	0.00069614	0.00169283	0.218058
Chr1	1327449	CG	12.375	10	12.75	13.75	1.8544	79.5455	77.7806	35.6311	21.1648	49.9369	6.77877	346.028	0.005421	0.00589367	0.854353
Chr1	1341827	CG	21	25	22.5	23	0.984847	96.875	98.2188	36.7535	36.6593	81.2941	14.3419	343.719	0.000214886	0.000499934	0.187925
Chr1	1341834	CG	20.75	24	23.25	23.25	1.46154	96.946	96.2083	49.3056	23.0331	57.7192	5.68999	523.73	0.0027996	0.00263055	0.854353
Chr1	1346832	CG	15.75	19.25	21.25	16.5	3.20597	87.2386	90.6822	54.9451	77.9564	209.378	12.2454	126.953	1.57072e-06	1.78406e-06	0.263908
Chr1	1346833	CG	15.5	19	16.75	16	2.9842	84.6304	81.7665	57.182	54.2205	151.435	5.61338	162.233	1.76997e-05	1.30592e-05	0.854353
Chr1	1347436	CG	16.875	19.25	21	22	97.4898	2	3.11625	47.9693	32.3622	82.2758	7.40536	371.463	0.00045374	0.000468139	0.854353
Chr1	1347437	CG	23	19	25.75	23.25	96.736	1.38889	1.71911	50.9649	22.5881	55.5931	6.08556	534.932	0.00306753	0.0030683	0.854353
Chr1	1347454	CG	17.75	20.25	22.5	21.75	95.0893	1.38889	1.31579	52.1062	31.0653	75.0061	9.09487	377.643	0.000576274	0.000761749	0.598831
Chr1	1347455	CG	22.5	19	24.25	22.75	95.0491	1.04167	0	49.9496	21.4123	52.5294	5.85378	556.682	0.00392595	0.00382839	0.854353
Chr1	1352299	CG	15	19.75	12.25	11.75	60.6016	2.44048	3.83523	17.8572	15.2848	43.9274	0.963511	301.836	0.0178413	0.00788361	0.923099
Chr1	1359176	CG	15.75	17.5	18.5	24.75	0	92.5	90.6347	43.1548	23.649	57.7223	6.61233	473.133	0.00246762	0.00263021	0.854353
Chr1	1359177	CG	16.25	14.25	18.5	14.75	1.97917	81.4682	85.2381	38.9744	19.353	46.5159	5.77155	457.447	0.00612092	0.00618234	0.854353
Chr1	1370062	CG	11	11.5	13.5	10.25	3.08442	79.9342	91.7137	66.6667	12.2969	35.1762	0.857204	732.72	0.0418761	0.0268454	0.924927
Chr1	1370063	CG	19.125	20.75	17.75	20.25	1.88492	82.338	96.0294	55.1048	25.0607	66.8032	4.18949	414.358	0.00185815	0.00136058	0.854353
Chr1	1371185	CG	15.875	12.75	17	16.25	1.61458	98.2143	95.4103	48.6111	20.1404	50.0731	5.17403	600.241	0.00512939	0.00460254	0.854353
Chr1	1371186	CG	12.5	12.25	13.75	11.75	0	100	92.6768	45.2273	23.595	57.3468	6.71912	526.372	0.00249552	0.00269934	0.854353
Chr1	1376723	CG	11.2857	14.75	13.75	13.5	9.15584	64.9476	64.5013	66.4617	22.9411	68.7816	0.0208416	202.636	0.00385938	0.00166601	1
Chr1	1376724	CG	16.375	16	12.75	22.25	10.9507	80.2564	76.25	62.6581	22.6537	65.5511	1.20503	282.425	0.00302209	0.00149044	0.923099
Chr1	1381169	CG	13.75	15.5	16.5	15.75	18.298	0	0	0	16.3114	48.9341	8.26088e-31	32.8427	0.0132679	0.00504215	1
Chr1	1381170	CG	14	17	18.75	15.5	29.8085	0	1.78571	0	18.4219	55.1512	0.0572422	74.2757	0.00761251	0.00316651	1
Chr1	1388271	CG	10.5	12.75	15.5	9.75	94.3452	1.66667	4.02778	47.5	18.0644	45.5745	4.30935	618.206	0.00830175	0.006735	0.854353
Chr1	1388272	CG	14.625	15.25	17	21.5	91.1518	2.08333	2.27273	45.8333	19.1489	48.2274	4.60966	551.251	0.00642089	0.0053486	0.854353
Chr1	1388303	CG	10.125	10.75	13.5	8.66667	94.8718	0	0	63.6364	28.9058	65.8209	10.4483	422.818	0.00130286	0.00202259	0.458272
Chr1	1388304	CG	13.5	16	18	21.25	90.6613	0	0.961538	56.3011	29.778	66.7675	11.2833	368.285	0.000732504	0.00136386	0.337578
Chr1	1389233	CG	18.75	20.25	17.75	19.5	6.55249	86.4773	80.0966	45.6779	14.5229	36.4658	3.5514	542.5	0.0225383	0.0183254	0.854353
Chr1	1389234	CG	13.75	14.5	15.5	11.5	5.54315	92.1217	78.6797	41.6667	15.4657	36.6192	4.88901	558.581	0.0169032	0.0179631	0.854353
Chr1	1392449	CG	19.375	18.75	19.75	22.5	1.92566	59.6086	84.0351	35.582	18.8365	43.7162	6.39667	367.027	0.00689256	0.0080461	0.854353
Chr1	1400551	CG	16.375	14.75	16.5	18.25	87.9559	5.43884	3.2563	45.226	18.3165	46.1774	4.386	509.081	0.00780886	0.00636782	0.854353
Chr1	1400552	CG	13.75	17	16	15.75	92.3912	1.31579	5.09615	48.8492	21.9805	54.3798	5.78089	482.976	0.00348025	0.00334583	0.854353
Chr1	1400561	CG	15	14	16	17.5	77.701	1.66667	4.86425	34.3434	19.6046	51.9683	3.42281	379.225	0.00578587	0.00399515	0.854353
Chr1	1400562	CG	13.375	16.75	15	14.5	79.6063	2.63889	1.5625	36.0577	19.7651	51.7256	3.78485	406.515	0.00557125	0.00407169	0.854353
Chr1	1400572	CG	13.625	13.5	15.5	18	69.0972	0	1.5625	27.6136	21.3309	57.4565	3.26812	294.485	0.00399388	0.00268062	0.854353
Chr1	1400573	CG	13.5	16.75	14.5	13.75	68.4509	2.38095	0	23.1352	20.6622	57.6561	2.16525	299.164	0.00459246	0.00264268	0.854353
Chr1	1402446	CG	16.75	23.75	24.25	18.5	1.50502	88.7163	95.4167	48.1458	20.2402	51.0613	4.82967	541.846	0.00501812	0.00427125	0.854353
Chr1	1402447	CG	12.75	11.25	13	15.5	1.13636	90.3572	88.2784	50.9615	16.4638	43.1706	3.1104	632.048	0.0127107	0.00851241	0.854353
Chr1	1404083	CG	11.125	12.5	15.75	14	0.694445	89.011	96.4286	48.75	18.2002	46.1441	4.22828	622.667	0.00802409	0.00638799	0.854353
Chr1	1484877	CG	13	15.5	18.5	13	87.8709	25.4087	1.5625	46.8906	14.0697	34.7632	3.72291	552.391	0.0260023	0.0227927	0.854353
Chr1	1484890	CG	9.375	13.5	10.5	8	89.217	1.92308	0	41.25	18.4946	47.776	3.85394	562.518	0.00748133	0.00555892	0.854353
Chr1	1484891	CG	12.5	16	17.25	15.5	86.0195	0	1.13636	48.3333	14.8673	35.334	4.63401	656.732	0.0202668	0.021151	0.854353
Chr1	1485319	CG	7.125	8	10	8.5	1.78571	97.5	93.7322	68.5606	33.158	93.9612	2.75641	349.161	0.000627999	0.000357937	0.854353
Chr1	1485320	CG	13.375	16.5	19.25	17.25	4.86607	96.875	92.0336	74.5833	27.9752	81.2219	1.35188	406.774	0.00103797	0.000502098	0.917763
Chr1	1485740	CG	21.375	19.75	22.25	20.25	68.3961	4.27117	0	37.6359	20.8191	50.4127	6.02228	282.053	0.00444884	0.00448963	0.854353
Chr1	1489228	CG	22.375	20	23.5	22	80.9676	0	1.04167	45.512	21.0835	50.0943	6.57808	410.458	0.00420173	0.0045952	0.854353
Chr1	1489283	CG	21	20.25	21.5	19	88.3995	1.08696	0	43.0059	20.6646	52.3375	4.82811	498.18	0.00459121	0.00388749	0.854353
Chr1	1489284	CG	15.875	21	19.5	19.25	86.1971	0.833333	2.75641	42.0956	21.548	54.8084	4.91787	441.091	0.00381427	0.00324764	0.854353
Chr1	1499223	CG	16.375	15.5	16.75	18	1.25	86.3445	97.1273	46.875	18.7052	46.5896	4.76299	587.783	0.00710746	0.00614268	0.854353
Chr1	1499224	CG	10.625	9	9	9.5	0	92.8572	89.0625	45.8333	18.189	45.5737	4.49662	607.034	0.00804505	0.00673523	0.854353
Chr1	1508315	CG	12.125	16.75	19.25	13.5	85.4018	3.35968	2.57937	50.2976	15.1817	35.5783	4.98341	599.43	0.0184158	0.0205162	0.854353
Chr1	1508316	CG	15.625	19	16	14.25	85.6779	3.04233	0	44.3056	21.5099	53.3766	5.57657	439.326	0.00384392	0.00360069	0.854353
Chr1	1508517	CG	10.625	14	11.25	12.5	3.13113	98.6842	79.0278	49.2857	15.4752	38.8195	3.80309	650.554	0.0168556	0.0137672	0.854353
Chr1	1508518	CG	16.5	16.5	15	16.75	5.22321	94.471	77.9328	47.9167	12.1248	30.3252	3.02457	736.584	0.039815	0.0419998	0.854353
Chr1	1514400	CG	16.125	20	17.75	18.25	80.9467	1.38889	0	39.5285	26.02	65.8671	6.09651	330.142	0.00153343	0.00145691	0.854353
Chr1	1514401	CG	18.25	20.25	20.25	19.25	83.7512	0	1.47059	36.875	30.836	80.8464	5.83077	299.035	0.00060159	0.000514602	0.854353
Chr1	1532774	CG	14.5714	16.25	17.5	12.5	5.58844	93.6706	94.2434	48.0769	14.7571	35.7663	4.25251	660.074	0.0262294	0.02493	0.854353
Chr1	1561806	CG	14	14.25	17.75	16.5	1.38889	93.1638	93.4454	47.9825	21.0321	52.8692	5.11348	535.618	0.00424895	0.00373567	0.854353
Chr1	1562685	CG	15	15.5	15.5	14.5	79.999	2.94117	1.66667	43.0466	15.8938	38.9392	4.37112	506.714	0.0149181	0.0135826	0.854353
Chr1	1562686	CG	13.5	17.5	12	12	73.8894	4.30403	0	35.625	14.8465	38.0122	3.26368	463.418	0.0204005	0.015173	0.854353
Chr1	1582842	CG	10.125	14.75	14	10.5	77.8751	3.47222	1.78571	45	13.6324	32.2713	4.31288	555.681	0.0299077	0.0318719	0.854353
Chr1	1582843	CG	14.75	16	16	16.25	54.8823	1.92308	2.77778	27.0005	20.8678	53.4136	4.59485	176.48	0.00440172	0.00359071	0.854353
Chr1	1586611	CG	14.75	14.25	15.75	10.25	88.4393	0	0	50	15.75	37.2159	5.01705	664.401	0.01556	0.0167043	0.854353
Chr1	1586612	CG	19.625	23.75	21.5	25	88.4548	2.0032	2	48.2958	20.0138	48.5754	5.73301	498.435	0.00527676	0.00519405	0.854353
Chr1	1587032	CG	12.875	16.75	16.5	19	80.191	2.98246	2.08333	45.3158	14.8254	35.4933	4.49147	543.544	0.020532	0.0207347	0.854353
Chr1	1587033	CG	15.375	15.25	16	18	90.8768	1.5625	1.92308	43.5294	21.2219	54.3442	4.66073	499.555	0.0040832	0.00335413	0.854353
Chr1	1587115	CG	12	14.25	13	15.5	0.78125	67.7017	61.6148	33.4795	13.3446	33.5237	3.25505	409.58	0.0328402	0.0268941	0.854353
Chr1	1587116	CG	15.375	22	17.75	18.75	1.72619	63.8984	70.9981	28.3333	17.8512	40.7623	6.39571	326.841	0.00876064	0.0110305	0.854353
Chr1	1602874	CG	14.375	14.25	17	11	92.9228	2.5	10.1895	54.7276	23.4982	55.6396	7.42757	428.178	0.00254284	0.00305945	0.854353
Chr1	1602875	CG	11.625	18	15.5	13.5	95.7589	9.93612	6.64682	55.505	23.929	57.8196	6.98373	427.133	0.0023333	0.00261584	0.854353
Chr1	1610040	CG	14.25	16.75	17	15	72.0476	0	0	19.4602	31.828	91.0282	2.22782	226.649	0.000500004	0.000268336	0.854353
Chr1	1610041	CG	13.25	14.5	16.25	12	75.2664	1.31579	0	31.7308	24.2496	64.373	4.18785	307.819	0.00218476	0.00162865	0.854353
Chr1	1610048	CG	14.25	17	17.5	13.75	75.1236	1.66667	0	25	29.0622	81.1625	3.01204	259.452	0.000842043	0.000503792	0.854353
Chr1	1610049	CG	13.25	13.75	14.75	11.75	71.2255	0	0	36.3782	15.7117	38.9388	4.09823	430.551	0.0157433	0.0135827	0.854353
Chr1	1610053	CG	14.75	17	17.75	13.75	74.4368	0	0	34.8214	19.7817	50.6945	4.32536	373.775	0.00554779	0.00439402	0.854353
Chr1	1610054	CG	13	14	14.25	11.25	80.9455	0	2.5	40.9091	18.9042	47.3265	4.69302	448.192	0.00678832	0.00577671	0.854353
Chr1	1631455	CG	16.875	18.75	19	19	0.735294	87.5803	89.8505	43.1146	43.1445	106.223	11.605	239.356	7.76248e-05	0.000109619	0.309824
Chr1	1631456	CG	17.625	14.75	16.5	14.25	0	92.2157	86.6119	43.4894	34.5409	85.2341	9.19429	309.265	0.000308026	0.000385799	0.584307
Chr1	1638290	CHG	15.875	15.75	16	19	31.4771	6.44738	8.93938	5.41469	15.1121	44.928	0.204072	64.3561	0.0188095	0.00715481	1
Chr1	1640621	CG	11	12	12.5	16.25	40.3285	85.1389	94.6833	84.1587	10.8842	31.8625	0.395057	342.265	0.0502705	0.0337274	0.981352
Chr1	1649165	CG	13.625	13.75	12.5	13.75	0	88.75	79.326	43.75	18.2264	46.0149	4.33209	520.066	0.00797463	0.00646755	0.854353
Chr1	1649166	CG	15.375	15.75	15	15.75	1.5625	88.1423	86.1167	35.9729	25.8684	59.237	9.1841	380.379	0.00157945	0.00236135	0.585738
Chr1	1653158	CG	19.875	25.25	30.75	21.75	95.4941	26.9231	2.44589	93.0039	23.1852	31.3002	19.1277	458.9	0.00271446	0.0364918	0.101058
Chr1	1655388	CG	18.625	15.75	18.25	18.5	2.29779	68.0637	77.9374	35.9849	18.3628	44.592	5.24822	366.672	0.00772219	0.00740434	0.854353
Chr1	1655389	CG	18	17	16.75	17	1.28125	64.314	62.6069	31.1364	17.7198	43.5684	4.79542	291.12	0.0090615	0.00817569	0.854353
Chr1	1680135	CG	15	16	17.5	16.5	46.8322	22.8758	8.46921	27.83	14.2729	34.8278	3.99546	101.271	0.0243601	0.0226026	0.854353
Chr1	1683918	CG	19.875	21.5	22.25	17.25	72.9325	0	3.90625	42.0455	12.6137	29.7743	4.03336	535.149	0.0389418	0.0454835	0.854353
Chr1	1685724	CG	11.7143	16	11.75	9.25	98.021	1.66667	0	50	17.463	42.8176	4.78565	674.083	0.0124952	0.0112738	0.854353
Chr1	1685725	CG	17.375	15	18.25	19.25	94.5356	0	0	47.4838	22.3044	55.6588	5.62714	534.246	0.00325307	0.00305536	0.854353
Chr1	1685727	CG	11.8571	15.75	12.25	9.25	94.983	0	0	45	19.6892	49.598	4.73486	570.239	0.00737508	0.00605245	0.854353
Chr1	1685728	CG	17.875	14.75	17.5	18.25	91.5053	0	0	50.5303	18.973	45.3729	5.77299	589.714	0.00668059	0.00685735	0.854353
Chr1	1712485	CG	16.125	25.5	18.75	22	61.6232	0	0	23.5417	26.2451	71.1589	3.78814	195.069	0.00146321	0.000992834	0.854353
Chr1	1712486	CG	17	16.25	17.5	16.25	64.6401	0	0	27.2773	22.5089	59.5492	3.98883	248.712	0.00311928	0.00231201	0.854353
Chr1	1733585	CG	18.125	19	21.5	16.5	49.9003	11.0863	0.892857	22.1154	11.8422	31.5388	1.99389	226.004	0.0413381	0.0353194	0.854353
Chr1	1733586	CG	18.125	19.75	19.75	23	54.6183	4.54545	1.5625	26.8001	14.6598	37.7063	3.13659	242.536	0.0216185	0.0157441	0.854353
Chr1	1757502	CG	9.125	13.75	12	10.5	3.94886	98.6842	94.5055	62.5	25.6257	69.9611	3.45795	453.276	0.00165934	0.00108346	0.854353
Chr1	1757503	CG	14.75	17	15	11.25	2.48016	97.9167	98.2143	59.2857	27.386	73.2058	4.47605	447.995	0.00116875	0.000859524	0.854353
Chr1	1758913	CG	22	17.5	24.5	20.75	1.08746	93.0555	99	45.7135	24.811	60.3881	7.0224	485.688	0.00195027	0.00217511	0.854353
Chr1	1758914	CG	22	22.75	20.25	22.5	0	94.5175	98.8636	50	19.8411	50.2218	4.65082	629.043	0.00547654	0.00455428	0.854353
Chr1	1760296	CG	19	17.5	21	21.25	0.543479	93.1597	96.413	54.6429	26.6984	70.4073	4.84389	445.769	0.00133602	0.0010495	0.854353
Chr1	1760297	CG	14	15.75	18.75	17.75	0.833334	91.1458	87.9673	58.6325	33.1765	91.5563	3.98664	322.369	0.000391654	0.000259843	0.854353
Chr1	1760415	CG	17.125	15	21.75	20.75	85.1303	0	0	45.1122	17.918	43.698	5.02804	539.669	0.00860658	0.00806251	0.854353
Chr1	1760416	CG	22	21.25	25.25	22.5	93.9197	1.08696	0	39.2544	29.2292	77.6936	4.997	400.085	0.000814798	0.000637982	0.854353
Chr1	1761168	CG	16.875	21	23.5	16	92.3967	4.87568	0.833333	54.7917	20.3991	47.4933	6.85207	527.281	0.00485259	0.0056916	0.854353
Chr1	1761169	CG	10.2857	12	18	14.25	89.6032	0	2.52525	43.7257	20.1703	50.504	5.00341	481.777	0.00665757	0.00564745	0.854353
Chr1	1767072	CG	13.625	18	17	16.75	23.9775	86.8542	85.2793	65.4464	10.5425	29.3439	1.14176	498.713	0.0551573	0.048428	0.923099
Chr1	1771704	CG	10	12	10.5	11.5	76.7469	0	2.08333	30.6818	27.4193	73.9026	4.17773	281.427	0.00116153	0.0008192	0.854353
Chr1	1771713	CG	10.125	12	12.25	12.25	76.0911	1.5625	0	35.2273	17.0123	43.9197	3.55865	445.247	0.0109225	0.0078893	0.854353
Chr1	1781347	CG	11.5	11.75	13	12.5	4.53192	85.169	89.011	65.4167	22.2105	63.6363	1.49759	428.069	0.00331627	0.00171833	0.886624
Chr1	1781348	CG	19.25	19.75	19.25	22.5	4.85176	89.7921	89.2857	73.8016	25.2257	74.0612	0.807967	409.02	0.00179858	0.000811192	0.92923
Chr1	1783436	CG	20.375	18.25	19.25	24.5	0.5	88.9502	85.8096	46.4573	19.5427	49.9297	4.34922	515.665	0.00586577	0.00465732	0.854353
Chr1	1783437	CG	14.5714	14	11	14	1.79272	93.0952	96.25	47.5	17.1615	41.9862	4.74917	626.838	0.0135068	0.0122645	0.854353
Chr1	1791327	CG	14.875	16.5	16.5	15.5	15.6696	95.7143	94.1993	77.0833	16.8676	48.9777	0.812627	526.986	0.0113611	0.00502232	0.927589
Chr1	1791328	CG	10.25	13.5	13.25	13.5	15.1021	97.0588	96.4103	77.8788	23.0148	66.7211	1.16172	408.425	0.00281025	0.00136796	0.923099
Chr1	1792888	CG	18.25	18.75	18.75	20.5	2.4669	83.8746	92.023	44.697	18.7805	46.5143	4.91355	521.149	0.00697866	0.00618277	0.854353
Chr1	1792889	CG	10.75	15	12.75	12.5	2.27272	88.5526	89.6352	43.3333	17.9515	43.883	4.98569	560.246	0.00853748	0.00791201	0.854353
Chr1	1794739	CG	16.125	15.5	21.75	21.75	96.0107	0	0	43.9153	24.994	64.5388	5.22154	492.462	0.00188162	0.00160635	0.854353
Chr1	1794740	CG	12.75	17.75	17.5	15	91.7154	1.31579	0	50.5208	19.8139	47.5753	5.93321	559.025	0.00550889	0.00564857	0.854353
Chr1	1798637	CG	14.5	12.25	15.5	13.5	70.2015	2.27273	1.47059	39.2595	16.9715	40.7676	5.07349	367.487	0.0110428	0.011025	0.854353
Chr1	1798638	CG	20.75	20	19	23.25	65.613	1.38889	0	36.9658	14.8806	35.3688	4.63654	378.748	0.0201802	0.0210583	0.854353
Chr1	1802157	CG	16.5	18	19.75	23.5	2.38636	97.5595	97.8714	51.1266	21.4697	54.154	5.1275	564.431	0.00387924	0.00340437	0.854353
Chr1	1802158	CG	20.75	15.25	19.75	18.5	1.80208	96.9643	95.0294	44.6558	23.339	56.1606	6.92828	507.815	0.00262997	0.00294699	0.854353
Chr1	1805823	CG	23.75	27	24.25	24	80.3507	0.735295	0	39.0351	18.626	47.1715	4.35331	458.065	0.00724399	0.00584529	0.854353
Chr1	1806000	CG	9.8	7.25	8.75	8	88.6434	0	0	25	19.7953	55.3345	2.02569	411.382	0.0131659	0.00699213	0.854353
Chr1	1806001	CG	17.875	20	17.5	23.25	83.1384	1.08696	1.66667	27.2233	16.2339	45.5416	1.58012	563.917	0.0135667	0.00675367	0.869648
Chr1	1836178	CG	11.75	10.5	12.75	10	0	95	90.5303	46.4286	18.7592	46.8622	4.7077	612.348	0.00701404	0.00600154	0.854353
Chr1	1836179	CG	17	15.5	18.25	19	2.49126	94.4872	97.3958	52.381	19.6131	50.2996	4.26986	594.513	0.00577504	0.00452669	0.854353
Chr1	1836653	CG	14.75	15	15	15.75	3.08036	87.4242	81.0714	46.6667	13.381	34.3071	2.9179	659.2	0.0324544	0.0241872	0.854353
Chr1	1836654	CG	14.625	17.5	21.5	12.25	1.49123	91.2714	85.0376	49.8106	18.4428	48.0029	3.66273	545.822	0.0075775	0.005451	0.854353
Chr1	1853733	CHG	17.125	17.75	15.75	15.25	26.1404	0	0	0	10.1812	30.5437	2.29566e-32	107.385	0.0614071	0.0406939	1
Chr1	1865897	CG	21.5	26.25	27.25	26.5	67.4573	0	0.961538	47.1571	19.455	40.0318	9.16659	317.003	0.00598283	0.0119542	0.588413
Chr1	1865898	CG	11.5	15.25	13.25	11.5	76.0214	2.98246	3.48558	59.7619	26.7454	49.8339	15.2011	280.295	0.00132412	0.00469055	0.182147
Chr1	1869220	CG	20.875	21.5	28.25	21	12.6739	79.5379	75.5093	66.3033	12.8672	37.8247	0.38846	473.897	0.0384869	0.0155169	0.982445
Chr1	1885514	CHH	26.75	24	34	29.5	5.66824	0	1.61458	0.714285	10.2645	29.4508	0.67132	3.90039	0.0598875	0.0476757	0.947296
Chr1	1912039	CG	17.75	22	18.5	16	36.7244	1.25	0	10.8824	15.4476	43.9126	1.21505	116.741	0.0169922	0.0078954	0.923099
Chr1	1912237	CG	17	21.75	17	18.75	12.0475	82.9327	83.5577	29.2681	35.0123	66.8238	19.1065	203.339	0.00028413	0.00135868	0.101563
Chr1	1912238	CG	16.75	15.75	16.25	18.5	15.6901	86.62	75.0541	32.3257	21.675	41.4623	11.7813	277.692	0.00371117	0.010211	0.296025
Chr1	1912462	CG	12.125	12.75	15.25	12.75	1.61458	86.6072	93.7226	40.625	23.6373	55.977	7.46748	444.982	0.00247266	0.00298855	0.854353
Chr1	1912463	CG	14.125	17	21.25	18.25	2.5463	96.1484	94.0397	48.0769	18.8634	46.8415	4.87439	605.599	0.00685239	0.00601122	0.854353
Chr1	1931828	CG	23.25	28.5	22.5	27.25	73.6081	0	0	39.5102	18.5473	44.9659	5.33801	389.923	0.00738303	0.00712763	0.854353
Chr1	1931829	CG	13.4286	16	18.5	15.25	83.7071	0	0	32.1429	25.0583	67.3028	3.936	349.987	0.00259719	0.00183729	0.854353
Chr1	1931831	CG	23.25	28.25	22.5	25.5	33.541	4.46127	0	18.2276	15.0961	37.0319	4.12816	87.4737	0.0188957	0.0170876	0.854353
Chr1	1931832	CG	13.8571	16.25	18.75	14.75	40.4721	1.66667	2.60695	13.961	13.2679	37.1431	1.33024	140.802	0.0389418	0.0210944	0.923099
Chr1	1940095	CG	19.75	27.5	26.5	26.25	63.1639	0	0.892857	35.6342	17.2914	41.0164	5.42884	304.245	0.0101423	0.0107345	0.854353
Chr1	1940096	CG	14.875	18.5	17	17.25	57.1805	0	0	34.5975	12.9377	29.4231	4.69496	339.936	0.0375977	0.0478661	0.854353
Chr1	1950199	CG	14.1429	14	13.25	14.5	88.7613	1.25	6.3492	41.866	17.3478	44.4974	3.77299	518.97	0.0128697	0.0095232	0.854353
Chr1	1950200	CG	15.375	15	17	12.5	93.8448	1.66667	3.58696	41.7308	24.1157	63.5053	4.42085	462.018	0.00224424	0.0017358	0.854353
Chr1	1955546	CG	15.75	13	10.25	14.5	1.43914	76.1436	81.3848	35.7843	21.7801	51.7972	6.7716	367.786	0.00362933	0.00404788	0.854353
Chr1	1956204	CG	16	15.75	15.25	15.25	18.5081	96.3542	94.9495	93.5119	52.3354	156.916	0.0452111	178.693	2.23134e-05	1.05002e-05	1
Chr1	1956205	CG	15.125	16.5	13.5	13.5	11.6215	97.1217	93.4759	91.1058	78.4656	234.866	0.265497	138.359	1.5005e-06	8.79464e-07	1
Chr1	1960844	CG	17.5	17.5	20.75	19	4.39492	83.8399	95.4891	58.9286	23.4466	63.7548	3.29258	423.772	0.00256893	0.00170334	0.854353
Chr1	1960845	CG	19.625	24.25	22	26.5	4.82142	94.3645	88.5929	59.9107	25.8735	70.6986	3.46092	393.545	0.00157815	0.00102753	0.854353
Chr1	1961910	CG	10.375	12	9	12.3333	0.833334	96.3384	82.9167	61.6522	35.7892	100.553	3.40732	303.436	0.000409632	0.000250491	0.854353
Chr1	1961911	CG	13.625	12.5	13.25	11.25	0.543479	81.26	83.3928	43.3333	17.2308	43.847	3.92279	517.955	0.010309	0.00794009	0.854353
Chr1	1968357	CG	19.625	18.75	21.75	20.5	2.48843	90.8036	73.3687	44.1468	13.9022	34.564	3.57138	622.494	0.0274384	0.0233828	0.854353
Chr1	1971012	CG	7.25	6.33333	10	9.75	98.6111	0	0	42.5	23.5289	61.7256	4.43053	518.868	0.00345117	0.00262987	0.854353
Chr1	1971013	CG	21	20	26.75	25.25	92.2746	0	2.38095	43.9655	21.9742	56.218	4.85229	503.942	0.00348544	0.00293415	0.854353
Chr1	1972550	CG	12	13.75	14.5	14	0	93.4874	98.6111	50	16.9179	42.3574	4.19817	679.732	0.0143778	0.0118093	0.854353
Chr1	1972551	CG	14.875	15	13	12.75	1.78571	100	96.5476	45	23.8569	57.0205	7.2751	521.786	0.00236866	0.00276319	0.854353
Chr1	1983277	CG	14.375	18	15	17.25	82.3977	11.5625	2.85948	55.827	14.0867	30.4792	5.89042	547.856	0.0258582	0.0410687	0.854353
Chr1	1983278	CG	16.5	16.25	12	13.75	84.6431	7.91667	5.40865	50.0893	17.3312	41.2502	5.37163	469.277	0.0100354	0.0104524	0.854353
Chr1	1987897	CG	17.875	20.25	19.5	22	37.7105	88.2143	84.7431	88.2936	10.3742	31.0354	0.043608	377.022	0.0579154	0.0379017	1
Chr1	1987898	CG	15.875	12.75	19.75	16.25	32.5174	95	87.0835	87.8734	13.7365	40.8178	0.195834	388.372	0.0289147	0.0109642	1
Chr1	1990185	CG	20	23.5	18	20	80.6478	1.94903	0	41.3515	19.6779	48.9118	5.06098	430.26	0.00569262	0.00504986	0.854353
Chr1	1990186	CG	13.625	14	15.25	11.75	86.2178	0	1.66667	40.0641	23.0002	59.2911	4.85469	423.271	0.00281817	0.00235558	0.854353
Chr1	1995742	CG	24.375	26.5	28	24.5	55.9809	0	0	13.519	26.8395	77.5468	1.48582	164.007	0.00130129	0.000644977	0.888111
Chr1	2005606	CG	14.5	22.5	22	18.5	0.892857	86.6295	87.9858	39.1813	25.0085	59.5448	7.7403	399.213	0.00187641	0.0023128	0.843921
Chr1	2005607	CG	13	13.5	17.25	12.75	0	87.4031	85.9495	48.6111	16.7624	43.8342	3.22642	599.445	0.0116869	0.00794977	0.854353
Chr1	2006289	CG	15.125	16.25	20.25	20.75	85.2325	0	3.23887	50.9519	31.6354	72.9683	10.9689	296.786	0.000518165	0.000873294	0.368254
Chr1	2006290	CG	16.7143	16	15.75	14.25	77.3434	1.38889	7.53967	44.5238	18.8726	44.3017	6.15807	353.604	0.00885651	0.00971396	0.854353
Chr1	2008669	CG	17.625	19.75	17.75	18.75	87.7624	0.833333	0	42.6389	23.9914	60.7618	5.60615	424.115	0.00230244	0.00211674	0.854353
Chr1	2008670	CG	15.25	15.25	15.5	12.25	88.4697	1.04167	0	43.6538	20.1296	50.7028	4.84309	512.42	0.00513987	0.00439012	0.854353
Chr1	2009211	CG	16.25	23.5	17.5	21.75	91.2963	0.833333	1.47059	47.151	18.1414	44.9764	4.72397	597.299	0.00814366	0.00711956	0.854353
Chr1	2009212	CG	11.25	14.75	19	21.75	91.5604	1.47059	1.13636	50.5268	16.7301	40.2545	4.96796	650.306	0.0117846	0.0116792	0.854353
Chr1	2010847	CG	20	18	19	14.25	8.125	95.754	93.1763	46.2041	15.3119	36.3779	4.77886	651.231	0.0177017	0.0185288	0.854353
Chr1	2015050	CG	14.75	16	16.25	16.5	3.21428	83.1039	81.0511	45.9524	13.8134	35.6394	2.90045	601.372	0.02823	0.0203533	0.854353
Chr1	2015051	CG	16.5	19	17.75	21	1.39319	96.3333	70.0224	43.8641	15.9758	38.552	4.68765	587.294	0.0145796	0.0142115	0.854353
Chr1	2017411	CG	21.5	17.5	16.75	17	6.62132	83.5533	80.2744	66.537	25.049	73.1294	1.00884	323.157	0.00186251	0.000863982	0.923099
Chr1	2017412	CG	6.2	8	5.33333	7	2.85714	86.8326	86.6667	53.3334	14.8873	38.4771	3.09242	459.905	0.0409551	0.0404551	0.854353
Chr1	2028750	CG	15	14.5	13.25	16	1.62815	83.8542	94.1667	45.8333	18.6116	46.4236	4.70556	550.844	0.00726887	0.00623227	0.854353
Chr1	2028751	CG	21	26.5	25.75	26	1.07313	89.6957	91.0954	50	16.5923	42.9968	3.38999	642.39	0.0122592	0.00867044	0.854353
Chr1	2029233	CG	18	22.75	20	20.25	92.4397	0.833333	5.55556	49.8958	18.6102	45.5791	5.12582	571.679	0.00727085	0.0067326	0.854353
Chr1	2029234	CG	15.125	15.25	18	19	88.3717	1.78571	1.5625	46.0566	17.0935	42.3221	4.47916	586.372	0.0106882	0.00930406	0.854353
Chr1	2029252	CHG	14.625	15.75	18.5	18.75	18.3125	1.5625	3.42391	3.97685	11.8435	35.1315	0.199451	32.0871	0.0413228	0.0217256	1
Chr1	2045273	CG	19.5	23	20	15.75	3.89425	97.75	98.5294	70.389	35.9038	101.686	3.01282	341.013	0.000243864	0.000142171	0.854353
Chr1	2045274	CG	12.75	15	17.25	16.25	8.46026	93.785	93.9103	76.0417	22.3288	65.1681	0.909221	464.961	0.00323525	0.00153277	0.923099
Chr1	2050659	CG	15.75	21.5	19.75	19.75	89.3071	0	0	43.0555	19.5423	49.545	4.541	544.31	0.00586607	0.00479609	0.854353
Chr1	2050660	CG	12.75	17	16.25	13.75	87.4839	0	0	47.2222	17.9761	43.4663	5.23096	568.395	0.00848719	0.00826028	0.854353
Chr1	2062760	CG	11.625	18.75	18	13	2.02922	89.0267	91.2699	69.7861	25.1617	72.9227	1.28122	435.409	0.00182324	0.000875679	0.923099
Chr1	2062761	CG	24.875	20.5	21.75	20.25	8.36997	97.5973	98.1072	71.0182	24.647	69.6446	2.14822	447.044	0.00201714	0.00110725	0.854353
Chr1	2080144	CG	9	9.25	9	11.6667	2.77778	85.2183	92.2619	37.037	16.7017	38.6654	5.71983	518.519	0.0262297	0.0296944	0.854353
Chr1	2080145	CG	14.875	16	13	17	2.77778	93.7153	94.281	47.9067	20.4259	50.8473	5.21519	543.199	0.0048256	0.00434487	0.854353
Chr1	2095220	CG	14.5	15.5	16.75	15	4.13322	80.5866	79.5371	43.6508	13.6602	34.6967	3.14193	562.963	0.0296416	0.0229903	0.854353
Chr1	2095221	CG	19.375	21.75	21.75	18.5	4.80998	76.3195	80.4027	40.3131	20.2202	49.7647	5.44794	357.358	0.00503924	0.0047147	0.854353
Chr1	2097952	CG	18.5	21	20	23.75	10.6632	85.8966	93.2996	45.4232	14.2434	33.6858	4.52213	587.487	0.0246015	0.0263221	0.854353
Chr1	2097953	CG	15.375	16.5	17	16.5	5.5117	88.2243	90.2659	46.3542	17.8976	44.2888	4.70202	522.544	0.00865183	0.00761809	0.854353
Chr1	2098699	CG	12.625	12.75	12.5	14.5	10.1685	49.4231	86.2351	87.0022	16.001	40.4266	3.78813	487.118	0.0144776	0.0114536	0.854353
Chr1	2115674	CG	13.125	11.25	10.75	13	2.51736	100	92.2917	46.4286	21.0974	51.2303	6.03094	556.324	0.00419111	0.00421771	0.854353
Chr1	2115675	CG	18.375	21	20.25	21	0.625	94.625	92.0969	50	17.9275	45.9332	3.92464	640.386	0.00858678	0.00651638	0.854353
Chr1	2118296	CG	13.375	17.3333	20.25	22.5	92.6475	30.1538	6.95237	46.75	13.4101	34.5735	2.82846	564.177	0.0389418	0.0289264	0.854353
Chr1	2122879	CG	18.375	16.75	15.5	13.75	10.7863	80.5852	74.5833	43.6508	12.9394	32.0108	3.40364	461.662	0.0375762	0.0330325	0.854353
Chr1	2157884	CG	11	13.3333	14.75	11	13.56	86.0723	89.2301	90.1786	51.094	153.103	0.0894923	170.863	4.97133e-05	2.30945e-05	1
Chr1	2157885	CG	14.375	13.5	14.5	12	23.1771	91.9643	89.6375	85.4167	24.9413	74.5083	0.157849	279.172	0.00190153	0.000788971	1
Chr1	2158012	CG	15.625	13.25	19.75	15.75	90.7761	53.6459	5.50697	69.2708	19.2358	32.0584	12.8245	344.514	0.00628831	0.0328259	0.232712
Chr1	2158013	CG	17.375	20.75	14	15.5	90.7444	55.1587	4.02778	62.7724	16.455	29.4211	9.97203	409.363	0.0127412	0.0478775	0.477892
Chr1	2159172	CG	12.2857	13.25	10	13.5	87.6273	0	0	23.7847	25.4905	72.5729	1.94929	386.953	0.00240359	0.00129528	0.854353
Chr1	2159173	CG	20.125	23.5	23.75	26.5	90.0832	0	0	24.7396	28.4114	81.1158	2.05917	396.307	0.000952985	0.000505173	0.854353
Chr1	2161234	CG	13.75	19	15	16.25	62.1634	4.02099	2.5	15.6641	14.9709	43.6546	0.628981	329.816	0.0196321	0.00810212	0.950509
Chr1	2161235	CG	15.125	20.5	16.75	17.5	67.5795	2.94117	1.19047	18.1818	15.374	44.3377	0.892197	391.579	0.0173683	0.00758134	0.923099
Chr1	2161427	CG	14.5	15.75	21	17.75	2.67857	56.25	81.558	69.7115	10.6309	30.0751	0.908861	705.678	0.0537697	0.0435531	0.923099
Chr1	2161428	CG	10.625	11.25	10.25	11.25	1.38889	58.3333	84.4094	67.9167	10.741	30.3648	0.929162	748.924	0.0522165	0.0417669	0.923099
Chr1	2180421	CG	21.5	22.25	26.75	22.75	97.398	11.1111	2.67411	48.3871	16.1049	41.374	3.47034	682.039	0.0140584	0.0103124	0.854353
Chr1	2180422	CG	15.125	15.5	18	16.5	96.5152	16.5751	4.46969	48.5294	12.8306	33.1647	2.66353	778.134	0.0389418	0.0281875	0.854353
Chr1	2182889	CG	16.25	19.75	14.25	17	69.1691	1.04167	8.84615	38.368	14.2125	34.6856	3.97601	389.957	0.024845	0.0230239	0.854353
Chr1	2182890	CG	12.5	12.25	15.5	15.25	79.8804	0	0	41.9494	21.7203	53.1866	5.9871	391.899	0.00367596	0.00365157	0.854353
Chr1	2186164	CG	13	14.5	12.5	13.25	17.0925	96.5368	93.8811	91.3805	49.8123	149.157	0.139969	190.01	3.07641e-05	1.42996e-05	1
Chr1	2186165	CG	14.75	17.75	18.5	16.25	19.6398	92.9861	89.9931	93.3333	37.07	111.091	0.0594597	226.888	0.000200375	8.35493e-05	1
Chr1	2208760	CG	15.125	14.5	11.75	16	93.4032	21.5909	0	66.8313	19.6332	39.9491	9.4752	491.057	0.00575012	0.0120665	0.545096
Chr1	2208761	CG	14	17.5	15.5	18.25	91.7096	19.2308	0	70.1295	21.1221	40.3415	11.5125	456.238	0.0041685	0.0115638	0.317559
Chr1	2208767	CG	14.875	15.25	11.75	16.25	77.4297	13.75	5.55555	31.7419	19.3693	53.7074	2.20026	326.198	0.0060983	0.00351558	0.854353
Chr1	2208768	CG	13.25	16.75	14.75	18.75	75.582	14.7773	0	33.8585	18.468	48.7607	3.32172	346.981	0.00752952	0.00511238	0.854353
Chr1	2208790	CG	14.625	14.75	14	15.25	80.0377	1.78571	0	37.0727	15.0537	38.8688	3.14611	555.763	0.0191428	0.0136926	0.854353
Chr1	2208791	CG	12.75	15.5	12.25	19	89.7569	3.48558	5.55555	42.0894	28.2459	73.7722	5.4828	344.016	0.00098491	0.000826837	0.854353
Chr1	2209236	CG	10.5	14	10.75	11	0.833334	86.9451	79.85	52.2727	15.8929	43.0586	2.3101	580.933	0.0149214	0.00861614	0.854353
Chr1	2209237	CG	18.25	14.5	18	15.5	0.543479	89.937	89.3129	47.8261	17.7358	45.4026	3.90246	597.037	0.00902239	0.00683822	0.854353
Chr1	2209947	CG	9.85714	8.75	11	8	89.9573	0	1.31579	49.6528	16.8521	39.7427	5.40686	592.284	0.0146223	0.015668	0.854353
Chr1	2209948	CG	11.875	15.25	20.5	14	94.8335	0	2.87829	52.8159	22.4459	53.7544	6.79162	519.422	0.00316169	0.00350155	0.854353
Chr1	2258582	CG	14.875	16.5	17	15.25	1.52243	95.5769	75.1671	42.3077	15.5056	37.2351	4.64083	622.577	0.0167112	0.0166706	0.854353
Chr1	2258583	CG	13.25	14	15.5	16	5.36999	91.6186	73.7515	44.2569	15.521	37.8827	4.34008	527.225	0.0166352	0.015412	0.854353
Chr1	2259372	CG	19	22	18.75	20	63.1173	0	3.23427	18.3239	11.4388	32.6524	0.832003	459.871	0.0445428	0.0302415	0.924927
Chr1	2296027	CG	14.625	16.5	15.75	18	76.4476	3.39912	5.50595	43.7847	12.1257	29.1389	3.6191	571.173	0.039815	0.0499104	0.854353
Chr1	2306243	CG	22.375	20	20.5	24.75	75.755	1.31579	0	39.4774	19.0402	46.9403	5.09019	395.075	0.00658276	0.0059588	0.854353
Chr1	2306244	CG	11.875	14.5	12.5	12	76.7381	1.47059	0	34.8485	21.2876	55.2933	4.28478	362.627	0.00402786	0.00313136	0.854353
Chr1	2307817	CG	16.125	14	19.5	15.75	90.144	0	1.47059	48.75	17.1995	41.6833	4.95766	620.463	0.0103916	0.00997977	0.854353
Chr1	2307818	CG	15	16.5	17.5	13.75	89.6657	0	0	42.619	26.0059	66.2728	5.87239	412.412	0.00153806	0.00141618	0.854353
Chr1	2308301	CG	10.75	9.75	11.75	10.25	90.8595	4.79167	0	50	16.1203	38.9785	4.69115	648.989	0.0139988	0.0135228	0.854353
Chr1	2308302	CG	7.85714	16.25	13.25	8.33333	91.9048	0	0	34.3915	24.7654	68.2507	3.02278	426.86	0.00383996	0.00240722	0.854353
Chr1	2308304	CG	11.5	10.25	12	10.5	95.5844	0	0	48.5294	20.3082	50.4553	5.23463	599.878	0.00494485	0.00447374	0.854353
Chr1	2308305	CG	8.28571	16.5	14	7.75	97.619	1.66667	2.08333	51.0714	20.9215	50.9495	5.90747	546.295	0.00570366	0.00545791	0.854353
Chr1	2308489	CG	12.25	9.25	11.75	14.25	88.8021	3.57143	0	45.7017	17.1026	42.5598	4.37404	590.814	0.0106611	0.00907491	0.854353
Chr1	2308490	CG	10.125	14.5	12	12.25	85.1071	0	0	40.7967	20.7959	52.8339	4.77693	464.558	0.00446978	0.003742	0.854353
Chr1	2308496	CG	11.875	9.5	11.5	14.25	93.8013	0	0	47.2222	20.5913	51.3366	5.2186	569.741	0.00466529	0.00418647	0.854353
Chr1	2308497	CG	9.5	14	12.5	12.25	89.677	5.20833	2.27273	40.4167	21.6881	57.1642	3.95007	456.229	0.00370161	0.00273431	0.854353
Chr1	2309227	CG	20.25	23.75	20.75	24.75	0.390625	69.9453	79.5238	23.3553	33.2966	68.4343	15.7277	229.628	0.000383575	0.00120599	0.182147
Chr1	2309981	CG	24.25	20	18.5	25.5	0	32.8571	48.6201	22.037	17.1605	41.1799	5.15079	138.776	0.0105012	0.0105381	0.854353
Chr1	2329308	CG	18.5	15.5	18	20	0.78125	31.3194	73.1493	20.8333	20.0369	34.1521	12.9794	236.101	0.00525063	0.0247002	0.225787
Chr1	2330786	CG	16.5	20	19.75	15	5.60084	85.8651	89.081	70.4044	23.0937	67.3528	0.964162	413.617	0.0027652	0.00130521	0.923099
Chr1	2330787	CG	17.625	17	16.25	14.5	1.33929	81.2229	89.1072	71.369	25.5299	75.0165	0.786619	401.635	0.00169247	0.000761401	0.936077
Chr1	2331139	CG	17.625	19.25	22	21	85.373	0	0.961538	39.6825	20.4264	52.5745	4.35241	470.996	0.00482538	0.00381913	0.854353
Chr1	2331140	CG	18.875	22.5	19.5	21.25	80.9854	1.66667	0	42.7025	19.1959	47.1058	5.24103	446.505	0.00634834	0.00587591	0.854353
Chr1	2342448	CG	33.25	30.25	29	26.5	0	46.94	47.0513	18.7198	18.8543	43.0239	6.76945	157.479	0.00686232	0.00864642	0.854353
Chr1	2342555	CG	9.125	14.5	10.75	10.5	0	75.2381	57.7724	45.8333	19.4897	53.0301	2.71954	321.68	0.00593448	0.00369392	0.854353
Chr1	2342556	CG	24	26.25	20.75	23.75	2.62597	82.7632	77.5192	51.4842	36.4086	99.1829	5.02141	223.536	0.000224129	0.000164232	0.854353
Chr1	2342964	CG	10.5714	11.5	14.5	12.5	82.6931	0	1.47059	41.6827	21.0463	51.8828	5.62805	397.607	0.00554779	0.00508145	0.854353
Chr1	2342965	CG	21.25	27.75	28.25	21.5	90.673	1.25	0.657895	41.5238	24.6436	63.8698	5.03047	436.322	0.00201855	0.00168851	0.854353
Chr1	2351268	CG	18.875	19.5	20.75	24.5	85.2359	5.20202	3.1348	44.1158	18.1188	45.5428	4.40681	483.796	0.0081911	0.00675306	0.854353
Chr1	2351269	CG	14	14.25	14	15.5	85.4487	2.69886	11.6072	43.2143	15.8112	40.4723	3.48073	520.938	0.0152846	0.0113936	0.854353
Chr1	2351376	CG	23.25	24.25	28.5	35	61.8135	3.89286	1.54762	30.4796	18.3139	46.8282	4.05681	254.62	0.00781297	0.00601589	0.854353
Chr1	2352253	CG	19.25	18.25	21.25	21.5	32.9219	0	0	9.90385	10.7456	30.3516	0.942537	138.755	0.0521683	0.0418507	0.923099
Chr1	2352254	CG	15.75	17	23.75	17	31.2961	1.04167	0	8.39161	26.459	76.0318	1.67258	50.0327	0.00140345	0.000714359	0.854353
Chr1	2382233	CG	11.75	13.75	14.5	12.25	62.6269	5.76922	2.5	31.5476	11.8018	30.1779	2.61368	387.442	0.0417191	0.0429083	0.854353
Chr1	2382234	CG	15.375	22.5	21.5	17	60.8259	5.68182	4.81283	23.4524	24.6887	68.8832	2.59148	170.812	0.00199971	0.00116876	0.854353
Chr1	2382346	CG	8.83333	10.25	11.5	9.33333	84.7253	2.5	1.47059	20.8333	27.2169	79.0236	1.31356	295.84	0.00374784	0.00196009	0.923099
Chr1	2382347	CG	17.125	23	26	20	70.5198	0	0	37.0454	13.5445	33.1619	3.73585	489.8	0.0307628	0.0281981	0.854353
Chr1	2382361	CG	8.66667	10.75	11.75	10	73.1919	0	0	3.7037	68.9818	206.64	0.15287	97.8896	3.77649e-05	1.96267e-05	1
Chr1	2382362	CG	16.25	23.5	24.25	18.25	71.5931	0	0	17.6574	32.1147	92.6281	1.85807	223.731	0.000474197	0.000243824	0.854353
Chr1	2387685	CG	11.875	13.5	14.5	13.5	78.6995	3.57143	1.47059	43.2143	14.4663	35.1373	4.1308	535.571	0.0229326	0.0217132	0.854353
Chr1	2387686	CG	19	21.25	22	22.25	81.96	1.19047	1.13636	40.1818	15.332	38.8464	3.57479	567.842	0.0175968	0.0137255	0.854353
Chr1	2397024	CG	10.1429	8	8	9.5	71.4199	13.5714	0	28.951	13.4717	36.2189	2.09805	400.015	0.0386101	0.0235776	0.854353
Chr1	2397045	CG	14.25	16.75	16.5	17	85.0372	2.08333	0	43.0702	21.4253	53.5311	5.3724	439.196	0.00391596	0.0035626	0.854353
Chr1	2397046	CG	10.25	9.75	9.75	9.25	81.4362	1.92308	0	40.8088	19.4871	48.8918	4.78467	443.244	0.00593815	0.00505844	0.854353
Chr1	2397564	CG	18.625	19	16	19.5	53.4456	11.746	1.25	15.7143	23.6746	67.7476	1.63806	136.393	0.00245564	0.00126946	0.860351
Chr1	2397565	CG	9.57143	8	8.5	10.75	66.9728	8.125	0	19.6154	27.641	78.7682	2.07738	187.033	0.00163282	0.000873294	0.854353
Chr1	2397694	CG	12.75	14.25	13	14.25	87.5267	0	2.27273	41.2275	23.1032	59.3483	4.98066	431.315	0.0027606	0.00234401	0.854353
Chr1	2397695	CG	16	17.75	18	20.25	91.957	0	0	46.9545	26.708	66.1983	6.96287	422.188	0.00133384	0.00142227	0.854353
Chr1	2410631	CG	14.875	12.25	14.75	16.75	79.7814	2.27273	0	41.0217	15.845	39.3679	4.08349	520.702	0.0151297	0.0129073	0.854353
Chr1	2410632	CG	13.75	19.5	18.75	15	84.7653	0	0	39.3907	19.8995	51.1126	4.29302	481.908	0.0054075	0.00425603	0.854353
Chr1	2416945	CG	15.375	20.75	14.75	22.75	82.6838	0	2.27273	17.7083	20.6238	60.2582	0.806584	460.384	0.00463146	0.00219715	0.929719
Chr1	2416946	CG	11.375	14.75	13	15	80.9574	0	0	20.5882	21.24	61.0992	1.31038	431.299	0.00406795	0.00206357	0.923099
Chr1	2420202	CG	10	7.66667	13.75	11.5	5.55555	92.5926	98.5294	73.6928	19.7147	56.748	1.19807	553.125	0.00733482	0.00363553	0.923099
Chr1	2420203	CG	16.375	18	19	20.75	10.5283	97.1154	96.1005	74.1072	17.9808	51.5888	1.17678	574.518	0.00847744	0.00411124	0.923099
Chr1	2420301	CG	12.125	15	15.75	16.5	5.78611	88.2738	72.09	65.3624	11.5059	32.9395	0.789125	702.981	0.0439471	0.0290816	0.935459
Chr1	2420302	CG	16.125	21.25	17.5	17	3.80953	87.5169	61.8056	67.5725	10.5208	29.6452	0.958628	759.497	0.0554826	0.0463314	0.923099
Chr1	2449393	CG	12.625	14	15	14.5	0	71.5581	78.7854	43.0398	13.4572	35.3344	2.51863	522.877	0.0387734	0.0263264	0.854353
Chr1	2449394	CG	12.375	10.5	15	14.25	0	72.2222	66.6364	37.6249	13.2377	34.0551	2.82893	487.78	0.0340212	0.0250299	0.854353
Chr1	2454072	CG	15.5	18.5	18.5	25	79.7151	0	0.892857	41.693	16.7283	41.1269	4.52905	501.026	0.0117909	0.0106016	0.854353
Chr1	2454073	CG	9.42857	8.5	11	7.5	69.2441	5	0	35.9091	19.4978	47.8913	5.30107	285.456	0.00769303	0.00696886	0.854353
Chr1	2481478	CG	17.375	18.25	18.25	22.25	2.76654	70.5966	80.961	27.2487	32.8297	69.412	14.5386	223.381	0.000416398	0.00112706	0.185066
Chr1	2481479	CG	18.75	17.5	24	17.25	2.56087	62.383	77.4915	32.9167	20.3894	47.6843	6.7419	304.904	0.00486336	0.0056011	0.854353
Chr1	2482297	CG	16.25	18.75	22.25	22	1.04167	66.0868	96.3902	73.7189	13.1182	36.8284	1.26316	786.669	0.0353986	0.0175024	0.923099
Chr1	2482674	CG	24.625	21.75	31	29.25	7.77582	92.0113	90.9395	45.8078	16.2587	39.1088	4.83369	575.514	0.0134658	0.0133074	0.854353
Chr1	2483776	CG	13.75	13.5	14	14.25	3.31439	85.0595	92.6496	48.8636	14.5046	37.014	3.24991	624.633	0.0282461	0.0214344	0.854353
Chr1	2483777	CG	11.25	14.25	11.5	13.25	1.78571	94.6942	88.8077	46.4286	19.1834	47.7111	4.91958	563.762	0.00636755	0.00558828	0.854353
Chr1	2483842	CG	13.5	13.25	13.75	13.25	89.1022	0	1.47059	44.9812	22.6926	56.6915	5.69312	458.875	0.00299686	0.00282955	0.854353
Chr1	2483843	CG	10.3333	14.5	12	14	91.7169	3.45238	2.5	63.8889	18.3155	39.2225	7.86197	514.956	0.0180424	0.0280172	0.854353
Chr1	2491683	CG	14.875	13.5	16.5	15.5	9.10195	94.5055	94.1173	93.6111	172.082	516.222	0.0119833	67.1425	7.07833e-09	6.11984e-09	1
Chr1	2491684	CG	16.875	20.5	19.25	16.75	7.85862	90.144	95.2963	95.2731	308.914	924.895	0.924172	38.1274	1.40527e-10	1.64482e-10	0.923099
Chr1	2496198	CG	21.75	15	18.5	16.25	20.0297	96.6518	92.75	70.1128	14.6248	40.7208	1.57678	520.887	0.0218486	0.0110795	0.870618
Chr1	2496199	CG	15	16.5	15.5	17.75	16.2039	94.5833	87.2619	74.072	20.1549	58.2672	1.09872	393.365	0.00511279	0.00253379	0.923099
Chr1	2507407	CG	15	16.75	15.75	16.25	2.27273	86.0523	92.955	69.2079	28.3209	81.82	1.57136	379.842	0.000970364	0.000482462	0.872041
Chr1	2507408	CG	14.375	14.25	17	18	2.05628	87.24	83.0141	69.7289	27.2487	79.9152	0.91544	364.847	0.00120161	0.000546738	0.923099
Chr1	2540346	CG	13.375	14.5	17.75	12.25	91.579	0	0	40.4545	24.9726	65.1981	4.85993	448.997	0.00188956	0.00152989	0.854353
Chr1	2540347	CG	25.125	29.75	25.5	23.5	90.9048	0.78125	0	48.2844	22.0087	53.7085	6.15879	496.694	0.0034594	0.00351547	0.854353
Chr1	2569719	CG	8.28571	9	10.5	7.75	1.0989	86.9445	83.1778	75	15.5428	46.1491	0.239616	622.479	0.0208904	0.00813451	1
Chr1	2569720	CG	8.5	9.25	8.75	12	3.125	85.7143	98.2143	68.1662	25.5897	72.5597	2.10468	433.025	0.00167167	0.000897505	0.854353
Chr1	2572783	CG	21.625	22.25	23.75	25.25	83.9469	1.08696	5.58643	40.5999	20.7107	53.2081	4.46199	419.463	0.00455254	0.00364559	0.854353
Chr1	2572784	CG	12.875	12	13.75	11	90.7169	0	3.57143	46.875	17.7884	44.1846	4.59037	593.303	0.00890279	0.00769643	0.854353
Chr1	2572857	CG	18.875	20.25	21.5	22	85.1189	8.06818	13.9259	66.6005	28.3593	54.5194	15.2792	272.046	0.000963225	0.00331773	0.182147
Chr1	2574549	CG	19.25	20.75	21.5	17.5	90.0697	8.38157	2	45.7828	22.6039	57.3143	5.2487	426.33	0.00305642	0.00270503	0.854353
Chr1	2583911	CG	16	17.25	22	16.25	41.431	0	1.04167	0	37.6661	112.958	0.0201712	71.724	0.000181862	7.57086e-05	1
Chr1	2583912	CG	9.25	8.25	9.25	9.75	32.1171	0	4.16667	2.77778	13.8237	41.1237	0.17367	103.669	0.0281378	0.0106046	1
Chr1	2604519	CG	14.125	14.75	15.75	14.75	92.5452	0	1.31579	49.1667	20.1278	49.1663	5.60854	559.718	0.00514088	0.00494831	0.854353
Chr1	2604520	CG	17.625	24.25	18.5	19.75	90.878	1.13636	0	48	18.1113	44.3435	4.99517	600.78	0.00820498	0.00757589	0.854353
Chr1	2617605	CG	10	10.25	14	10	91.5814	0	3.84615	44.0476	20.0173	51.1738	4.43899	536.329	0.00527262	0.00423355	0.854353
Chr1	2617606	CG	16.75	17.5	21.75	17	87.9445	0	1.38889	46.2325	20.4361	50.1724	5.56796	496.929	0.00481607	0.00457275	0.854353
Chr1	2691630	CG	10.2857	10	12	9.75	73.7773	3.7037	0	20.6731	19.0652	54.3581	1.4188	335.052	0.0112751	0.00555693	0.906884
Chr1	2691631	CG	19.375	21.75	24.25	16.75	82.7766	5.58894	2.5	19.5701	34.0077	99.4876	1.26772	261.048	0.00033871	0.000161276	0.923099
Chr1	2704164	CG	9.125	8	8.25	10	84.623	0	0	29.1667	33.3722	92.2446	3.93603	275.075	0.000606348	0.000395024	0.854353
Chr1	2704165	CG	14.375	14.5	12.75	13	81.1662	3.33333	0	42.8073	19.5192	48.0635	5.24712	432.208	0.00589459	0.00542329	0.854353
Chr1	2708593	CG	13.8571	14.25	15.5	11.5	1.66667	84.4643	97.9167	44.9495	14.4354	34.6526	4.32688	700.722	0.0288095	0.0286385	0.854353
Chr1	2708594	CG	14.75	16	17	15.5	2.77778	92.1053	98.913	45.8333	19.4046	46.9616	5.62608	593.059	0.00605137	0.00594658	0.854353
Chr1	2708943	CG	13.5	14.25	13	13.5	94.1487	31.613	7.28022	48.0462	11.8161	30.4256	2.5114	670.012	0.0415822	0.0413935	0.854353
Chr1	2710903	CG	17.125	17.25	20	22.5	55.0185	1.25	2.56579	10.8077	22.7125	66.9468	0.595408	180.281	0.00298472	0.0013462	0.95415
Chr1	2720074	CG	7.875	10.25	12.25	10.5	97.3611	11.1111	0	49.1477	18.6314	47.1517	4.37117	607.883	0.00723461	0.00585239	0.854353
Chr1	2720075	CG	18.375	18.75	20	18.75	94.0471	12.4269	2.40275	50.7143	16.1609	40.1397	4.17146	623.348	0.013843	0.0118155	0.854353
Chr1	2720135	CG	8.375	8.5	11	7.5	1.5625	94.9495	86.0119	49.6528	20.5331	52.687	4.45613	516.69	0.00472036	0.00378739	0.854353
Chr1	2720136	CG	24.125	22.5	22.25	22.5	0.595237	94.3353	92.0433	45.119	24.8496	61.1392	6.70479	460.306	0.00193567	0.00205805	0.854353
Chr1	2720925	CG	18.875	17.25	18	19	86.141	0	0	45.3321	25.6838	62.8334	7.10906	385.424	0.00163902	0.00182641	0.854353
Chr1	2720926	CG	12.25	13.25	14	14.25	82.9628	0	0	43.2785	15.7774	38.7484	4.2919	581.881	0.0154349	0.0138786	0.854353
Chr1	2726153	CG	11.125	12.75	13.75	12.5	4.60434	70.8333	95.1812	66.3961	10.9141	30.4468	1.14776	837.044	0.0498933	0.0412651	0.923099
Chr1	2726154	CG	17.375	19.25	23.75	22	4.27525	64.6534	97.1814	65.5294	12.4442	33.5747	1.87898	731.135	0.0390858	0.0267104	0.854353
Chr1	2729154	CG	16.125	14.5	16	17	0.694445	98.2143	95.3125	48.6842	20.0522	50.0889	5.0338	613.962	0.00523201	0.00459709	0.854353
Chr1	2729155	CG	13.25	15.5	14.5	15.5	0.543479	92.882	94.5175	42.4342	23.7685	56.9292	7.1881	487.873	0.00240894	0.00278137	0.854353
Chr1	2730427	CG	14.25	16.5	11.75	14.5	12.0011	95.5754	95.2083	90.5208	133.411	399.441	0.395439	80.3425	4.06906e-08	3.05695e-08	0.981203
Chr1	2730428	CG	13.875	17.25	19.25	20.5	19.2004	93.4874	87.9815	90.4306	45.8657	137.256	0.170573	178.445	5.2482e-05	2.35508e-05	1
Chr1	2732375	CG	19	22	21.75	20.25	16.459	92.0725	84.9798	91.7852	43.9506	131.193	0.329268	195.794	6.89925e-05	3.08203e-05	0.995439
Chr1	2732376	CG	13.75	17	17.75	18.25	20.2557	85.019	89.3547	92.3654	27.9555	83.4642	0.201244	271.091	0.00104175	0.000433203	1
Chr1	2734097	CG	9	12.5	9.25	8.75	6.80273	89.3452	71.028	69.375	15.2746	43.8231	1.0003	491.229	0.0225582	0.0101843	0.923099
Chr1	2734098	CG	20.5	18.5	19.25	16.75	5.01453	75.8034	77.6716	59.3473	21.2751	61.4301	1.19761	339.607	0.00403836	0.00202055	0.923099
Chr1	2739296	CG	11.125	13.75	13.5	13	96.1739	0	0	59.188	29.5792	66.5677	11.085	421.377	0.000761227	0.00138483	0.356322
Chr1	2739297	CG	18.75	22	20.75	24.5	92.4797	1.19047	1.89341	67.4056	31.9588	63.6423	16.117	358.907	0.000487656	0.00171787	0.182147
Chr1	2741621	CG	17.375	20.5	24.75	19	60.5008	3.25	3.0303	21.838	11.4282	31.9132	1.1857	393.178	0.0446895	0.0334766	0.923099
Chr1	2741837	CG	20.25	19.25	18	15.25	1.27877	92.1696	87.3282	34.8214	33.6587	75.2159	12.8801	314.139	0.000360053	0.00075161	0.230359
Chr1	2741838	CG	9	9.5	7.5	13.75	1.0989	94.7917	95.8333	32.8062	32.6922	68.2143	14.9312	348.967	0.000677948	0.00173031	0.187925
Chr1	2743075	CG	15.125	14.25	16.75	15.5	90.7196	0	21.2623	48.136	13.7522	34.0315	3.61259	644.295	0.0287665	0.0251068	0.854353
Chr1	2758393	CG	15.375	14.25	19.5	16.25	93.1338	0	1.08696	39.375	26.6009	70.4887	4.65702	431.971	0.00136304	0.00104294	0.854353
Chr1	2758394	CG	21.125	24.75	22.5	21	88.9493	0	0.925925	44.1432	27.4401	68.9439	6.68824	380.49	0.00115692	0.00116399	0.854353
Chr1	2764409	CG	12.25	11.25	15.75	10.75	73.4438	0	1.66667	34.5834	25.4929	65.4571	5.51085	276.097	0.00170457	0.00150106	0.854353
Chr1	2767517	CG	15	16.3333	16.5	16.5	0.5	74.1204	87.907	37.6736	16.3078	38.5509	5.18625	513.558	0.0168911	0.0178977	0.854353
Chr1	2767518	CG	18.375	24	22.25	17.5	0.735294	81.5832	90.4157	27.6393	39.662	82.3781	18.304	252.362	0.00013199	0.000465012	0.123006
Chr1	2776657	CG	19.5	23.25	21.75	16.25	94.6945	1.90374	1.5625	58.1294	32.2811	73.2958	11.7738	360.191	0.000460382	0.000854246	0.296617
Chr1	2776658	CG	17.25	22.5	19.25	23.25	92.4303	0	2.78638	56.9246	43.3001	97.9412	15.9795	257.793	7.58787e-05	0.000176703	0.182147
Chr1	2781366	CG	16.5	14.25	15.75	16.75	16.0227	84.1803	78.6842	62.5699	12.3342	34.9033	1.0497	480.7	0.0392091	0.0223742	0.923099
Chr1	2785005	CG	19.875	12.5	21.5	21	0	69.4181	74.2005	42.1711	13.4935	35.832	2.3242	513.772	0.031289	0.0198424	0.854353
Chr1	2785006	CG	12.5	16.75	12.5	16.5	0.694445	79.2071	74.667	48.6905	13.2245	36.0283	1.82264	594.98	0.0341678	0.0193544	0.854353
Chr1	2804006	CG	14.5	13.75	13	15.75	8.47356	89.011	94.7619	48.1373	13.5025	33.0038	3.7518	689.019	0.0311919	0.0288359	0.854353
Chr1	2804007	CG	19.125	18.5	21.75	22	6.8771	95.4115	98.2647	48.6881	17.6581	42.8456	5.0643	612.003	0.00921588	0.00880586	0.854353
Chr1	2804278	CG	17.875	18.25	20.5	19	4.375	93.6796	91.7084	48.2143	17.2738	43.0482	4.38663	602.243	0.0101912	0.00862561	0.854353
Chr1	2804279	CG	12.875	13	13.5	14.75	4.16666	92.1475	85.3125	50.6061	17.9436	46.3994	3.71563	534.13	0.00855454	0.00624831	0.854353
Chr1	2808276	CG	21.75	18.5	20.25	19	63.5058	1.92308	3.63158	23.3289	17.4538	48.4266	1.96741	287.726	0.00972367	0.00525865	0.854353
Chr1	2808277	CG	9	14.75	10	12.75	69.8016	1.19047	5	25.4077	15.3123	42.5161	1.71034	396.589	0.0177004	0.0091191	0.854353
Chr1	2808286	CG	18.875	18	17.5	18.25	74.9847	1	3.31197	36.3412	19.3327	49.4605	4.26882	366.265	0.00615	0.00483286	0.854353
Chr1	2808287	CG	9.85714	14	10.5	11.75	73.5859	0	11.4394	31.3826	26.8288	71.2428	4.62179	218.307	0.00188686	0.00141689	0.854353
Chr1	2818991	CG	18.75	16.75	17.75	17.5	62.3173	1.04167	0	0	53.5361	160.583	0.0126035	114.791	1.92641e-05	9.10551e-06	1
Chr1	2818992	CG	13.8571	14.5	15.25	14.75	52.3825	1.31579	0	1.25	23.5375	70.586	0.0132219	166.296	0.003446	0.00147698	1
Chr1	2828804	CG	9.625	14	10	13.75	15.9615	86.7708	98.0769	70.8479	12.6895	35.7451	1.16168	644.347	0.0389418	0.020079	0.923099
Chr1	2830268	CG	15.4286	12.25	16.75	10.75	74.7248	0	0	25	25.7654	71.2063	3.045	273.673	0.00228504	0.00141993	0.854353
Chr1	2830269	CG	19.375	23.75	21.25	19.75	78.2562	0	0	40.0568	18.593	46.037	4.87098	439.214	0.0073025	0.0064524	0.854353
Chr1	2833253	CG	15.375	19.75	15.5	13.25	2.7385	84.2291	92.2345	55.6005	28.5267	77.0266	4.27676	346.95	0.000931776	0.000668845	0.854353
Chr1	2833254	CG	20.625	20	21.75	18.5	4.11621	91.1816	92.3232	57.1925	30.1585	81.1712	4.65207	342.605	0.000681949	0.000503586	0.854353
Chr1	2837200	CG	13.75	15	17.75	17.5	2.80303	90.2757	93.9732	47.2643	20.0023	49.8736	5.06669	532.284	0.0052888	0.00467788	0.854353
Chr1	2837201	CG	20	17.25	20.5	21.5	1.84106	83.7929	85.8345	44.0476	17.6877	44.5107	4.2762	519.153	0.00914025	0.00745654	0.854353
Chr1	2845715	CG	20.875	21	20.5	21.5	5.23757	65.4735	62.2782	55.2689	13.6616	40.395	0.294889	369.576	0.0296285	0.0114942	1
Chr1	2845716	CG	14.75	14.5	17.5	14	6.63807	61.1121	56.2071	54.0246	13.3332	39.6578	0.170899	308.383	0.0329605	0.0124819	1
Chr1	2860558	CG	13	16	15	13	13.1846	96.25	91.0119	69.0705	19.4196	54.6327	1.81301	458.753	0.00603003	0.00329198	0.854353
Chr1	2860559	CG	19.125	19	19.5	17	8.06835	89.2066	91.493	73.3178	22.6978	66.2493	0.922016	425.172	0.00299371	0.00141838	0.923099
Chr1	2860930	CG	12.375	13.75	12.5	14.5	74.0344	1.47059	0	48.3631	15.2021	32.9892	6.3085	479.783	0.0183004	0.0288866	0.854353
Chr1	2860931	CG	17.375	17.5	19.75	23.5	70.2441	0	1.93453	34.2215	18.1464	46.0614	4.18892	352.884	0.00813333	0.00643779	0.854353
Chr1	2872782	CHH	16	21.5	20	18.75	5.55672	0	0	0	14.1848	42.5545	7.07812e-33	3.48283	0.0250658	0.00907877	1
Chr1	2883690	CG	17.375	17.75	16	17.25	1.13636	87.7922	89.2857	44.1667	19.8467	49.303	5.11857	513.313	0.00547018	0.00489736	0.854353
Chr1	2883691	CG	12.125	11	12.75	12	1.04167	83.9355	83.7038	45	16.6405	42.6076	3.65691	549.464	0.0120929	0.00902925	0.854353
Chr1	2884985	CG	13.125	14.5	14	11.75	47.9969	21.2748	0	35.1041	25.35	47.2047	14.4226	86.7239	0.0017553	0.00583061	0.186366
Chr1	2900792	CG	23	23.5	19.75	22.5	92.0382	97.1702	98.913	98.5294	11.4358	33.0909	0.608255	5.51504	0.0445922	0.028493	0.952869
Chr1	2901747	CG	11.5	12	14.25	13.75	4.86111	93.75	92.1717	50.7143	15.6905	39.8516	3.61003	659.88	0.0158395	0.012201	0.854353
Chr1	2914036	CG	23.125	24.75	21.75	22.75	74.4166	0.892857	2.27733	32.2231	30.6234	81.0714	5.39936	232.158	0.000625666	0.000506834	0.854353
Chr1	2914037	CG	10.5	12	8.25	8.33333	63.5938	1.25	0	44.4444	16.9269	37.6774	6.55165	319.96	0.0143455	0.0198145	0.854353
Chr1	2915045	CG	16.875	15.25	17.75	20.5	83.5551	2.08333	0	25	16.6291	47.1641	1.36159	565.276	0.0121336	0.00584781	0.917246
Chr1	2922294	CG	9.75	13	13.75	11.75	3.32341	94.1559	74.5622	42.2222	20.4624	48.8967	6.24524	440.537	0.00479182	0.00505661	0.854353
Chr1	2922295	CG	20.25	18.75	18.5	19.25	2.93299	89.1993	92.6266	45.3416	20.3908	50.1957	5.48843	506.655	0.00486184	0.00456505	0.854353
Chr1	2923627	CG	13.75	13.75	13.25	12.75	89.0309	5.63725	1.47059	61.0795	23.6637	49.9987	10.4962	422.02	0.00246086	0.0046294	0.417285
Chr1	2923628	CG	15.375	12.75	17.75	18.75	94.1964	0	6.2037	58.1963	28.2662	64.1523	10.3231	395.78	0.000980796	0.00165609	0.435646
Chr1	2930502	CG	11.625	9.5	14.25	13.5	56.6847	0	6.25	23.6111	11.1879	30.1231	1.72032	347.979	0.0469505	0.0432561	0.854353
Chr1	2930503	CG	23.25	26.5	18.25	21.25	59.769	1.6954	4.16667	23.75	21.8926	59.8305	2.92369	199.752	0.00354607	0.00226401	0.854353
Chr1	2937213	CG	16	17.75	17.5	20.5	6.79348	83.3059	79.5626	48.6306	11.4436	29.8857	2.22261	651.841	0.0445212	0.0447843	0.854353
Chr1	2941464	CG	13.5	14.5	15.5	15.75	76.6644	0	15.3186	34.2201	15.7444	41.6026	2.81535	417.46	0.015586	0.0100589	0.854353
Chr1	2941465	CG	18.375	19.25	17.75	16.25	81.2217	2.63158	14.1667	32.7884	17.7136	48.6545	2.24318	412.885	0.00907673	0.00515943	0.854353
Chr1	2941612	CG	15.25	15.25	15.25	14.25	51.7403	10	4.6875	31.2921	14.2834	34.3031	4.27358	185.541	0.0242813	0.0241973	0.854353
Chr1	2958124	CG	15.875	15	23.5	17	5.40416	54.5536	92.8662	15.5627	23.4907	34.5398	17.9662	332.624	0.00254651	0.0234532	0.133136
Chr1	2958141	CG	16.875	15.25	13.75	20.25	10.3216	82.8692	80.625	46.8939	13.2962	33.5409	3.17388	511.896	0.033376	0.0268325	0.854353
Chr1	2966269	CHG	23.625	18.25	22.25	20.75	3.832	0	0	0	19.2798	57.8393	3.23985e-33	1.21862	0.00622222	0.00261336	1
Chr1	2966276	CG	11.25	13	15.75	15	0.735294	80.0213	100	46.4102	15.0466	37.0355	4.0521	724.022	0.0191835	0.0170834	0.854353
Chr1	2966277	CG	25	18.5	23	21	0	83.1349	93.0995	45.7051	14.9739	37.7446	3.58858	696.006	0.0196125	0.0156714	0.854353
Chr1	2970399	CG	15.625	20.5	18	16.25	0	88.1245	93.4524	47.8563	20.7718	52.9399	4.68773	530.308	0.00449405	0.00371848	0.854353
Chr1	2970400	CG	21.5	20.25	22.5	19	0.543479	84.7871	96.1917	44.7464	20.6548	50.872	5.54619	526.481	0.00460024	0.00433749	0.854353
Chr1	2998546	CG	10.5	9	13.25	12	12.6431	97.5	96.2607	50.9959	17.1989	41.4025	5.09706	551.046	0.0103928	0.0102773	0.854353
Chr1	3004907	CG	18	17.5	20.5	21.75	1.66666	93.0701	88.1937	45.6597	19.3055	47.9784	4.96912	547.47	0.00618473	0.00546007	0.854353
Chr1	3004908	CG	11.625	13.25	11.5	16	3.08845	88.368	90.2311	45	18.2095	45.0034	4.81259	544.421	0.00800555	0.00710061	0.854353
Chr1	3013796	CG	14.25	18.25	15.25	15.5	92.1908	3.31197	1.92308	50	16.5935	40.4954	4.6425	645.212	0.0122559	0.0113663	0.854353
Chr1	3013797	CG	22.875	24.25	25.5	24.5	93.2535	0	1.7814	48.8691	20.4841	50.3916	5.53031	555.557	0.00477389	0.00449913	0.854353
Chr1	3040868	CG	18.375	17.75	22	18	0.520834	73.695	71.0303	41.3946	15.7743	41.4547	2.93416	438.216	0.0154481	0.0102202	0.854353
Chr1	3040879	CG	13.1429	13.5	13.5	11.5	0	87.2997	93.7879	49.0079	17.7345	45.0826	4.06041	576.887	0.011655	0.0089946	0.854353
Chr1	3040880	CG	18.25	16.25	22.75	18.25	0	93.3894	87.9765	42.4479	24.3956	59.2881	6.94931	450.614	0.00212257	0.00235585	0.854353
Chr1	3051255	CG	17	20.5	21.5	20.5	75.7002	0	0.961538	39.4034	22.4178	55.2467	6.00336	336.625	0.00317904	0.00314268	0.854353
Chr1	3051256	CG	17.625	15.75	17.25	20.75	87.7207	2.95139	2.27743	43.2825	23.9793	60.9895	5.47427	402.911	0.00230811	0.00207908	0.854353
Chr1	3054909	CG	10.5	13.5	10.25	13.5	80.9865	1.47059	0	44.9925	17.9211	42.8785	5.44249	480.252	0.0086005	0.00877894	0.854353
Chr1	3054910	CG	16.5	22	17.5	15.5	82.5331	0.961538	0	36.0526	24.9985	65.6273	4.68404	360.387	0.00187988	0.00148247	0.854353
Chr1	3105822	CG	15.75	18.5	17.75	16.5	37.6997	93.1723	91.4693	92.2917	13.3338	39.9851	0.00810333	358.022	0.0329544	0.0120201	1
Chr1	3105823	CG	13	12.25	12.5	14	43.1419	95.2083	93.9103	94.1733	21.9999	65.98	0.00984271	191.37	0.00346537	0.00144356	1
Chr1	3111246	CG	24	24.5	23.25	23.5	9.32443	83.6909	81.071	80.5524	91.4411	274.077	0.123168	91.9199	5.30271e-07	3.3086e-07	1
Chr1	3114353	CG	17.375	17.75	16.25	21.75	71.4433	3.57143	10.2444	34.3311	14.7423	38.7208	2.75308	380.389	0.021052	0.0139282	0.854353
Chr1	3114354	CG	19.25	17.25	19.25	21.75	72.1106	1.38889	13.4259	36.4387	13.1565	33.6031	2.9332	432.513	0.0349587	0.0266109	0.854353
Chr1	3114523	CG	14.875	13.25	20	17.75	1.47569	94.0476	89.1207	41.2698	23.1935	55.0751	7.25273	468.74	0.00270953	0.00318499	0.854353
Chr1	3114524	CG	15.25	13.75	13.75	14.75	0	93.3894	92.7288	50	17.434	44.8441	3.729	663.059	0.00977009	0.00721703	0.854353
Chr1	3142379	CG	15	17.25	16.75	21.25	5.55555	88.5208	97.2222	87.9454	93.3494	278.341	0.853777	126.579	4.61846e-07	3.012e-07	0.924927
Chr1	3142380	CG	7.83333	8.25	8.5	9	9.44445	75.4396	87.6191	83.2828	30.1121	89.0509	0.642647	237.205	0.00161942	0.00074911	0.949928
Chr1	3149198	CG	13.375	12.5	9.5	13.75	1.36029	98.4375	94.6428	50	18.9375	47.7199	4.54634	638.4	0.00673595	0.00558535	0.854353
Chr1	3149199	CG	10.375	13.25	9	9.25	3.68055	95.8333	96.4286	42.7083	28.3555	66.2201	9.42327	403.858	0.000963834	0.00142052	0.551766
Chr1	3151935	CG	10	12.25	11	15	5.3176	100	94.2434	49.3056	19.7602	48.4678	5.40639	570.001	0.00557625	0.0052403	0.854353
Chr1	3151936	CG	15.375	16.5	20.25	21.25	1.16848	95.5357	98.75	44.3182	24.3781	58.3612	7.38657	505.096	0.00212928	0.00251717	0.854353
Chr1	3162674	CG	20.125	22.5	22.5	18.5	4.21685	55.5752	64.3033	20.1667	22.9571	45.7633	11.554	189.14	0.00284432	0.00662178	0.314186
Chr1	3177412	CG	14.375	18	14	15.75	82.118	1.47059	4.56349	19.2308	29.2181	85.2981	1.17816	305.629	0.000816591	0.000384183	0.923099
Chr1	3177413	CG	22.75	26	24	26.25	83.4673	0	0.735295	17.0454	41.8484	122.395	1.57512	235.795	9.41972e-05	4.72079e-05	0.870891
Chr1	3223158	CHG	12.25	12.25	17.5	10.75	76.0781	0	1.92308	40.3571	15.1511	37.1102	4.17151	496.954	0.0185918	0.0169279	0.854353
Chr1	3224925	CG	7.5	6.5	7	7.66667	75.3042	0	0	25	20.236	56.4785	2.11472	322.415	0.0120243	0.00647768	0.854353
Chr1	3224926	CG	10.625	14.5	15	15	69.5971	0	0	33.3824	19.5352	49.6198	4.49289	330.709	0.00587562	0.00476441	0.854353
Chr1	3246297	CG	13.25	15.75	16.5	15	80.0654	1.38889	0	39.6093	21.8111	54.9396	5.24688	385.198	0.00360669	0.00321351	0.854353
Chr1	3246298	CG	18	21	20.5	21.25	87.2552	0	0	40.4545	23.7306	61.0005	5.09568	428.224	0.00242757	0.00207775	0.854353
Chr1	3276880	CG	18.875	19	23.25	21.25	3.62882	88.9537	83.2507	61.7411	34.7909	98.2712	3.05082	270.03	0.000294937	0.000173179	0.854353
Chr1	3276881	CG	11.375	12.25	15	11	5.69833	86.1905	80.5022	58.3334	48.5736	135.534	5.09339	170.133	3.61592e-05	2.54212e-05	0.854353
Chr1	3280305	CG	14	17.25	17.25	13.25	81.4995	0	0	46.0227	14.7346	34.8378	4.68296	603.064	0.0211018	0.0225724	0.854353
Chr1	3280306	CG	17.375	19.75	19.75	20.75	78.6849	0	2.70833	44.8324	17.4632	41.3578	5.51589	458.278	0.00970179	0.0103319	0.854353
Chr1	3282966	CG	20.5	16	19.5	20.25	6.45881	87.7991	78.421	42.1099	14.6323	35.2684	4.31423	539.913	0.0218022	0.021342	0.854353
Chr1	3282967	CG	12.875	10.75	10.25	15.75	7.34668	81.8831	81.8452	45.4703	16.9522	42.7704	4.04314	436.793	0.0110998	0.00887509	0.854353
Chr1	3315603	CG	14.375	18.75	19.25	19	9.03974	96.379	97.4206	67.9082	28.233	78.6842	3.00732	373.014	0.000987225	0.000594855	0.854353
Chr1	3315604	CG	15.875	17.5	13.25	15.5	8.3315	94.582	98.6111	75	20.8429	60.0971	1.21572	524.889	0.00442742	0.00222518	0.923099
Chr1	3317819	CG	18.25	20.5	20.75	24.75	17.0824	96.6008	98.0769	71.9463	18.1138	50.8016	1.76983	486.989	0.00820007	0.00436096	0.854353
Chr1	3317820	CG	15.25	17.75	11.5	15.25	25.0519	97.0588	97.7273	73.7847	15.0954	42.1448	1.5707	473.408	0.0188993	0.0094859	0.872319
Chr1	3317966	CG	19.125	18.75	23	21.25	1.81818	72.3564	70.6653	57.6321	17.9598	52.5367	0.671364	386.805	0.00852062	0.00382766	0.94728
Chr1	3317967	CG	17	20	19.25	20	0	76.7845	75.4494	63.9309	28.5641	84.3401	0.676115	295.485	0.000925562	0.000408814	0.946576
Chr1	3357280	CG	11.625	11	18.6667	11.25	2.88461	89.7222	91.204	51.6484	16.9476	44.0955	3.37364	565.832	0.0142659	0.00992259	0.854353
Chr1	3357281	CG	14.75	17	13	12.25	8.18821	95.5882	93.4874	49.0431	16.8582	41.2086	4.68305	590.238	0.0113903	0.0105022	0.854353
Chr1	3371674	CG	15.375	14.75	15.25	13.6667	84.3431	0	0	21.2121	48.233	139.894	2.40241	204.319	7.06697e-05	3.8649e-05	0.854353
Chr1	3371675	CG	15	17.25	17.25	15.25	80.3023	2.60695	0	39.375	29.6507	75.1419	6.90509	280.863	0.000750601	0.000754864	0.854353
Chr1	3372669	CG	12.375	14.25	13.75	13	5.83333	40.1977	83.1895	55.9524	12.5964	29.7338	4.02773	469.805	0.0389418	0.0457602	0.854353
Chr1	3384827	CG	8	8	10.6667	8	92.9018	2.5	18.1818	30	16.4992	47.1483	1.17464	565.409	0.0208457	0.00978095	0.923099
Chr1	3384828	CG	29	30.5	31.5	28	91.8677	1.82361	13.7393	48.9001	15.0133	37.4841	3.7779	634.297	0.0193772	0.0161741	0.854353
Chr1	3392365	CG	17.5	17.25	15	17.5	44.3269	1.38889	0	17.7696	11.0685	29.832	1.68674	231.617	0.0481821	0.0451108	0.854353
Chr1	3409420	CG	19.125	23	19.75	18.5	20.4088	94.0374	98.8095	71.4489	11.7837	32.8026	1.27435	670.47	0.0417454	0.0296148	0.923099
Chr1	3409421	CG	11.25	14.3333	11.25	12.25	19.9178	90.0855	93.6508	71.8939	10.8394	30.8346	0.841732	631.68	0.0572458	0.0472445	0.924927
Chr1	3428241	CG	20.25	20	23.25	19.75	7.29693	89.5819	71.5357	78.9726	13.4499	39.3304	0.509614	645.621	0.0317373	0.0129587	0.963669
Chr1	3429746	CG	17.125	13.75	18	16.75	17.8475	0	0	1.66667	18.6821	55.7585	0.143887	25.7404	0.00714571	0.00303348	1
Chr1	3433047	CG	20.25	20.5	22.75	20.5	95.4129	1.5625	1	51.1649	22.2195	54.1867	6.23593	532.102	0.0033097	0.00339371	0.854353
Chr1	3433048	CG	9.28571	9.25	12.5	11.25	90	0	0	44.1666	16.9179	42.0274	4.36316	596.111	0.0143778	0.0122107	0.854353
Chr1	3459995	CG	13.875	12.5	13.25	19.75	54.1339	1.5625	0	0	34.7733	104.271	0.0246013	132.318	0.000295822	0.000122423	1
Chr1	3459996	CG	10.5	14.5	10.5	11.25	47.0022	2.27273	0	0	10.1934	30.5391	0.0204893	336.13	0.0612123	0.0407204	1
Chr1	3471583	CG	7.625	10	8.75	9	66.636	0	0	43.8384	15.9095	36.6357	5.54644	377.992	0.0188591	0.0224241	0.854353
Chr1	3471587	CG	7.71429	8	9	10.6667	37.0299	2.77778	0	17.7778	20.5408	53.5529	4.03479	73.2402	0.011317	0.00791706	0.854353
Chr1	3488467	CG	17	18.25	17.5	20	89.2693	1.19047	0	41.3736	28.8423	74.3367	6.09502	364	0.000877767	0.000798375	0.854353
Chr1	3488468	CG	13.5714	13.25	16	12.5	90.0437	0	0	46.875	16.4708	39.871	4.77076	614.092	0.0161724	0.0154431	0.854353
Chr1	3488523	CG	19.5	16	22.25	21.25	4.16547	79.9279	88.9583	66.6578	18.2817	52.8404	1.00231	502.143	0.00787163	0.00374103	0.923099
Chr1	3488524	CG	12.375	14.75	15.75	13.75	2.52404	76.1513	87.8496	67.3809	18.4448	53.6404	0.846965	498.041	0.00757428	0.00353406	0.924927
Chr1	3489094	CG	16.75	18.5	20	17.25	1.25313	100	97.0486	45.9415	23.7409	57.3391	6.94174	532.331	0.00242253	0.00270008	0.854353
Chr1	3489095	CG	11.75	13	17.75	12.75	0.892857	98.5294	97.7272	48.4375	21.2444	52.6363	5.5485	593.472	0.00406431	0.00380196	0.854353
Chr1	3514198	CG	10.25	11.25	10	12	65.2972	1.66667	1.92308	17.1875	19.5988	56.609	1.0937	288.906	0.00579355	0.00284653	0.923099
Chr1	3514199	CG	17.625	15.25	18.5	19.75	67.0531	2.08333	0.961538	21.25	15.0016	42.3631	1.32083	393.815	0.0194507	0.00926969	0.923099
Chr1	3534726	CG	15	16.5	15.75	12.75	5.31799	85.4608	87.7193	64.3681	28.2812	80.7517	2.04592	324.313	0.000977813	0.000517935	0.854353
Chr1	3534727	CG	18.625	17.25	18	17.25	6.65468	86.5462	83.3681	63.6458	22.3518	63.8254	1.61493	381.234	0.00322084	0.00169382	0.869283
Chr1	3540638	CG	15.75	15.5	20	15.75	29.1026	79.8366	77.3449	67.6591	15.6652	45.5024	0.746672	221.707	0.0159538	0.00678057	0.939831
Chr1	3540646	CG	13.5	15.25	13.5	13.25	10.1194	78.8377	68.2053	31.6667	16.4024	34.72	7.24359	338.067	0.0129295	0.0229218	0.854353
Chr1	3583037	CG	14.75	12.75	14.25	12	6.63863	89.5833	78.0303	29.1667	19.0524	38.278	9.43964	435.843	0.00656394	0.0146886	0.549344
Chr1	3586360	CG	15.25	20.25	20.25	21	65.2907	4.95842	12.6786	22.0497	11.8745	34.0879	0.767746	381.662	0.0411119	0.0249134	0.93674
Chr1	3598831	CG	15.875	21	19.25	15.5	81.4521	0	1.08696	45.6731	17.3025	41.166	5.37072	505.845	0.0101129	0.0105556	0.854353
Chr1	3598832	CG	10.8333	10.75	8.5	8.66667	79.5781	2.5	0	22.6852	44.6292	127.541	3.17335	159.922	0.000387329	0.000227081	0.854353
Chr1	3601213	CG	11.625	12	17	12.5	0	90.1128	96.1111	45.8042	21.2943	52.7802	5.55136	544.013	0.00402246	0.00375799	0.854353
Chr1	3601214	CG	13.75	11.5	16.75	18.5	2.55952	92.7083	97.5973	44.7619	22.2405	53.4936	6.61398	515.508	0.00329584	0.00357138	0.854353
Chr1	3614296	CG	18.25	22	19.75	18	6.06944	61.9074	62.9735	47.6688	46.729	134.025	3.08115	94.7935	4.65391e-05	2.71412e-05	0.854353
Chr1	3614297	CG	9.625	13	11	9.75	2.5	46.0268	70.8712	52.8191	14.5195	39.8163	1.87107	352.477	0.0225604	0.0122512	0.854353
Chr1	3616888	CG	10.4286	9	11.5	10	91.9372	0	76.4595	36.1538	19.7276	31.2384	13.9721	418.818	0.00731438	0.0447679	0.207566
Chr1	3635091	CG	17.625	21.75	21.75	20.5	72.2914	2.33696	3.71853	16.6667	23.6878	69.3395	0.862037	289.936	0.0024491	0.00113092	0.924927
Chr1	3635092	CG	13.75	17	19.25	18.5	73.4754	1.47059	0	20.9869	19.9164	56.7673	1.49099	368.209	0.00538859	0.00281296	0.888111
Chr1	3641138	CG	15.25	16.25	16.5	14	3.59721	88.3536	88.4735	44.4445	18.023	44.3844	4.84225	532.341	0.00839185	0.00754676	0.854353
Chr1	3641139	CG	17.25	16.75	18.25	18.75	2.77778	82.7083	85.9554	46.1883	19.4753	49.8731	4.27646	456.091	0.00595247	0.00467788	0.854353
Chr1	3653331	CG	17.7143	18.75	14.75	20.75	3.21787	85.9183	84.9704	46.2655	14.857	37.3413	3.61492	566.412	0.0254483	0.020627	0.854353
Chr1	3653332	CG	18.125	17.75	15.5	17	6.94509	89.8515	85.4545	45.4545	14.4853	35.4868	3.98462	600.714	0.022801	0.0207509	0.854353
Chr1	3683225	CG	22.625	21	24.75	18.75	16.8381	89.0428	88.1493	63.3041	14.1785	39.0701	1.73273	492.696	0.0251152	0.0133664	0.854353
Chr1	3683226	CG	12.1429	13.25	13.6667	10.75	19.8066	84.7649	94.8718	51.5839	15.7182	36.736	5.2093	360.611	0.0255647	0.0281775	0.854353
Chr1	3705504	CG	15.625	17.75	15.5	16.25	65.8997	3.52273	1.25	14.1667	16.0299	47.0399	0.524973	362.303	0.0143637	0.00590484	0.960995
Chr1	3705505	CG	23.375	21	23	21.75	64.5592	1.5625	1.31579	15.7895	18.9532	55.01	0.924863	296.949	0.00671229	0.00319961	0.923099
Chr1	3705511	CG	15.75	18	16.75	15.75	89.6154	1.31579	0	45.5882	19.2046	47.8105	4.90164	549.485	0.00633631	0.00554219	0.854353
Chr1	3705512	CG	22.125	19.5	22.25	22	95.1678	0	0	45.6111	22.7194	57.7246	5.21687	531.704	0.00298062	0.00263021	0.854353
Chr1	3705599	CG	17.375	18.25	19.25	15.25	10.2595	81.8385	76.5216	61.9314	14.548	41.7897	0.927121	458.361	0.022365	0.00986464	0.923099
Chr1	3730076	CG	11.125	11.75	12.25	13	8.30128	50.4924	85.2778	84.5963	19.5388	50.7362	3.94004	401.613	0.00587086	0.00437995	0.854353
Chr1	3730077	CG	20	22.25	21.5	21.75	8.6599	47.2619	89.3845	85.9455	30.787	76.1871	8.08693	270.606	0.000606948	0.000706706	0.773577
Chr1	3739164	CG	12.5714	9.75	12.75	15.5	95.2311	4.00641	0	48.8636	16.639	40.8783	4.51941	651.393	0.0154626	0.0138108	0.854353
Chr1	3739165	CG	14.875	22.25	22	18.75	98.6264	1.92308	0.78125	50.992	23.8995	59.248	6.22531	527.973	0.00234785	0.00235974	0.854353
Chr1	3754567	CG	9.875	14.75	11.5	12	77.8235	0	1.78571	42.3927	22.1314	53.5152	6.43942	357.098	0.00337168	0.00356539	0.854353
Chr1	3754568	CG	19.25	20	23.5	15	91.9426	3.03572	4.42028	43.75	19.8105	51.2839	4.07384	524.713	0.00551295	0.00420295	0.854353
Chr1	3769362	CG	17.375	17.75	21.75	20.5	84.3576	0	0	51.509	16.6884	37.7416	6.16172	574.121	0.0119232	0.0156772	0.854353
Chr1	3769363	CG	9.33333	7.5	10	14.6667	90.6482	0	0	63.6364	19.9114	41.9583	8.88792	497.049	0.012857	0.0212955	0.768797
Chr1	3795025	CG	15.5	21.75	21	20.25	8.51637	89.6898	75.7963	42.3018	14.8694	35.1793	4.71446	503.492	0.0202538	0.0215932	0.854353
Chr1	3815719	CG	14.375	14.25	18.25	15.75	73.1151	1.31579	0	39.2857	13.7746	33.4954	3.91418	508.717	0.0285607	0.0269968	0.854353
Chr1	3815720	CG	19.25	18.5	22.5	21	78.2626	2.77778	0	39.6164	22.018	55.1286	5.46267	358.099	0.00345345	0.00317253	0.854353
Chr1	3819028	CG	13.1429	13.25	13.75	14.75	1.91327	98.3333	98.9583	46.5909	19.9257	47.4646	6.15632	586.933	0.0070039	0.0072373	0.854353
Chr1	3819029	CG	16.25	20.5	16	13.5	1.9697	91.4527	97.7273	50	17.9535	45.4363	4.21211	638.729	0.00853378	0.0068164	0.854353
Chr1	3819375	CG	15.25	13	14.5	15.75	15.2033	87.2619	92.5725	90.9921	31.4241	94.0653	0.103421	287.587	0.000538799	0.000222333	1
Chr1	3819376	CG	14.875	15	14	18.75	19.6933	95.5357	91.6176	84.1004	35.3802	104.96	0.590538	228.749	0.000266631	0.000117902	0.954331
Chr1	3820260	CG	12.375	15	13.25	14	79.8564	1.78571	1.92308	32.8125	31.0314	83.4004	4.84692	263.65	0.000579965	0.000435074	0.854353
Chr1	3820261	CG	14.5	18.5	16.75	15.75	75.9602	4.70779	0	39.375	24.3699	60.6559	6.22682	297.034	0.00213237	0.00213107	0.854353
Chr1	3828129	CG	8.125	10.25	11	11	4.35606	43.2639	41.1422	12.358	19.4496	35.6178	11.3655	104.891	0.00598938	0.0204112	0.330385
Chr1	3842270	CG	19.25	27	25	25.25	0	71.1379	68.8783	34.9809	22.0247	55.0185	5.52778	296.86	0.00344892	0.00319798	0.854353
Chr1	3865332	CG	13.625	14.25	21	15.5	0	89.5455	92.9112	46.875	19.3254	48.8085	4.58387	574.687	0.00615936	0.00509259	0.854353
Chr1	3865333	CG	16.5	18	15.75	17.25	0	93.4894	96.1353	49.2674	21.2946	54.0381	4.92283	563.251	0.00402233	0.00343254	0.854353
Chr1	3890077	CG	17.125	20.75	20.25	20.75	57.9173	0	17.4748	24.1304	12.8495	34.0107	2.26883	273.839	0.0387186	0.0251759	0.854353
Chr1	3890132	CG	20.375	21.75	19.75	17.5	52.1463	0.735295	2.85948	26.3458	13.9064	35.0772	3.32103	243.301	0.0274025	0.0218747	0.854353
Chr1	3890133	CG	17.125	17.25	21.5	20.25	50.2947	4.53549	0	29.5357	14.6321	34.3447	4.77577	211.895	0.0218029	0.0240646	0.854353
Chr1	3908495	CG	9.625	9.5	10.5	14.5	73.635	0	2.5	34.375	19.0927	49.2635	4.00729	366.649	0.00650388	0.00491007	0.854353
Chr1	3908496	CG	20.75	22.75	18.5	21.75	72.0668	3.11355	0	29.7462	27.2157	72.946	4.35064	245.762	0.001209	0.000874295	0.854353
Chr1	3917268	CG	21.375	20.25	19	18.75	16.4243	93.3435	98.5294	55.3613	15.0155	37.1478	3.94931	562.634	0.0193639	0.0168468	0.854353
Chr1	3939802	CG	14	12.75	15.5	10.75	19.2687	76.2821	82.0536	77.7273	23.2334	69.4047	0.147751	244.175	0.00268873	0.00112765	1
Chr1	3939803	CG	19.5	14	13.25	15	11.7924	79.5482	80.1461	72.9187	40.0182	119.314	0.370133	173.891	0.000124734	5.47032e-05	0.986249
Chr1	3939992	CG	14.875	17	18	16	87.6024	1.38889	1.5625	48.5294	15.3422	36.8835	4.57148	645.765	0.0175424	0.0173894	0.854353
Chr1	3939993	CG	21.125	16.25	18.75	19	89.1097	1.66667	0	46.0566	19.275	47.7006	5.06222	539.216	0.00622975	0.00559491	0.854353
Chr1	3954271	CG	13	13.75	12.75	17.75	4.19147	97.3684	91.25	70.625	28.8901	82.6689	2.0007	392.542	0.000869228	0.000456191	0.854353
Chr1	3954272	CG	13.5	10.5	13	9.5	6.67176	95.9416	91.7749	67.5	23.6634	66.7218	2.13415	442.191	0.00246095	0.00136796	0.854353
Chr1	3956728	CG	16.375	19.5	18.5	16	9.14885	79.7356	87.4729	33.0263	17.8041	37.1969	8.10768	428.076	0.00886921	0.0167419	0.769842
Chr1	3956729	CG	14.625	16	16	13	9.2262	72.9167	83.241	29.4872	14.7815	29.7787	7.28285	446.912	0.0207983	0.0454606	0.854353
Chr1	3970393	CG	16.5	16.5	20.75	20.25	4.99999	93.263	90.2272	43.1818	19.5097	46.3064	6.1114	516.042	0.00590672	0.00629416	0.854353
Chr1	3970394	CG	13	14	17.5	15.75	1.79487	93.0524	94.4928	48.0769	18.8829	47.3214	4.66358	597.438	0.00682182	0.00577813	0.854353
Chr1	3972332	CG	15.75	15.75	16	16	19.6681	74.0787	98	66.4835	12.9061	34.3898	2.16424	500.008	0.0379938	0.0239262	0.854353
Chr1	3982482	CG	13.375	14.75	17.75	15.5	23.9512	100	95.9795	80	18.508	53.3737	1.07521	416.359	0.00745502	0.0036014	0.923099
Chr1	3982483	CG	25	24.25	22.75	24.75	22.3268	96.9013	98.0769	79.0831	15.771	45.5098	0.901593	502.543	0.0154629	0.00677696	0.923099
Chr1	3985528	CG	12.1667	12.5	9.25	12.25	3.15126	88.2481	93.75	48.4722	13.2514	32.4543	3.64996	668.952	0.040238	0.0471487	0.854353
Chr1	3985529	CG	15.75	18	16	14.25	6.50531	90.3472	92.1539	43.1818	18.2164	42.9601	5.84456	527.681	0.00799142	0.00870315	0.854353
Chr1	4004344	CG	16	17.25	18	17	19.0116	0	0	7.35715	10.8311	29.2821	1.60561	44.9488	0.050975	0.0488558	0.869283
Chr1	4004345	CG	10.875	9.75	10.75	13.5	34.9035	0	0	2.77778	25.8894	77.3809	0.143662	71.6131	0.00157294	0.000652373	1
Chr1	4008226	CG	25.25	29.25	27.5	26.25	58.343	97.4315	96.25	87.9681	26.2253	76.009	1.33342	79.7657	0.0014696	0.000715241	0.923099
Chr1	4008227	CG	22.625	18	20.25	20.25	71.4481	91.7649	98.2143	83.8999	14.1597	34.8906	3.79422	54.1794	0.0252598	0.0224119	0.854353
Chr1	4016071	CG	18.25	18.75	23.25	18.75	34.0455	86.1594	90.5952	91.7131	11.0836	33.0959	0.0774137	445.832	0.0480343	0.0284714	1
Chr1	4016072	CG	7.5	11	10.25	14.25	26.0607	81.8519	94.4445	91.8269	14.2663	42.1512	0.323866	450.035	0.030299	0.0120547	0.997363
Chr1	4029646	CG	14.75	14.5	10.75	13	80.8588	19.7443	0	68.5863	17.4816	29.3656	11.5397	432.102	0.00965759	0.048275	0.315343
Chr1	4037219	CG	12.125	13.25	12.25	15	0	88.524	83.1196	34.6491	35.7392	81.8305	12.6935	277.365	0.000250751	0.000482147	0.238572
Chr1	4037220	CG	17.125	13.5	14.5	16.5	3.22486	77.0156	82.1591	40.625	19.0325	47.0819	5.00778	409.472	0.00659271	0.00588852	0.854353
Chr1	4042711	CG	17.25	16.25	18	17.5	0.480769	85.7721	80.5294	23.0769	18.4231	36.5103	9.37949	515.946	0.00761061	0.0182181	0.558202
Chr1	4090498	CG	17.5	18.25	19.75	14.75	29.4224	0	1.13636	7.59615	13.4546	38.8186	0.772608	86.9105	0.0316885	0.0137683	0.936317
Chr1	4090501	CG	17.625	18	18.5	14.5	40.2212	0.892857	1.47059	23.2143	12.3522	29.2109	3.9229	165.076	0.0392091	0.0493691	0.854353
Chr1	4127966	CG	23.375	22	23.25	22.75	75.953	0	0	35.75	21.6843	55.4514	4.80075	354.962	0.00370357	0.00309548	0.854353
Chr1	4127967	CG	14.625	16.75	18	17.5	76.1636	2.75298	1.38889	35.7143	28.0019	72.466	5.76986	261.883	0.00103291	0.00090309	0.854353
Chr1	4143345	CG	13.25	18.25	17.5	17.75	0	74.9476	93.6018	42.8333	19.9258	48.9426	5.41746	486.913	0.00537755	0.00503763	0.854353
Chr1	4150646	CG	11.625	11.25	14.75	14	0	89.011	92.9762	43.3761	21.5494	52.8006	5.92378	513.01	0.00381379	0.00375177	0.854353
Chr1	4150647	CG	14	14.25	15	16	0	90.7096	85.6166	49.1639	15.9818	41.1739	3.38574	606.62	0.0184872	0.0133796	0.854353
Chr1	4174745	CG	13.375	17.5	19	18	84.7744	1.08696	1.66667	18.8816	26.2951	76.7128	1.08625	376.425	0.00144941	0.000683596	0.923099
Chr1	4174746	CG	20.375	22.5	27.75	22.25	78.8453	2.70468	0	9.73214	33.6264	100.125	0.377346	267.509	0.000362072	0.000155366	0.984884
Chr1	4206010	CG	9.75	10	11.5	11.75	92.7198	0	0	46.1309	15.9946	39.8942	4.04486	669.602	0.0184195	0.0154046	0.854353
Chr1	4206011	CG	16.5	19.25	20.5	20.75	96.2002	0	0	52.5	21.2168	51.0336	6.30841	582.555	0.00408788	0.00428118	0.854353
Chr1	4237634	CG	11.7143	16.25	12.75	15.5	79.5609	7.14285	2.77778	55.376	29.9963	61.5707	14.2091	239.849	0.00107461	0.00265569	0.200602
Chr1	4249467	CG	13.75	13	15.25	12	93.3423	1.47059	2.27273	52.5	18.8983	45.1405	5.77722	591.683	0.00679725	0.0070154	0.854353
Chr1	4249468	CG	14.7143	12.25	13	12.5	94.6494	1.47059	8.13493	50.7143	19.644	47.8178	5.55705	513.745	0.00745029	0.00701723	0.854353
Chr1	4250167	CG	19.875	21.5	20	25.5	7.27769	86.2471	94.6932	49.4407	14.9482	37.3804	3.73209	620.535	0.0197669	0.0163796	0.854353
Chr1	4250168	CG	11.25	9.75	8.5	13.25	12.0739	93.0769	91.1325	46.891	14.1152	33.3558	4.49493	607.236	0.0256185	0.0274993	0.854353
Chr1	4253678	CG	18.25	21.75	22.5	16.25	93.7419	12.5	2.94117	51.9928	15.6546	38.4347	4.2645	634.245	0.0160007	0.0144061	0.854353
Chr1	4253679	CG	14.875	16.5	15.25	13.75	87.3855	7.5	0	44.4444	16.0474	40.3825	3.87983	583.608	0.014292	0.0115118	0.854353
Chr1	4267991	CG	20	17.75	22	19.75	0.543479	25.1974	36.1761	9.4457	24.3309	46.6207	13.186	54.7634	0.00214829	0.00612502	0.216845
Chr1	4269359	CG	16.5	16.25	19.5	18.5	34.484	98.4375	96.7657	86.4286	10.3495	30.4399	0.304257	556.253	0.0583194	0.0413048	1
Chr1	4294578	CG	15.125	19.25	17.75	17.5	61.9665	0	1.47059	19.5261	16.003	45.0694	1.46977	321.791	0.0144693	0.0070564	0.888111
Chr1	4294579	CG	21.5	21	27.25	22	72.5441	2.27273	0	21.3287	20.7478	59.0174	1.61308	340.221	0.00451596	0.00239888	0.869283
Chr1	4307117	CG	13.875	12.5	15.75	18.25	0	89.96	87.1428	47	17.4609	44.6768	3.85295	599.532	0.0097079	0.00734391	0.854353
Chr1	4307118	CG	14	16.75	19.3333	11.25	0.714286	95.9375	94.7421	43.3333	19.2482	45.0649	6.33977	544.949	0.0108181	0.0118132	0.854353
Chr1	4320242	CG	15.375	18	18	18.5	0.694445	81.7708	96.6009	50	13.5295	34.8087	2.88985	784.576	0.0309152	0.0226579	0.854353
Chr1	4324421	CG	13.25	11	14	12.25	0	70.2273	93.5223	0	26.0242	33.5667	22.2529	426.039	0.00153235	0.0267349	0.0501935
Chr1	4324422	CG	23.25	23.25	22	27	1.18172	69.8413	91.1047	2.81594	24.1954	32.3941	20.096	422.619	0.00220989	0.0313558	0.0807505
Chr1	4346154	CG	17.125	21.25	18.5	19.25	88.7649	0	0	52.1466	18.1557	42.0116	6.22778	582.181	0.00811444	0.00961648	0.854353
Chr1	4346155	CG	11	16	14	11.75	86.9837	0	2.849	52.5427	16.4495	37.6728	5.83789	598.198	0.0127635	0.0158037	0.854353
Chr1	4352474	CG	19.5	21.75	22.25	18.5	92.3105	0	2.27273	47.3611	19.3643	48.1234	4.98474	572.575	0.00610529	0.00539354	0.854353
Chr1	4352475	CG	10	10.5	11.75	10.75	94.3791	0	0	47.5	19.9751	49.806	5.05966	594.572	0.00531922	0.00470117	0.854353
Chr1	4353096	CG	18.75	17.75	19	20.25	90.3357	25.8047	13.8244	52.3485	11.5536	29.3262	2.66737	582.898	0.0435067	0.0485588	0.854353
Chr1	4359973	CG	17	20	23.5	16.75	1.58279	88.3605	95.5	33.4375	29.0444	63.0078	12.0627	382.406	0.000844723	0.00180175	0.275785
Chr1	4359974	CG	14.1429	13.75	13.25	12.75	0	92.9566	94.1667	28.2692	29.9294	59.9006	14.9439	380.464	0.00108756	0.00296491	0.187611
Chr1	4360292	CG	11.125	11	9.5	14.25	1.9697	73.7588	81.9197	46.4286	12.1153	32.033	2.15651	640.9	0.0398668	0.0329468	0.854353
Chr1	4363335	CG	13.25	18.75	13	15	24.2737	94.0018	97.2222	83.3302	23.9997	70.6226	0.688163	307.333	0.00229894	0.00103257	0.945568
Chr1	4363752	CG	11.375	11.5	13.5	13	0	76.3542	79.5374	45.2991	15.1163	40.04	2.65449	539.164	0.0187865	0.0119449	0.854353
Chr1	4363753	CG	10.875	11.5	11.5	12.25	3.83523	74.8287	92.8125	41.5404	17.4416	41.5349	5.39486	501.756	0.00975314	0.0101407	0.854353
Chr1	4364143	CG	10.25	10	14	12.25	4.56349	84.4406	56.2007	68.6193	32.095	89.2712	3.50694	228.503	0.000475609	0.000299269	0.854353
Chr1	4364144	CG	17.875	18.75	22.5	18.5	2.51501	87.6678	64.6875	73.3135	86.7696	249.7	5.30432	101.622	7.58674e-07	5.9646e-07	0.854353
Chr1	4369031	CG	8.75	11	10	8	88.0789	0	0	6.25	90.2423	269.935	0.396063	131.503	5.79382e-07	3.63676e-07	0.981039
Chr1	4369032	CG	18.25	24.5	20	21	84.5447	0.86207	2.38636	11.7559	101.509	301.761	1.38303	100.643	2.60055e-07	1.80693e-07	0.913474
Chr1	4369235	CG	12.5714	14.75	14	11.25	7.53562	88.9744	88.6905	54.4643	22.0842	57.8086	4.22204	373.036	0.00454393	0.00338931	0.854353
Chr1	4369236	CG	15.375	17	18.75	11.75	10.1648	91.573	90.3333	56.4503	32.0305	84.4468	5.82241	272.877	0.000481263	0.000405765	0.854353
Chr1	4369246	CG	13	15.5	14.25	12.75	13.5336	89.2491	90.4488	96.7437	169.156	505.071	1.19828	54.0964	2.41206e-08	2.00462e-08	0.923099
Chr1	4369247	CG	14.75	18.25	17.5	11	4.88636	90.7738	87.6683	92.2619	201.084	602.495	0.378635	58.0333	2.46057e-09	2.31587e-09	0.984607
Chr1	4377250	CG	18.75	22	23.25	15.25	0.462962	78.738	77.7441	36.8571	19.8306	48.2689	5.61151	407.108	0.00548965	0.00532808	0.854353
Chr1	4377251	CG	14.125	12.5	16.5	16.5	0.595237	76.3393	84.9154	33.7121	27.5996	63.5795	9.60961	313.048	0.00112004	0.00172666	0.527707
Chr1	4391916	CG	14.75	17.5	16.25	15.5	56.3537	2.78638	6.81818	17.5757	18.8295	54.1308	1.17883	198.336	0.00690276	0.00340972	0.923099
Chr1	4455685	CG	10.25	10.25	11.75	14.5	62.7133	3.57143	0	13.9706	19.2764	56.3007	0.764304	275.697	0.0062274	0.00291505	0.937077
Chr1	4455686	CG	17.375	19	12	16.75	55.3641	0	0	13.75	23.9299	68.98	1.40484	179.439	0.00233289	0.00116122	0.905916
Chr1	4471835	CG	14.375	16.5	16.5	18.75	78.7562	1.66667	0	43.0555	14.9427	36.0579	4.38512	542.684	0.0197991	0.0192825	0.854353
Chr1	4471836	CG	21.375	25.75	22	22.75	81.9461	0	2	48.913	13.79	31.7623	4.80387	638.003	0.0284317	0.0342113	0.854353
Chr1	4483164	CG	12.75	17.75	17	16.25	85.5807	10	10.2941	46.4216	12.6338	32.0599	2.92077	600.71	0.0389418	0.0328205	0.854353
Chr1	4483180	CG	12.75	16.25	12.5	15	90.9817	8.61112	0	48.3333	18.2404	45.0864	4.8174	551.904	0.00795132	0.00704828	0.854353
Chr1	4483181	CG	12.625	18.25	17	15.75	85.4911	4.41177	1.66667	46.0526	14.4111	35.3728	3.9303	629.572	0.0233242	0.0210492	0.854353
Chr1	4486815	CG	10.875	13.75	14.75	15	4.05844	100	100	50.2564	22.0574	54.3165	5.92784	556.566	0.00342519	0.00336176	0.854353
Chr1	4486816	CG	20.375	20	18.5	18.75	2.99884	95.0595	100	46.688	21.6282	52.315	6.28476	552.275	0.00375111	0.00389535	0.854353
Chr1	4487412	CG	26.75	29.5	28.25	32.25	14.2902	90.5853	94.1014	60.4766	15.3919	41.0376	2.56911	531.835	0.0172764	0.0107089	0.854353
Chr1	4487413	CG	9.5	13.5	10.5	9	11.6071	94.6428	82.9065	50.3472	14.0406	34.7563	3.68274	572.029	0.0262601	0.0228075	0.854353
Chr1	4487895	CG	11.4286	9.75	11.75	11	5.11905	81.3811	93.9286	43.7906	19.0022	44.9913	6.00768	453.232	0.00858682	0.00907603	0.854353
Chr1	4491057	CG	16.875	14.75	19.25	17	84.5206	0	1.31579	44.5145	19.7484	48.442	5.40156	475.097	0.00559313	0.00525246	0.854353
Chr1	4491058	CG	16	19	17	19.5	94.6275	0	0	41.149	30.9594	81.2093	5.83451	386.948	0.000587852	0.000502311	0.854353
Chr1	4501961	CG	13.125	12.25	11	11.75	20.5052	96.875	93.75	73.1618	16.8857	47.751	1.453	456.966	0.0113086	0.00557181	0.892776
Chr1	4501962	CG	16.375	17.75	18.75	17.5	26.1125	96.4425	93.1097	70.8333	12.1442	33.4938	1.46942	527.723	0.039815	0.0270014	0.888111
Chr1	4511208	CG	12.5	16	12.75	13.5	2.02922	83.9783	96.1539	75	18.8458	55.0369	0.750196	601.033	0.00687671	0.00319391	0.939068
Chr1	4511209	CG	21.5	21.75	18.25	28.5	3.98561	87.9941	96.25	73.056	23.048	66.8418	1.15108	480.285	0.00279093	0.00135755	0.923099
Chr1	4512206	CG	25.375	24.75	25.25	27.25	5.86623	89.5486	88.7864	46.3038	14.2485	35.2	3.77274	649.48	0.0245597	0.0215346	0.854353
Chr1	4566504	CHG	15.25	19.25	18.25	19	59.0351	0	1.92308	3.5	15.4861	46.3858	0.0362648	338.894	0.0168016	0.00625661	1
Chr1	4570451	CG	13.5	15.25	12	12.75	91.0318	10.9127	11.3636	57.2222	16.0043	37.4124	5.30021	534.292	0.0144652	0.0163191	0.854353
Chr1	4570663	CG	15.25	16.5	17.5	15.25	76.0754	20.3081	0	28.7594	11.2131	30.5228	1.55827	560.854	0.0466426	0.0408115	0.87279
Chr1	4570664	CG	14.25	15	14	13.5	87.7555	18.1818	0	43.3254	13.0386	33.3069	2.90452	651.825	0.036337	0.0276686	0.854353
Chr1	4573439	CG	13	13.25	18.5	13.75	4.17892	83.2843	74.9372	67.3701	16.2254	47.678	0.499174	507.766	0.0135977	0.00560435	0.965016
Chr1	4573440	CG	20	18.75	18.5	21.5	1.82326	85.8882	65.8721	56.4646	18.562	51.447	2.11948	426.17	0.00735466	0.00415136	0.854353
Chr1	4623394	CG	15.875	11.5	11.25	14.75	88.9474	2.5	0	57.3887	25.1045	55.0351	10.1392	415.054	0.00184273	0.00319395	0.457028
Chr1	4623395	CG	19.875	23	17.5	19.75	85.6773	5.59486	0	64.9514	26.9367	51.8416	14.4843	357.776	0.00127753	0.00403336	0.186066
Chr1	4638804	CG	12.5	15.5	13.25	16	81.1404	17.7047	6.25	47.6042	11.9832	29.1913	3.37921	539.644	0.0405068	0.0495155	0.854353
Chr1	4675646	CG	19.5	18.5	20.25	22.25	27.0161	0	1.92308	0	15.5207	46.4249	0.0685575	71.9245	0.0166352	0.00623204	1
Chr1	4675663	CG	20.625	18.25	21.25	21.25	50.5122	6.47321	2.60695	11.25	17.1715	50.6865	0.413925	181.141	0.0104705	0.00439602	0.977735
Chr1	4694774	CG	18.125	22.25	19.75	15.5	1.62815	90.8323	64.7724	26.6667	23.6285	47.3694	11.758	354.277	0.00247722	0.00575476	0.297853
Chr1	4694775	CG	13.5	13.25	15.75	15	1.69683	80.4842	56.9163	28.1593	16.7477	35.8873	7.17787	382.685	0.0117304	0.019712	0.854353
Chr1	4711116	CG	17	16.5	20.5	16.25	82.0839	1.78571	0.806453	39.1865	24.8131	63.5265	5.45632	351.007	0.00194934	0.00173396	0.854353
Chr1	4711117	CG	10.4286	12.75	14.25	11.5	82.7018	7.03463	0	39.0873	17.1312	43.803	3.79535	457.521	0.013608	0.0102018	0.854353
Chr1	4712263	CG	27.75	27.5	26.75	27.25	84.2911	0.86207	1.70454	43.3879	19.4383	48.3104	5.00231	472.67	0.00600491	0.00531117	0.854353
Chr1	4712264	CG	10.75	9.5	12.6667	10.5	84.7428	0	0	46.2912	15.5693	37.2066	4.75073	574.08	0.0207419	0.020948	0.854353
Chr1	4726073	CG	17.625	25	20.25	22.25	85.322	8.19048	4.07754	10.0887	51.1586	153.079	0.198645	190.136	2.58682e-05	1.22215e-05	1
Chr1	4726074	CG	11.125	11.5	12	10	92.8125	7.91667	8.28282	10.625	74.4652	223.28	0.0576495	145.708	4.72314e-06	2.59059e-06	1
Chr1	4730871	CG	21.625	21.5	17.75	20.25	49.0467	1.19047	0	20.0801	20.8733	55.9031	3.35848	151.149	0.00439681	0.00300541	0.854353
Chr1	4735142	CG	27.875	27.25	28.75	24.25	0	88.6351	82.3143	44.6023	17.94	45.4945	4.16272	544.682	0.00856094	0.00678471	0.854353
Chr1	4735143	CG	11.25	12	12.5	10.25	1.69683	89.8485	87.7976	40.625	21.9398	52.4068	6.70627	462.494	0.00351047	0.0038642	0.854353
Chr1	4738119	CG	14	14.25	21	15.25	57.1211	0	0	12.5	25.5006	74.2048	1.14854	181.39	0.0017023	0.00080432	0.923099
Chr1	4738120	CG	12.375	17	15	18	67.5723	0	0	9.84848	56.6518	167.768	1.09362	118.253	1.33102e-05	7.01005e-06	0.923099
Chr1	4744007	CG	13.5	16.25	15	14	90.1437	28.0594	2.91667	50.5195	12.8754	31.1929	3.71667	610.338	0.0383836	0.0370269	0.854353
Chr1	4750140	CG	22.75	21.75	21.25	25.25	89.2702	1	2.64946	42.9487	20.8949	53.4394	4.6227	488.379	0.00437774	0.00358273	0.854353
Chr1	4750141	CG	10.1429	11.25	10.75	9.25	87.8096	0	0	40.6818	20.6681	52.4982	4.7531	464.261	0.00600382	0.00486487	0.854353
Chr1	4750710	CG	21.25	23.25	25.25	25.5	2.12862	84.6823	79.344	36.2319	21.2653	49.776	7.00988	402.727	0.00404694	0.00470967	0.854353
Chr1	4750711	CG	12.2857	13	17.25	12.5	1.02041	91.4215	83.3705	47.0273	13.8548	34.917	3.3237	673.248	0.0343028	0.0276999	0.854353
Chr1	4792706	CG	20.25	21	18.5	23	8.45865	98.3333	86.1579	95.202	75.6509	224.868	1.04234	153.399	1.92483e-06	1.15929e-06	0.923099
Chr1	4792707	CG	15.125	16.25	18	18.5	11.8354	90.5112	87.5	90.4276	74.5721	223.535	0.0908705	129.454	2.11816e-06	1.20432e-06	1
Chr1	4800651	CG	16.5	14.75	24	18.5	30.5102	75.382	86.0274	88.9962	11.2193	32.6633	0.497377	412.146	0.0465908	0.0301966	0.965016
Chr1	4800665	CG	11	8.75	12	8.75	88.6243	0	0	34.1667	22.8096	60.5317	3.94852	394.194	0.00535603	0.00375777	0.854353
Chr1	4800666	CG	17.125	15.25	24.25	19.25	94.5012	2.87829	3.05944	45.7619	22.6815	58.1376	4.95344	492.928	0.00300428	0.0025581	0.854353
Chr1	4805997	CG	15	16.25	19.5	18	90.4038	10.9375	0	47.7968	15.4229	38.2903	3.98917	628.831	0.017113	0.0146669	0.854353
Chr1	4805998	CG	14.375	16	18.75	20	94.2125	8.33333	0.961538	43.5407	24.2797	63.4995	4.6698	443.543	0.00217161	0.0017358	0.854353
Chr1	4812682	CG	17.375	17.75	20.75	15.75	67.2558	1.5625	1.78571	27.9412	22.476	60.2731	3.57745	257.165	0.00314135	0.00219508	0.854353
Chr1	4812683	CG	14.5	15.25	16.25	15.25	76.1379	0	0	35.8333	18.2643	46.7073	4.04274	423.485	0.00790635	0.00607786	0.854353
Chr1	4812692	CG	17.375	18.75	19.5	16	83.7564	1.66667	1.92308	15.5331	49.6545	146.399	1.28212	196.329	3.14037e-05	1.59307e-05	0.923099
Chr1	4812693	CG	15	15.5	16	14.75	85.514	0	1.92308	26.737	20.9642	59.0965	1.89803	468.659	0.00430957	0.00238568	0.854353
Chr1	4818802	CG	13.375	14.25	15.75	11.5	78.825	5.4945	18.9014	50.6399	25.6385	58.7425	9.08655	236.627	0.00165509	0.00244652	0.600178
Chr1	4819309	CG	9.375	14.5	12.25	11.75	1.38889	97.0486	93.3333	46.7857	23.7852	58.6446	6.35553	493.727	0.00240273	0.00246367	0.854353
Chr1	4819310	CG	20.625	19.25	18	21.75	0	95.7273	92.8571	45.2685	22.0664	54.2485	5.97543	537.646	0.00341912	0.00337709	0.854353
Chr1	4822780	CG	15.25	12.75	12.5	17.25	80.4775	3.125	0	37.9596	18.0194	46.365	3.84668	461.72	0.00839884	0.00626575	0.854353
Chr1	4822781	CG	12.875	13	13.75	14	73.6763	2.08333	4.54545	44.7172	12.7084	29.3615	4.3818	522.994	0.0389418	0.0483091	0.854353
Chr1	4836312	CG	13.125	17	15.25	10.5	84.7389	16.1765	2.5	36.4286	13.8928	37.5397	2.06935	563.249	0.0275206	0.0160701	0.854353
Chr1	4836313	CG	18.125	18.75	18.75	15.25	85.9581	21.1905	0	36.3122	11.7424	31.3325	1.9474	683.401	0.0420907	0.0363284	0.854353
Chr1	4838429	CG	14.375	16.75	15.5	17.75	96.413	24.2857	1.92308	61.4583	13.0308	29.3074	4.89254	739.403	0.0364308	0.0486888	0.854353
Chr1	4838564	CG	11.875	14.25	13	15.25	33.8081	91.1897	93.75	91.7437	12.0136	36.009	0.0159547	454.934	0.0402933	0.0193996	1
Chr1	4838565	CG	18.25	20.25	18.5	15.5	29.654	89.9978	95.7738	93.9286	14.6373	43.755	0.0785028	443.453	0.0217697	0.00801857	1
Chr1	4853922	CG	19.375	19.5	13.5	13.5	1.08893	80.3178	86.4183	41.6667	16.7236	41.4654	4.35269	541.248	0.0118081	0.0102077	0.854353
Chr1	4853923	CG	16.75	15	16.75	18.25	0	75.5623	88.4178	47.7273	12.0892	31.6806	2.2935	754.531	0.0400747	0.0346125	0.854353
Chr1	4875303	CG	19.125	18	17.25	20.5	0	96.8985	93.8925	45.1786	23.3392	57.0616	6.47795	520.435	0.00262997	0.00275473	0.854353
Chr1	4875304	CG	12.25	14.75	14	14.75	1.5625	98.5294	90.3205	50.6731	20.274	51.6257	4.59822	569.718	0.00498187	0.00410234	0.854353
Chr1	4878768	CG	13.125	15.75	16.25	15.75	46.7003	7.77778	9.16289	34.3363	15.0604	31.7079	6.73657	132.706	0.0191049	0.0344757	0.854353
Chr1	4883549	CG	15	12.25	17.5	18	0	79.6454	93.1051	47.2999	18.6406	47.7274	4.09724	541.098	0.00721669	0.00558045	0.854353
Chr1	4883550	CG	21.375	23.75	25.25	19.75	1.29049	90.2727	89.9659	45.8333	19.0962	47.7953	4.74661	550.938	0.00649886	0.00555072	0.854353
Chr1	4886417	CG	25	29.75	36.5	25.5	87.4094	12.9227	1.42857	43.6508	16.1212	41.2881	3.53781	538.761	0.0139966	0.0104097	0.854353
Chr1	4886418	CG	14	12.5	17.5	17.75	86.1233	12.9647	5.27778	45.6577	19.6497	49.8577	4.54573	404.548	0.00572848	0.00468272	0.854353
Chr1	4887286	CG	13.625	17	19.25	15	81.2897	3.17461	3.4091	56.7434	15.633	32.608	7.14554	533.127	0.0161039	0.0304332	0.854353
Chr1	4887287	CG	12.5714	14.5	13.5	12.5	84.8003	1.78571	1.66667	53.3484	25.4152	55.6334	10.3061	344.764	0.00243505	0.0039192	0.475175
Chr1	4898201	CG	18.25	15.5	18	16	8.17308	83.5119	88.3059	38.9683	14.8574	33.7663	5.40299	548.008	0.0203278	0.0260435	0.854353
Chr1	4911535	CG	12.625	17.5	14.75	13.75	81.6073	1.13636	0	47.2222	14.7765	34.5762	4.87671	595.366	0.0208314	0.0233488	0.854353
Chr1	4917625	CG	16.375	16.5	20.75	10.75	34.2739	94.1063	86.2398	92.3611	10.3701	30.8368	0.136761	499.162	0.0579967	0.0390016	1
Chr1	4957593	CG	13.375	12.75	15.25	13	91.073	0	2.08333	49.8918	22.662	54.647	6.66941	477.721	0.00301678	0.00328824	0.854353
Chr1	4957594	CG	20	23.5	26.75	27	93.621	0	0	47	20.5097	51.191	5.16899	569.808	0.00474575	0.00422883	0.854353
Chr1	4957608	CG	14.1429	12.75	14.25	13.5	91.6864	0	2.27273	50	15.9441	37.9149	4.95866	643.058	0.0186802	0.0192636	0.854353
Chr1	4957609	CG	19.875	23	28	27.5	86.0914	0	2.4334	50	13.8271	32.373	4.5542	698.038	0.0281082	0.0314432	0.854353
Chr1	4971268	CG	9.5	12.25	17	16	71.6415	61.6987	3.1015	11.5625	23.4153	39.3814	15.4323	260.012	0.00258579	0.0128902	0.182147
Chr1	4972958	CG	16.625	21	25	16	52.5171	1.19047	0	21.3278	15.3305	41.1313	2.43003	236.432	0.017606	0.0105968	0.854353
Chr1	4972959	CG	12.2857	9	9.5	14	54.8605	0	1.78571	11.7647	17.1117	50.1442	0.595418	221.913	0.0178468	0.00758341	0.954265
Chr1	4981854	CG	14.5714	18.5	16.75	14.75	79.6782	9.46969	0	33.9628	18.2197	48.3386	3.16019	388.808	0.0103498	0.0067132	0.854353
Chr1	4981855	CG	13.625	15	15.5	13.5	69.1608	10.7143	0	34.8214	11.6921	29.6772	2.69946	471.324	0.0424089	0.0461194	0.854353
Chr1	4995979	CHG	19.125	18.5	18.75	26.75	6.18211	0	0	0.892857	12.4493	36.8761	0.235825	4.50727	0.0390858	0.0174048	1
Chr1	5032929	CG	18.75	20.5	18.75	23.25	4.42708	86.3865	87.7544	39.1504	20.2383	47.1687	6.77313	452.323	0.00501936	0.00584666	0.854353
Chr1	5032930	CG	11.5	13.5	17.75	18	2.72059	96.6667	89.5833	44.697	22.1716	53.6387	6.43802	493.507	0.0033427	0.00353436	0.854353
Chr1	5033259	CG	14.5	17.25	16.5	17.75	0.543479	72.8162	84.953	36.9318	23.1125	55.4303	6.95369	358.661	0.00275464	0.00309996	0.854353
Chr1	5033260	CG	17.375	14.5	18.75	18.75	0.735294	77.9609	78.125	45.9477	15.1215	40.1816	2.59147	530.008	0.0187564	0.011767	0.854353
Chr1	5039266	CG	10	10.75	10.3333	11	0.840336	94.7917	96.2963	50	14.2951	35.6876	3.59877	730.654	0.0377562	0.03184	0.854353
Chr1	5039267	CG	23.375	29.75	23.5	24	2.96744	99.3055	92.5	47.4048	24.2964	59.5017	6.6937	475.431	0.00216383	0.00232035	0.854353
Chr1	5040059	CG	10.5	13.75	11.75	11.75	94.0476	7.99783	10.119	48.5294	14.2386	36.5683	3.07369	677.29	0.0246404	0.0180773	0.854353
Chr1	5040060	CG	21.375	21.5	21.25	21.5	94.1726	3.82205	16.6667	50.6024	12.601	31.6072	3.09789	754.28	0.0389418	0.0349692	0.854353
Chr1	5040182	CG	7	7	8.75	8.5	88.355	0	0	10	63.922	189.782	0.991821	134.433	5.7435e-05	3.02224e-05	0.923099
Chr1	5040183	CG	15.25	18.25	16	17	83.7574	3.05944	0	6.67294	173.152	517.97	0.742949	60.072	6.78472e-09	6.00079e-09	0.940313
Chr1	5040192	CG	6.66667	6.5	9	8	94.5833	0	0	40	16.5459	42.6529	3.49235	583.093	0.0272113	0.0199148	0.854353
Chr1	5040193	CG	14.625	16.5	15.75	16.75	91.1938	3.33333	1.92308	50	16.0181	38.8928	4.58069	653.637	0.0144108	0.0136519	0.854353
Chr1	5053823	CG	14.125	18.75	12	17.25	0	86.379	87.7244	47.0346	21.2858	54.8665	4.49551	475.355	0.00402883	0.0032338	0.854353
Chr1	5053824	CG	17.125	17.25	20.5	19.75	2.61752	90.9399	99.1072	47.2263	24.7222	60.7039	6.73136	462.432	0.00198527	0.00212359	0.854353
Chr1	5062360	CG	18.625	16.75	15	17.25	1.08893	65.0374	67.7001	37.1212	15.3854	39.9596	3.0983	370.413	0.01731	0.0120534	0.854353
Chr1	5062361	CG	8.42857	10.5	9	10	0	72.9213	70.8333	36.6667	18.3065	45.4894	4.715	351.519	0.0101377	0.00865467	0.854353
Chr1	5062475	CG	26.625	25.5	23.25	24.25	1.04895	51.5919	54.4706	42.2692	13.9535	40.6828	0.588837	276.331	0.0269865	0.0111286	0.954509
Chr1	5105329	CG	13.375	16.25	10.25	12.75	2.94117	93.1783	65.0613	45.0487	13.7752	33.5468	3.88937	601.215	0.028557	0.0268128	0.854353
Chr1	5105330	CG	16.375	18.5	18.25	22.25	6.56717	92.5973	69.7524	47.1431	13.9635	34.4752	3.70771	557.243	0.0269037	0.0236529	0.854353
Chr1	5109187	CG	15.125	19.25	18	17.25	11.0402	98.75	96.8297	51.6667	12.9684	31.5714	3.6669	774.537	0.0372103	0.0351487	0.854353
Chr1	5109188	CG	17.125	16.25	20.75	17.75	11.4609	93.0555	99.0384	49.562	14.2621	34.1033	4.34149	671.875	0.0244453	0.024865	0.854353
Chr1	5109265	CG	13.625	18.5	17.5	15.5	1.25	97.6425	92.5768	48.3333	19.6709	49.17	4.92141	598.005	0.0057015	0.00494642	0.854353
Chr1	5109266	CG	17	19.75	22.25	17	3.66591	92.7423	94.9148	46.4286	19.1028	46.7412	5.28357	567.873	0.00648826	0.00606171	0.854353
Chr1	5113736	CG	18.875	18.25	24.5	16	8.38468	90.2976	92.6405	53.5714	15.7887	40.7901	3.28803	584.078	0.0153848	0.0109978	0.854353
Chr1	5113795	CG	9.125	13.25	10	7.5	4.07738	87.4842	95.9375	54.5139	28.9027	75.989	5.35961	357.54	0.000867269	0.000716229	0.854353
Chr1	5113796	CG	19.75	18.25	22	18.25	11.5613	89.3136	93.9861	69.3011	21.7367	61.8507	1.67966	409.483	0.00366264	0.00195906	0.854353
Chr1	5127669	CG	20.25	21.5	16.25	19	4.42341	0	0	0	16.9863	50.959	3.34393e-32	1.84304	0.0110011	0.00430651	1
Chr1	5142104	CG	17.875	22	20.25	20.25	98.3055	1.5625	0	46.1111	26.2643	67.447	5.67296	483.375	0.00145758	0.00129569	0.854353
Chr1	5142105	CG	10.625	14	16.5	15.75	93.125	0	1.19047	48.6111	20.4581	50.3554	5.50951	558.208	0.00479615	0.00450937	0.854353
Chr1	5174313	CG	12.5714	13.25	14.5	14	3.29932	87.1475	82.2917	60.3766	23.8703	67.0201	2.29539	354.486	0.00323538	0.00187084	0.854353
Chr1	5174314	CG	10.8571	13.75	12.25	14	5	83.8904	91.4931	59.5486	20.6946	56.7621	2.66088	418.602	0.0059705	0.00363306	0.854353
Chr1	5201148	CG	19.375	22	24.25	24.25	91.4387	2.08333	0	45.1154	20.4398	51.5893	4.86502	533.262	0.00481278	0.00411124	0.854353
Chr1	5201149	CG	13.625	16	18	13.25	88.5046	0	0	47.9167	16.487	39.8089	4.82599	634.345	0.0126247	0.0122615	0.854353
Chr1	5201311	CG	17.875	18	17.25	19.75	91.3739	14.905	1.31579	48.2753	18.3332	45.8589	4.57027	511.049	0.0077782	0.00655979	0.854353
Chr1	5201312	CG	15.5	20.5	19.5	13.75	93.078	11.7826	2.27273	54.0064	15.9221	38.059	4.8537	624.907	0.0148037	0.0150874	0.854353
Chr1	5218843	CG	16.125	17.75	17	13	5.39001	97.1217	87.0807	51.8207	28.2046	71.9713	6.3213	358.183	0.000992231	0.000937492	0.854353
Chr1	5218844	CG	15.875	13.5	18.75	17.25	6.92871	87.7622	94.718	58.5722	32.6742	88.0136	5.00449	293.998	0.000428196	0.000323666	0.854353
Chr1	5229626	CG	9	11	10.5	9.75	1.51515	90.9226	97.2222	41.6667	17.8837	40.3926	6.62934	558.351	0.0148	0.0188419	0.854353
Chr1	5229627	CG	15.125	15.75	19.25	17.5	0	100	89.7556	40.625	27.1072	63.3001	9.01069	447.184	0.00123563	0.00176197	0.612042
Chr1	5256355	CG	17	20	24	23.5	84.0403	0	0.694445	13.0326	57.0141	168.649	1.19651	179.723	1.2756e-05	6.78591e-06	0.923099
Chr1	5256356	CG	8.875	7.25	11.5	9.5	87.2917	3.125	1.5625	8.92857	82.4478	246.44	0.451743	133.382	1.07516e-06	6.49753e-07	0.97169
Chr1	5262432	CG	14	20.75	19.25	16.75	1.92308	98.913	97.7182	93.75	818.228	2451.37	1.65806	17.6237	0	4.156e-13	0.854353
Chr1	5262433	CG	13.75	14.5	13.25	11.25	1.78571	92.8545	92.8922	90.9722	458.02	1373.72	0.168613	28.5889	1.04425e-11	1.53599e-11	1
Chr1	5263121	CG	14.25	13.25	16	19.75	1.04167	79.9442	78.1302	34.5395	22.5731	53.0686	7.32532	360.852	0.00307805	0.00368401	0.854353
Chr1	5263122	CG	16.5	21.25	20.5	22.75	1.25313	83.77	77.0014	42.0139	18.2129	45.9073	4.36562	460.189	0.0079995	0.00653259	0.854353
Chr1	5267039	CG	12.375	18	12.75	13.5	12.4306	87.7421	78.1994	51.1905	17.5337	45.0853	3.7578	382.593	0.00952152	0.00704828	0.854353
Chr1	5308263	CG	24.5	23	22.25	24.75	39.784	95.6567	85.7891	92.5226	10.0821	29.7714	0.237447	428.263	0.0633062	0.0455033	1
Chr1	5308264	CG	20.125	23.5	21.25	19	36.3514	95.1042	83.4165	92.96	10.1646	29.8372	0.328369	471.579	0.0617486	0.0450813	0.995714
Chr1	5310644	CG	15.375	15.25	16	12.5	7.46563	52.3077	68.8043	63.378	12.8092	36.9369	0.745326	379.374	0.0389418	0.0172829	0.939888
Chr1	5319965	CG	16	17	16.25	19.75	84.4319	1.25	0	39.6761	21.5139	55.2019	4.66993	435.742	0.00384022	0.00315355	0.854353
Chr1	5319966	CG	10.375	10	11.75	9.25	78.0552	1.92308	3.125	31.6667	19.2603	52.099	2.84094	399.105	0.00625287	0.00395645	0.854353
Chr1	5330187	CG	25.5	21.5	24	28.25	1.00644	91.3889	95.5797	46.2774	20.683	51.2184	5.41533	551.931	0.00457545	0.00422146	0.854353
Chr1	5330188	CG	14.375	15.25	21	18.5	2.23214	92.0005	92.2276	41.2879	26.4953	62.5991	8.44341	407.946	0.00139323	0.00185625	0.708914
Chr1	5337050	CG	17.375	12	16	15.25	68.3769	0	0	8.92858	49.6925	147.55	0.763899	139.145	3.12477e-05	1.52298e-05	0.937077
Chr1	5337051	CG	20.75	19	20.5	21.75	71.7667	1.13636	4.17293	11.3142	75.6444	224.603	1.16511	93.7295	1.92518e-06	1.1679e-06	0.923099
Chr1	5340240	CG	32.625	34.25	33.5	24.25	65.6085	1.43145	0.86207	35.6101	16.4473	39.9471	4.69744	337.194	0.0127704	0.0120692	0.854353
Chr1	5340252	CG	30.75	33.5	29.75	23.75	44.6335	1.76799	1.96759	18.3756	18.0327	48.779	2.6595	136.636	0.00837302	0.00510454	0.854353
Chr1	5358940	CG	15	11.75	14.25	14.25	8.12825	57.2222	74.3723	64.6688	13.509	39.0604	0.733375	403.372	0.0311225	0.0133806	0.941424
Chr1	5378257	CG	16	12	18.25	14.75	10.4704	59.7146	49.9279	60.7739	15.5801	45.478	0.631177	226.6	0.01635	0.00679436	0.950278
Chr1	5378258	CG	17.875	16.5	16.5	18.5	12.4243	62.57	45.8927	51.9737	12.8947	36.1387	1.27275	223.867	0.0381306	0.0190911	0.923099
Chr1	5378268	CG	15.5	11.75	18.75	14.5	10.9045	76.6827	65.0823	64.5906	24.262	71.1286	0.828695	226.081	0.00217872	0.000995123	0.924927
Chr1	5378269	CG	17.5	14.5	17.5	16.25	11.8337	74.8767	72.7522	58.8802	14.5663	42.0703	0.814316	370.729	0.0222415	0.00955893	0.92705
Chr1	5379884	CG	18.875	23.5	24.5	20.75	34.9793	3.77778	0	0	13.4284	40.0062	0.139483	136.424	0.0319532	0.0119914	1
Chr1	5382872	CG	21.125	23	21.25	19.75	14.1488	90.9859	94.0185	65.1667	18.6928	51.5718	2.25331	446.234	0.00712776	0.00411706	0.854353
Chr1	5382873	CG	11.875	15.75	16.25	12.25	11.783	82.1429	95.2644	52.214	16.2166	40.7621	3.9438	493.815	0.0136274	0.0110305	0.854353
Chr1	5412103	CG	11.875	11	14.75	14.5	92.7128	11.1111	5.49836	65	22.2694	47.0755	9.86634	437.579	0.00327651	0.0058898	0.491684
Chr1	5412104	CG	17.4286	11.75	15.75	19.25	92.9917	8.84615	9.19117	63.5952	21.2156	44.9733	9.3367	425.373	0.00536577	0.00909196	0.602347
Chr1	5416241	CG	17.375	15.75	13.75	15.75	97.6068	2.87829	1.78571	48.75	20.0273	50.5724	4.75483	604.445	0.00526157	0.0044331	0.854353
Chr1	5416242	CG	17.125	21.75	19.5	17	93.8852	0	1.5625	52.3397	21.5647	51.4912	6.60151	537.273	0.00380181	0.00413924	0.854353
Chr1	5418500	CG	12.1429	11.6667	13.5	14.25	95.3283	0	0	48.6111	15.3394	37.3163	4.35097	691.226	0.0283031	0.0264122	0.854353
Chr1	5418501	CG	23.125	21	23.75	25	93.9827	0	0.757575	47.1966	22.4228	56.0476	5.61043	521.016	0.00317557	0.00297394	0.854353
Chr1	5431062	CG	16.125	20.25	20.5	17	78.5425	1.08696	1.19047	43.5918	13.8712	33.2841	4.16481	576.984	0.02771	0.0277426	0.854353
Chr1	5431063	CG	17	15.5	18.75	20.75	73.6213	0	0	40.1245	16.4368	39.5615	4.87445	440.384	0.0128108	0.0126167	0.854353
Chr1	5437466	CHG	10.8333	11.25	10.75	13.25	57.4145	27.1753	29.6123	33.5416	17.4633	50.9789	0.705527	58.4988	0.0163764	0.00708918	0.94494
Chr1	5458963	CG	27.625	26.5	32.25	26	11.1206	73.4811	88.8852	76.7928	13.9562	40.9157	0.47637	552.062	0.0269669	0.0108579	0.968317
Chr1	5495681	CG	17.375	20.25	17.5	20	92.8502	0	2.08333	50	17.3345	42.1425	4.93051	649.067	0.0100277	0.00948774	0.854353
Chr1	5495682	CG	14.125	21.25	16.25	19	97.5446	0.925925	0	48.6111	26.9921	67.6948	6.64073	465.589	0.00126397	0.00127394	0.854353
Chr1	5520430	CG	16.5	22	21	18.25	68.0304	1.08696	9.78506	32.1765	13.5598	35.4105	2.63446	390.615	0.0306042	0.020952	0.854353
Chr1	5520431	CG	8.25	10.75	10.75	7.5	77.4554	2.5	11.3636	33.4821	12.8881	34.7837	1.94035	524.882	0.0382205	0.0227332	0.854353
Chr1	5529847	CG	18.375	18	20.5	18.25	73.3571	3.73641	2.98246	43.8445	12.7213	29.6927	4.23559	516.094	0.0389418	0.0460261	0.854353
Chr1	5529848	CG	14.5	13.75	16.75	16.5	83.2248	3.23887	0	31.3462	27.161	74.3218	3.58064	331.987	0.00122269	0.00079882	0.854353
Chr1	5537779	CG	14.5	19.25	18.25	19.5	5.1452	91.416	89.8796	40.625	20.991	48.6784	7.14731	467.133	0.00428665	0.00514887	0.854353
Chr1	5537780	CG	20.125	19.75	18.75	15.5	6.87653	79.605	91.7659	42.2619	15.2491	36.0786	4.83431	550.652	0.018036	0.0192333	0.854353
Chr1	5559984	CG	10.5714	11.25	15	11.75	92.2449	4.05844	1.78571	50	14.431	34.7172	4.28785	690.387	0.0288471	0.0284005	0.854353
Chr1	5559985	CG	15.7143	19.75	15.5	15.25	93.5356	2.51226	0	45.303	20.7116	52.0033	5.06572	511.901	0.00594946	0.00503708	0.854353
Chr1	5561177	CG	15.625	13.75	17.25	14.25	66.6774	2.08333	0	36.3456	22.5279	54.5362	6.52382	255.396	0.00310743	0.00331508	0.854353
Chr1	5561178	CG	19.125	17	20.25	20.5	58.7333	1.38889	0	33.0419	14.3065	34.0451	4.43724	314.852	0.0241055	0.0250612	0.854353
Chr1	5569247	CG	20.375	17.75	29	21.25	9.4122	91.208	91.943	42.5211	17.6141	40.3774	6.23241	514.886	0.00931919	0.0115174	0.854353
Chr1	5569248	CG	16.875	17.5	24.5	17.25	9.90497	90.5876	84.7446	42.0327	16.3888	37.8399	5.66326	496.302	0.0129757	0.0154836	0.854353
Chr1	5575497	CG	14.375	15	17.25	13	0.892857	89.4841	89.3509	50	15.3621	40.0091	3.03853	681.801	0.0174335	0.011987	0.854353
Chr1	5575498	CG	26.625	25.75	21	28	0.735294	95.1834	95.1799	43.3362	25.0132	59.9936	7.52296	476.4	0.00187477	0.00224134	0.854353
Chr1	5623997	CHH	14.2857	15.25	18.75	14.75	89.5472	2.27273	0	47.5	13.3853	32.2788	3.93861	729.009	0.0389418	0.0389054	0.854353
Chr1	5650343	CG	10	12.5	11	10.25	2.69886	86.1058	82.1875	47.7273	14.1363	36.7262	2.84136	627.815	0.0254451	0.0177309	0.854353
Chr1	5650344	CG	23.625	23.5	27.5	24.25	2.71675	81.8855	92.889	43.8003	19.2408	47.1287	5.29691	501.079	0.00628142	0.00586376	0.854353
Chr1	5650680	CG	9.625	14.25	15.5	13	88.8885	1.92308	8.75	41.2317	18.1289	47.5628	3.41189	517.178	0.00816996	0.0056555	0.854353
Chr1	5650681	CG	15.75	17.25	15.5	18.25	87.6245	1.04167	11.2879	33.75	17.7975	49.0141	2.18918	511.413	0.00888291	0.00500773	0.854353
Chr1	5650800	CG	10.625	9	14.75	13.25	79.6608	0	0	35.4323	21.3181	55.5397	4.20727	397.867	0.00400589	0.00307836	0.854353
Chr1	5650801	CG	12.875	16	17.5	14.75	74.4427	0	0	35.6275	19.8507	50.4618	4.5451	372.363	0.00546655	0.0044707	0.854353
Chr1	5650816	CG	11	10	14.75	12.75	68.37	15.9091	0	16.9643	16.5311	47.427	1.08314	333.599	0.012472	0.00572569	0.923099
Chr1	5650817	CG	12	17.25	17	14.75	72.5393	12.013	1.78571	24.1346	20.1146	57.0276	1.65812	301.95	0.00515698	0.00276296	0.854353
Chr1	5670227	CG	12.875	13.75	14.25	16.5	26.7946	95.2083	92.3713	84.0561	11.3573	33.6088	0.231506	580.441	0.0453362	0.0265899	1
Chr1	5670228	CG	13.75	15.5	13	16	22.8182	100	91.9872	77.535	18.4631	52.8477	1.27084	407.997	0.00753873	0.00373947	0.923099
Chr1	5676826	CG	16.625	18	18.25	18.5	12.6821	78.6102	86.9183	48.1856	15.8848	39.642	4.00621	415.172	0.0149551	0.0125019	0.854353
Chr1	5677225	CG	19.125	17.25	17.25	18	0.78125	82.6459	65.1323	59.8011	10.4625	29.8683	0.759652	752.131	0.0564063	0.0448941	0.937764
Chr1	5692796	CHG	15.25	15.75	15.75	16	95.7071	85.6955	87.7381	79.5938	12.2477	29.8312	3.45594	20.7819	0.039526	0.0451158	0.854353
Chr1	5724809	CG	14.75	11.75	13	14.75	0.892857	93.144	90.3617	46.875	19.5336	49.0474	4.77678	563.79	0.00587756	0.00499672	0.854353
Chr1	5724810	CG	18.25	16.25	24.75	18.75	0	97.0833	93.6863	49.0079	22.302	56.3277	5.28922	544.369	0.00325472	0.00290881	0.854353
Chr1	5724828	CG	13.375	11.5	13	13.75	1.22608	90.1587	94.6833	45.7143	20.4277	50.5055	5.38887	543.557	0.0048244	0.00445526	0.854353
Chr1	5724829	CG	18.875	19	23.5	18.75	0.78125	100	96.5618	48.8568	26.8381	66.6805	6.91687	472.585	0.00130155	0.00137214	0.854353
Chr1	5736066	CG	25.125	29.75	23.25	26.5	43.8168	0.925925	0	17.7387	14.6325	39.2797	2.30892	172.719	0.0218011	0.013036	0.854353
Chr1	5821300	CG	18.5	25	22.75	19.75	62.6212	1.04167	3.43615	35.519	24.7321	59.1555	7.52049	197.127	0.00198184	0.00237628	0.854353
Chr1	5821301	CG	11.8571	14.25	12.25	12.5	64.7506	1.47059	4.00641	46.5534	17.442	34.5038	8.91103	287.969	0.0125586	0.0291727	0.669709
Chr1	5830295	CG	22.875	25.5	29.5	28	75.3496	0	1.47425	49.3939	25.8551	55.9636	10.8009	292.459	0.00158412	0.0029908	0.385791
Chr1	5830296	CG	15.125	17	14	14.25	81.385	0	0	47.3611	32.5983	75.8339	10.9805	272.37	0.000434175	0.000721931	0.367144
Chr1	5830467	CG	17.375	20.5	21.5	17	0	91.7181	85.5211	37.2768	25.6955	59.7776	8.65443	410.563	0.00163543	0.00227313	0.672202
Chr1	5830468	CG	12.5	12	15.75	10.5	0	90.5844	91.875	27.7273	29.2945	60.3374	13.7731	390.501	0.000804811	0.00218462	0.198994
Chr1	5839103	CG	12.625	17.25	18.5	15.25	96.0971	0	0.925925	47.0588	21.5107	54.3179	5.10711	567.004	0.00384321	0.00336159	0.854353
Chr1	5839104	CG	13.75	15.5	15.5	14	94.2235	0	0	50	17.9949	43.8579	5.06343	658.315	0.008451	0.00793208	0.854353
Chr1	5839338	CG	18.25	16	20.75	17.25	89.9507	0	0	44.3681	19.8891	49.9899	4.83875	542.434	0.00542077	0.00463288	0.854353
Chr1	5839339	CG	17	18.25	15.25	18.25	88.7917	1.31579	0	48.0769	16.7117	40.4663	4.83437	620.518	0.0118454	0.0114012	0.854353
Chr1	5849353	CG	18.5	19.25	16	14.75	75.4645	1.38889	0	27.9487	30.2404	82.7875	3.96679	250.157	0.000672189	0.000452366	0.854353
Chr1	5849354	CG	15.25	14.25	18.75	14.25	69.7879	3.11355	1.5625	38.4804	12.9207	31.3417	3.71018	470.085	0.0378131	0.0362864	0.854353
Chr1	5860382	CG	12.375	13.25	14.75	13	0.833334	97.5	96.0606	40.3846	29.3551	67.8986	10.0834	420.76	0.000795421	0.00125445	0.463973
Chr1	5860383	CG	23	22.75	27	17.75	1.10577	90.6345	93.7132	44.0625	21.9438	53.5596	6.13593	504.528	0.0035076	0.00355635	0.854353
Chr1	5860385	CG	12.625	12.75	15	13.25	2.65625	87.9167	92.9356	42.7198	20.8863	50.2545	6.20221	493.327	0.00438531	0.00454249	0.854353
Chr1	5860386	CG	23.625	22.25	26	18.25	0	89.8561	92.7528	42.5	23.2916	56.5494	6.66266	477.921	0.0026562	0.00285981	0.854353
Chr1	5860530	CG	19	18.25	22	18.25	36.1526	96.8324	99	97.2222	35.7418	107.163	0.0314921	169.591	0.000250647	0.000104085	1
Chr1	5860531	CG	19.125	20.5	16.75	18.5	34.4599	89.9537	91.1717	92.6587	16.6121	49.789	0.0236022	311.047	0.0121946	0.00470525	1
Chr1	5860636	CG	18.875	17	20.75	19.5	80.9057	0	0	46.4069	16.4527	38.5786	5.38971	532.768	0.0127499	0.0141681	0.854353
Chr1	5860637	CG	17.375	19.25	20	19.25	80.8217	2	0	42.138	16.2958	40.2197	4.33382	521.583	0.0133255	0.0117188	0.854353
Chr1	5867009	CG	20.375	20.5	21	25.5	7.90729	82.5904	77.629	67.2287	64.1626	188.305	2.09135	117.552	5.81277e-06	3.42111e-06	0.854353
Chr1	5867010	CG	15.625	13.75	17.75	17	13.6738	77.475	85.145	66.8248	25.1218	72.7632	1.30113	260.229	0.0018372	0.000884572	0.923099
Chr1	5867024	CG	19.75	21.25	19.75	24	1.33929	73.7867	67.8438	45.375	22.3541	60.9326	3.06485	293.084	0.00321963	0.00208752	0.854353
Chr1	5867025	CG	15.375	14.25	17.25	16.25	4.7867	68.5877	73.5819	44.8121	14.5117	38.9068	2.31419	408.473	0.0226137	0.0136294	0.854353
Chr1	5867031	CG	18.625	21.5	21	24.75	3.8447	79.9291	76.5091	36.75	22.5645	53.644	7.02473	328.071	0.00308445	0.00353327	0.854353
Chr1	5867074	CG	22.2857	20.75	18.75	21.5	5.06201	80.6579	84.782	34.3797	27.2425	59.4749	11.1263	281.56	0.0017553	0.00304419	0.389502
Chr1	5867075	CG	16.625	15.75	18.25	18.75	6.09175	82.7083	75.5044	41.5297	18.2196	44.7912	4.93382	392.104	0.00798719	0.00725471	0.854353
Chr1	5892188	CG	11.875	13.25	14.5	17.25	76.6933	2.08333	4.70085	40.5556	14.0739	34.9645	3.62865	509.377	0.0259665	0.0222018	0.854353
Chr1	5900194	CG	9.5	11	10	12.25	71.0259	0	0	18.0618	60.496	174.024	3.73193	116.554	8.6367e-06	5.58574e-06	0.854353
Chr1	5900195	CG	15.75	18.25	15.75	14	50.9641	1.13636	0	21.8407	11.9233	31.5336	2.11815	285.461	0.0409551	0.0353501	0.854353
Chr1	5907791	CG	14.875	14.75	17.25	17	85.5371	1.47059	0	44.3939	18.2618	45.0996	4.84285	525.227	0.00791138	0.00704226	0.854353
Chr1	5907792	CG	23	27.5	21.5	23.5	86.4223	0	3.30645	40.8405	22.0719	56.7495	4.73307	434.91	0.00341673	0.00281698	0.854353
Chr1	5908326	CG	17.625	19.75	20.75	17.75	0.78125	92.892	90.3594	46.0526	20.1327	50.2454	5.07643	546.768	0.00513716	0.00454611	0.854353
Chr1	5908327	CG	23.5	23.75	22.25	16.75	0	94.6023	89.9702	44.0972	22.8805	56.0986	6.27148	497.123	0.00288647	0.00296209	0.854353
Chr1	5908443	CG	15.875	17.25	20.5	19.75	76.4154	7.95455	1.04167	36.5385	17.4696	45.2816	3.5636	397.511	0.00968709	0.00691957	0.854353
Chr1	5908444	CG	15.625	20.25	23	19.25	74.0792	14.494	1.13636	27.9272	22.0971	61.137	2.57708	278.514	0.00339798	0.00205811	0.854353
Chr1	5910380	CG	17.2857	21	19.25	23	3.06256	89.8221	85.4937	44.2139	16.8647	41.0234	4.78537	529.791	0.0145721	0.0136055	0.854353
Chr1	5910381	CG	13.5	11.5	14.25	13.75	6.35696	90.9416	81.7928	45.6722	17.8696	44.0755	4.76656	480.808	0.00871653	0.00777033	0.854353
Chr1	5924598	CG	8.85714	8.33333	10	9.5	92.8283	0	0	43.8811	15.0139	37.5953	3.72314	620.622	0.0389418	0.0332557	0.854353
Chr1	5925042	CG	9.75	14.5	16.75	12.5	100	0	1.47059	51.7677	27.8932	68.9298	7.37485	471.137	0.0010548	0.00116514	0.854353
Chr1	5925043	CG	11.5714	10.75	11.75	11.75	89.571	1.5625	0	50	14.2594	33.4441	4.66706	692.604	0.0303548	0.0333837	0.854353
Chr1	5926078	CG	13.75	13.75	18.75	10.75	72.5922	10	1	65.0595	20.3828	32.2128	14.4678	332.517	0.00487032	0.0321222	0.186066
Chr1	5949558	CG	18.25	21	20.5	17	88.8326	1.19047	1.78571	53.1994	24.1179	55.5591	8.39728	424.633	0.00224326	0.00307358	0.716543
Chr1	5949559	CG	6.42857	11.5	11	7.33333	90.5952	2.27273	2.08333	57.1429	25.1406	58.6574	8.38221	393.192	0.00360453	0.00420514	0.804493
Chr1	5949561	CG	18.125	20.75	20	16.5	94.5171	0	1.78571	65.1875	32.2383	67.1212	14.7969	372.708	0.000464038	0.00132865	0.183195
Chr1	5949562	CG	6.66667	11	10.75	8	96.6667	5.27778	1.78571	58.3333	23.5067	55.2191	7.65051	429.831	0.00661468	0.00704828	0.854353
Chr1	5953210	CG	14.875	19.25	18.5	20.25	11.1502	95.1122	97.7273	82.3206	43.8921	129.418	1.12926	240.764	6.95481e-05	3.34343e-05	0.923099
Chr1	5953211	CG	15.125	19.75	14.25	13.75	8.17053	95.4937	97.9167	88.3333	43.82	130.724	0.367918	269.956	7.02616e-05	3.14962e-05	0.986783
Chr1	5959241	CG	17.5	20.25	18.25	15.25	72.2978	3.81579	19.9463	31.2203	14.3196	38.752	2.10334	360.793	0.0240047	0.013874	0.854353
Chr1	5989053	CG	20.625	14.75	20.25	24.75	1.91051	94.9755	95.1451	53.5139	31.9112	83.0667	6.33344	363.389	0.000491849	0.000444431	0.854353
Chr1	5989054	CG	11.875	15.5	16	15.75	2.55821	92.7739	83.6508	56.6666	28.1986	76.6222	3.9868	353.685	0.000993409	0.000687421	0.854353
Chr1	5993172	CG	19.375	18.5	17.75	21.75	2.45536	92.1171	92.7174	48.75	17.9915	45.4969	4.23877	599.892	0.00845692	0.00678369	0.854353
Chr1	5993173	CG	15.125	20.75	20.25	21.25	0.595237	93.835	94.4429	47.2222	20.3734	50.8693	5.12548	572.683	0.00487982	0.00433859	0.854353
Chr1	5993618	CG	14.5	13.5	17	18.5	4.40477	88.5169	87.796	35.5016	20.0811	44.5746	7.83442	471.922	0.00519566	0.00741693	0.823685
Chr1	5993619	CG	19.875	18.5	24.75	22	7.89331	90.1072	91.9828	35.0327	18.5593	39.2219	8.22805	508.832	0.00736068	0.013129	0.747423
Chr1	6007104	CG	14.4286	15	13.5	16	92.8305	2.72059	3.39366	43.3155	18.9305	48.6345	4.07849	529.96	0.00873392	0.00654863	0.854353
Chr1	6007105	CG	30.375	36.25	32.25	36.5	93.9595	0	2.43842	46.2723	27.314	69.0281	6.457	420.059	0.00118604	0.0011574	0.854353
Chr1	6029354	CG	16.625	22.5	21	16.75	76.9914	0	0	31.4904	11.6102	30.9715	1.92949	685.255	0.0431284	0.0382565	0.854353
Chr1	6029355	CG	11.25	17.75	14.5	18	79.8264	0	0	29.6875	16.2848	44.408	2.22317	528.584	0.013367	0.00753338	0.854353
Chr1	6037856	CG	11	12	13.25	13.25	0	69.2308	89.2669	17.7214	16.885	30.5515	10.0517	542.092	0.0113103	0.0406487	0.467824
Chr1	6037857	CG	30.25	31.25	27.25	29	0.480769	72.906	89.2593	16.25	16.9869	29.9231	10.5188	558.221	0.0109994	0.0445418	0.415523
Chr1	6041016	CG	18.25	22.5	20.5	18	0.694445	74.0316	88.6311	41.6176	18.2518	45.1616	4.79699	482.814	0.00793031	0.00699907	0.854353
Chr1	6047915	CG	13.25	15.75	15.25	18	98.6965	0	3.55392	48.8636	20.7701	52.4718	4.91929	603.509	0.0044954	0.00384452	0.854353
Chr1	6047916	CG	11.125	13.75	15.25	9	92.6893	0	0	45.2273	21.0305	53.0783	5.00658	544.751	0.00425016	0.00368183	0.854353
Chr1	6070837	CG	16.875	16	17.25	17	97.7823	0	0	47.7083	26.4312	66.7113	6.29121	482.384	0.00141106	0.00136906	0.854353
Chr1	6070838	CG	15.625	18.75	15.75	21.25	98.4314	0	1.5625	51.1364	21.088	52.0443	5.60983	603.101	0.00419849	0.00397358	0.854353
Chr1	6082040	CG	18.125	22.25	19.75	24.25	22.4967	100	94.8257	61.5741	14.4292	36.5986	3.34456	520.047	0.023197	0.0180114	0.854353
Chr1	6082041	CG	13	16	15.5	15.25	15.6197	100	90.8928	61.7396	16.7116	43.92	3.10748	514.18	0.0118454	0.0078893	0.854353
Chr1	6082064	CG	17.125	22	19.75	24.25	0.892857	96.2798	96.5103	54.9305	32.6161	85.5938	6.12722	374.143	0.000432688	0.000377263	0.854353
Chr1	6082065	CG	14.25	15	15.25	15.75	0	98.6111	85.5769	58.12	45.4962	123.058	6.71555	254.464	5.53059e-05	4.559e-05	0.854353
Chr1	6084861	CG	17.5	23.25	20.25	20.25	8.75466	91.4855	90.4139	47.0357	23.3119	56.6351	6.65031	386.809	0.00264445	0.00284138	0.854353
Chr1	6084862	CG	16.875	11.75	26	19.75	8.61855	92.5641	87.424	49.9761	19.5438	49.0812	4.77512	452.695	0.00586462	0.00498151	0.854353
Chr1	6094342	CG	10.875	12.25	10.5	17.6667	10.2927	97.2222	100	47.1306	21.6862	53.0275	6.01561	481.894	0.00488974	0.00467788	0.854353
Chr1	6094343	CG	16.875	15.5	17.25	16.25	8.66988	95.2514	98.6111	62.4765	24.0027	64.7158	3.64616	437.207	0.00229751	0.00158618	0.854353
Chr1	6100029	CG	16.25	17.5	18.5	21.25	83.1483	0	0	40.8443	19.511	49.1175	4.7077	472.491	0.00590504	0.00496783	0.854353
Chr1	6100030	CG	12.375	12.75	14	11.5	72.5667	1.78571	0	41.8831	12.4789	29.2983	4.06917	551.33	0.0390338	0.0487481	0.854353
Chr1	6108488	CG	7.33333	8.33333	6.5	10.75	8.69708	75.6313	88.1818	67.3882	35.2313	100.85	2.42164	180.636	0.00123891	0.000693853	0.854353
Chr1	6108489	CG	11.5	12	12	9	16.9312	85.8975	89.2708	81.0417	30.1449	89.7793	0.327696	208.887	0.00161102	0.000721931	0.996171
Chr1	6109593	CG	18.875	23.25	21.75	20.5	64.3723	11.304	0	34.2532	16.1905	40.1467	4.21246	289.258	0.0137253	0.0118094	0.854353
Chr1	6109594	CG	19.875	24.5	23.75	16.5	75.852	2.17803	3.21558	28.0555	31.3049	86.5218	3.69645	232.249	0.000551289	0.000355494	0.854353
Chr1	6131147	CG	15.875	19.5	18.5	21	77.7678	2.08333	1.08696	26.0081	27.4593	76.869	2.75446	289.095	0.00115257	0.000676453	0.854353
Chr1	6131148	CG	8.875	13.25	12.5	11.25	81.4583	2.5	0	30	17.3544	47.6515	2.20591	502.437	0.00997906	0.0056174	0.854353
Chr1	6132422	CG	14	14	14.25	12.75	9.84126	89.1936	97.2222	59.0774	17.7707	47.1765	3.0678	527.3	0.00894399	0.0058426	0.854353
Chr1	6132423	CG	11.75	14.5	9.75	10.75	11.1004	96.6063	94.6023	54.7222	21.4968	54.4145	5.03797	443.13	0.00385583	0.00334157	0.854353
Chr1	6145702	CG	14	18.75	14.25	17	95.5619	1.38889	2.78638	42.9567	24.7245	64.7433	4.71517	472.727	0.00198419	0.00158322	0.854353
Chr1	6145703	CG	15.2857	15.75	15.5	10.75	90.3527	0	0	44.1667	20.1814	50.2149	5.16466	503.601	0.00664137	0.00577819	0.854353
Chr1	6167389	CG	16	20	15.5	15.75	12.6709	84.8667	89.1786	84.5254	24.8811	74.4889	0.077254	348.299	0.00192489	0.000789899	1
Chr1	6167390	CG	16.5	15.75	17.75	17.5	11.5295	96.3624	84.8809	86.6382	32.4138	96.227	0.507149	301.651	0.000449558	0.000195184	0.964019
Chr1	6188646	CG	15	16	18	16	80.7646	2.71164	1.38889	35.7843	17.989	47.3794	3.29388	461.178	0.00846176	0.00574912	0.854353
Chr1	6215272	CG	12.5	18	15.75	13.5	94.8011	0	0	49.7207	25.7031	62.9756	7.06682	466.433	0.00163348	0.00180572	0.854353
Chr1	6215273	CG	19.875	20	21	24.5	94.6329	5.13889	0	52.5224	20.8021	50.0975	6.15436	544.893	0.00446398	0.00459411	0.854353
Chr1	6246115	CG	8	9.33333	11.25	8	92.1821	7.4074	19.4444	91.0714	33.7982	52.1522	24.6212	256.488	0.000916706	0.00648893	0.0537754
Chr1	6252749	CG	9.125	10.75	11.25	12.75	5.78869	92.2222	90.5882	64.2857	37.4353	104.972	3.66708	268.14	0.000188733	0.000117841	0.854353
Chr1	6252750	CG	19	21.25	21.75	17.75	3.46412	91.1993	86.7641	57.9167	23.3023	63.7632	3.07183	425.28	0.00264935	0.00170213	0.854353
Chr1	6258631	CG	10.125	14	14	10.25	1.78571	82.3809	97.4138	88.6905	221.372	656.018	4.04933	56.2882	1.28415e-09	1.34061e-09	0.854353
Chr1	6258632	CG	16.125	16.25	18.5	21	0	90.8684	95.8059	90.2548	692.778	2074.58	1.87911	19.7154	0	1.18365e-12	0.854353
Chr1	6302613	CHH	15.7143	18	14	9.5	22.021	7.13384	10.7811	6.69642	10.7497	30.7816	0.733716	27.4204	0.0586477	0.0475906	0.941527
Chr1	6321379	CG	13.875	18.25	14.5	16.25	74.646	20.5044	1.85185	35.8536	11.7492	30.4292	2.40915	481.395	0.0420154	0.0413743	0.854353
Chr1	6340494	CG	23.125	28	19.75	21.25	5.29076	61.9419	51.6645	46.6047	15.0949	43.3773	0.953744	256.154	0.018902	0.0083394	0.923099
Chr1	6344648	CG	16.875	17.25	14.75	15.25	20.8955	92.8261	90.0786	81.665	24.326	72.0809	0.44857	301.563	0.00215051	0.000929262	0.972324
Chr1	6344649	CG	17.125	16.25	12.75	18	17.0375	93.0208	89.5833	73.3357	18.9208	54.6041	1.07913	409.779	0.00676205	0.0032977	0.923099
Chr1	6354895	CG	17.125	16	20.25	17	98.2692	1.5625	1.25	45.4044	23.8486	61.7207	4.9125	525.438	0.00237187	0.00197751	0.854353
Chr1	6354896	CG	11.25	14	14.25	14.25	96.413	1.78571	2.5	50.7675	20.5648	50.7526	5.47092	576.318	0.00469284	0.00437512	0.854353
Chr1	6355032	CG	16.75	17.75	17.25	15.5	88.1221	0	0	37.1612	28.2248	74.6849	4.99476	368.64	0.000988633	0.00077878	0.854353
Chr1	6355033	CG	12.25	12.75	13	12.25	89.9994	0	1.66667	33.9286	22.8704	62.3817	3.11478	469.75	0.00289187	0.00188406	0.854353
Chr1	6355091	CG	17.875	14.75	18.25	15.25	83.7047	1.5625	0	48.7745	19.066	44.4802	6.35893	483.348	0.00654401	0.00747975	0.854353
Chr1	6355092	CG	14	12.5	13	12.75	85.1482	0	0	43.0804	19.4859	48.482	4.98789	496.113	0.00593999	0.00523454	0.854353
Chr1	6355663	CG	17.25	21.25	19.75	24.25	11.5398	93.9424	96.0231	92.4201	81.3619	243.891	0.09748	134.242	1.17561e-06	6.93222e-07	1
Chr1	6355664	CG	10.375	12	13	12.75	12.2024	98.0769	95.4044	95.9416	46.0055	137.952	0.0323501	247.104	5.14573e-05	2.28609e-05	1
Chr1	6372658	CG	12.625	11.5	14.75	11.25	83.5996	2.27273	0	18.75	28.1932	82.1363	1.22167	342.826	0.000994188	0.000472335	0.923099
Chr1	6372659	CG	11.75	16.75	15	18	82.9613	1.04167	0	24.0165	15.6648	44.537	1.22873	599.927	0.0159558	0.00744302	0.923099
Chr1	6401916	CG	15.375	15.75	21	18.5	3.49702	95.9375	94.1667	50	17.3622	43.6708	4.20795	643.874	0.00995995	0.00808943	0.854353
Chr1	6412294	CG	9.25	16.5	13	13.75	94.3949	0	0	44.5913	22.3473	57.0742	4.98385	531.955	0.00322383	0.00275213	0.854353
Chr1	6412295	CG	11	13.75	10.25	13.75	95.5808	2.08333	0	50	14.1674	33.6911	4.40559	726.403	0.0389418	0.0404716	0.854353
Chr1	6417009	CG	14.125	15.5	12.75	16.25	95.1364	1.19047	0	54.6875	22.2192	52.1664	7.24562	538.631	0.0033097	0.00393887	0.854353
Chr1	6417010	CG	11.375	16.75	16.75	11.75	96.1309	0	0	50	19.0317	46.8012	5.14696	647.631	0.00659407	0.00602819	0.854353
Chr1	6424648	CG	11.1429	13.25	12.25	13.5	1.0989	91.9445	68.5714	46.0752	16.6557	41.3875	4.28974	490.529	0.0153949	0.0130707	0.854353
Chr1	6424649	CG	17.75	19.5	19.5	21.25	0.480769	88.2386	89.0897	45.6577	22.3732	56.4757	5.32204	463.507	0.00320803	0.00287552	0.854353
Chr1	6468876	CG	19.875	21	25.5	23.5	0	97.6496	96.6667	37.8472	30.3621	68.6723	11.2071	418.606	0.000657401	0.00118777	0.344496
Chr1	6471128	CG	14.875	14	15.25	16.25	55.707	18.4295	34.0812	19.9134	15.2156	40.5797	2.53357	117.859	0.0182217	0.0112613	0.854353
Chr1	6522582	CG	10.75	10	9.75	9.5	13.43	75.2841	74.2361	37.3627	13.1383	29.7337	4.84065	385.456	0.0351692	0.0457602	0.854353
Chr1	6522583	CG	17.625	16.25	19.25	17	9.67311	61.7507	66.7163	39.4407	15.2356	39.2628	3.22192	262.029	0.0181105	0.0130621	0.854353
Chr1	6547871	CG	11.75	13.25	16	11	92.8075	0	0	45.4545	20.6221	51.9736	4.94635	556.94	0.00463244	0.00399348	0.854353
Chr1	6547872	CG	16.75	18.75	21.75	20	94.2981	1.38889	1.04167	50.1794	22.9377	56.1257	6.34375	503.925	0.0028542	0.00295548	0.854353
Chr1	6550800	CG	21	21.25	19.25	20.75	3.26676	92.8555	90.2953	46.3555	18.7093	46.2979	4.91496	556.059	0.00710153	0.00629889	0.854353
Chr1	6550801	CG	12.625	11.3333	11.5	11.25	0.833334	90.1099	98.2143	45.8333	18.8452	45.9245	5.30554	584.41	0.0089128	0.00830923	0.854353
Chr1	6559973	CG	17.2857	15	11.75	12	1.16667	57.3214	53.0411	37.9412	11.3597	31.5401	1.26959	326.573	0.05003	0.0429672	0.923099
Chr1	6559974	CG	15.125	12.25	13.5	15	0.694445	54.9465	37.7665	37.0444	11.4526	31.3914	1.48323	276.945	0.0444518	0.0360468	0.888111
Chr1	6574734	CHG	9.375	8.25	12.75	8	92.6736	79.6402	72.647	60.7143	17.286	39.1398	6.35913	57.6057	0.0101573	0.0132603	0.854353
Chr1	6595612	CG	14.625	19.25	16.75	15.5	0	52.3434	70.4693	11.8056	18.4207	31.6365	11.8128	305.505	0.00761388	0.0348248	0.29378
Chr1	6600703	CG	16.5	19.5	18.75	18	92.7931	38.3766	5.05952	65.0546	16.5018	33.687	7.90924	456.946	0.0125692	0.0263183	0.808924
Chr1	6600704	CG	16.5	17.75	16	17.25	84.3714	29.3358	5.85318	58.1694	20.1224	43.0102	8.67851	316.475	0.005147	0.00865714	0.668199
Chr1	6605273	CG	13.1429	14.75	15	12.5	89.2066	0	6.97115	52.0833	13.5118	31.1983	4.66859	684.915	0.0381228	0.04499	0.854353
Chr1	6605274	CG	12.875	14	13.75	10	94.5425	3.57143	2.77778	50.7143	26.4774	65.0984	7.16691	420.542	0.00139797	0.00154118	0.854353
Chr1	6606800	CG	9	11.75	13.25	15.25	68.0746	0	8.33333	35.084	19.4665	48.2002	5.09968	263.537	0.0077453	0.00678955	0.854353
Chr1	6606801	CG	12	9.5	9.33333	9.75	72.3634	2.08333	3.0303	37.9121	16.5765	40.4313	4.64908	343.674	0.0204484	0.0187669	0.854353
Chr1	6618239	CG	16.875	15.75	21	20.25	1.94941	93.6842	85.6169	34.7368	31.3104	69.3989	12.2662	333.092	0.000550682	0.0011279	0.262625
Chr1	6618240	CG	16.125	18	17.25	18.75	0.961539	96.6009	86.5588	42.8922	26.6353	64.1518	7.87709	414.048	0.00135335	0.00165609	0.81493
Chr1	6628339	CG	11.875	17.75	20	16.25	64.19	1.13636	0	24.4245	12.2425	33.3221	1.7027	446.423	0.039526	0.0276154	0.854353
Chr1	6628809	CG	12.875	19.75	17.5	14	2.17014	94.0588	88.8637	56.9838	48.3033	130.436	7.23692	222.734	3.75043e-05	3.18728e-05	0.854353
Chr1	6628810	CG	14.25	20.5	19.5	18.25	7.88755	93.0059	92.6715	62.0996	26.6894	73.1839	3.44222	366.035	0.0013382	0.000860339	0.854353
Chr1	6667758	CHG	22.25	24.5	22.75	24	26.2038	0.806453	1.78571	1.04167	14.0139	42.0125	0.0146468	71.3645	0.0264695	0.00961577	1
Chr1	6667760	CHG	10.2857	11	9.5	8.75	34.0151	0	0	4.77273	12.5519	37.17	0.242884	125.047	0.0402933	0.0210351	1
Chr1	6670061	CHH	20.625	21.75	22.25	24.75	4.80516	0	0	0	12.8939	38.6817	0	2.86518	0.0381415	0.0139914	1
Chr1	6693161	CG	11.8571	13.5	8	12.5	12.0548	77.6632	78.5417	39.3403	15.3281	34.8046	5.5899	358.524	0.0222221	0.028074	0.854353
Chr1	6695831	CHG	17.375	16.25	22	23.75	0.833334	39.5468	50.896	17.9144	19.5204	42.5645	7.99835	140.408	0.00589285	0.00907005	0.791188
Chr1	6695872	CG	14.625	13.25	16.5	20.75	2.08334	86.4087	86.3399	43.439	19.4487	48.2546	5.04579	487.125	0.00599017	0.00533472	0.854353
Chr1	6695873	CG	13	14	13.5	16.25	1.38889	92.7273	92.5595	47.0169	22.0317	55.0795	5.50779	503.964	0.00344386	0.00318406	0.854353
Chr1	6695884	CG	14.125	13	16.75	21.25	3.27381	84.6853	90.5983	45.1128	17.2227	42.8103	4.42891	552.413	0.0103314	0.0088369	0.854353
Chr1	6695885	CG	13.875	15.5	14.5	17.5	1.10432	79.3847	87.3825	41.25	19.5495	48.1693	5.23955	463.962	0.00585786	0.00537525	0.854353
Chr1	6695890	CHH	14.5	12.75	16.75	22.25	0	39.9725	39.5915	14.4203	14.593	32.0923	5.84334	146.794	0.0220606	0.0326786	0.854353
Chr1	6695920	CHH	13.125	12.5	12.75	18.25	2.40068	49.4445	78.8736	31.8713	14.9593	32.9627	5.95753	378.692	0.0197017	0.0289857	0.854353
Chr1	6695923	CG	12.625	12.75	13	18	0	82.3121	91.1539	45.7017	17.7242	45.01	4.08125	569.171	0.0090507	0.00709668	0.854353
Chr1	6695924	CG	13.75	16.75	16.25	19.5	1.78571	89.7369	90.7143	45.5487	19.0242	47.3603	4.85621	548.23	0.00660545	0.00575936	0.854353
Chr1	6695943	CHH	10.625	12	12.5	17.75	0	47.6799	61.9318	32.5	12.3612	31.9439	2.56985	337.187	0.0392091	0.0333389	0.854353
Chr1	6695992	CG	10.5	11.25	11	13	2.63889	94.0476	84.4318	43.6538	18.9688	46.116	5.39513	530.705	0.00668715	0.00640479	0.854353
Chr1	6695993	CG	15.4286	16.25	19.25	21	1.78571	90.5462	98.9583	44.3182	20.1818	47.6712	6.43706	537.859	0.00664124	0.00710061	0.854353
Chr1	6696008	CG	11.125	13.5	11.5	12.5	1.8544	93.75	89.394	35.2679	29.6873	65.9013	11.5802	366.646	0.000745054	0.00145286	0.311846
Chr1	6696009	CG	16.125	15.75	18.75	21	0	82.413	90.7911	38.7163	24.6448	58.6245	7.65496	408.569	0.00201805	0.00246763	0.854353
Chr1	6717516	CG	10.5	10	10.5	11.75	83.3159	57.7623	6.25	68.5577	21.9661	29.8575	18.0204	246.103	0.00349166	0.0449516	0.131599
Chr1	6776905	CG	16	18.25	14.25	16.5	8.47039	83.8889	96.1648	45.9064	13.7629	32.8718	4.20837	652.552	0.0286649	0.0293399	0.854353
Chr1	6776906	CG	12.5	13.25	12.5	12.25	7.17199	90.4942	82.924	42.2619	15.2176	36.0119	4.82041	558.33	0.0182126	0.0193937	0.854353
Chr1	6806947	CG	11.625	15.5	12.75	13	91.6096	1.19047	0	34.9588	40.6306	110.436	5.72804	275.118	0.000113457	8.67635e-05	0.854353
Chr1	6807077	CG	11	12.25	10.75	10.75	73.895	4.00641	0	36.9318	17.8653	45.0931	4.25144	386.393	0.00872633	0.00704604	0.854353
Chr1	6807078	CG	15.8571	14.5	13.75	17.75	82.1818	0	0	44.7114	18.2126	43.1443	5.7468	463.819	0.0103676	0.0109113	0.854353
Chr1	6807380	CG	21.75	23.25	20	23.75	2.2452	89.5002	91.5104	34.3865	26.8602	59.1629	10.7088	392.495	0.00129668	0.00237513	0.396855
Chr1	6807381	CG	8.57143	11.25	10	11.3333	0	84.5238	89.1827	30.303	21.6	49.0293	7.88536	445.174	0.0066912	0.00830284	0.854353
Chr1	6818615	CG	9	12	11.75	14	19.3156	96.0294	88.0952	96.4286	26.7999	79.8203	0.289773	304.962	0.00189619	0.0008192	1
Chr1	6818616	CG	12.25	14.25	13	14.75	16.7988	89.0178	94.281	96.6667	114.962	343.388	0.74846	81.8543	1.11618e-07	8.05752e-08	0.939448
Chr1	6818964	CG	12.875	11.25	11	13.75	0	70.4167	75	33.3334	18.563	44.7272	5.4809	380.995	0.00735397	0.00730639	0.854353
Chr1	6818965	CG	17.75	18.5	16.75	19.5	0.892857	80.8083	73.7255	33.0555	19.8412	46.0946	6.7145	395.615	0.00547654	0.00641644	0.854353
Chr1	6818977	CG	18	17	17.25	18.5	1.56863	91.2057	77.7879	45.5827	14.6884	37.116	3.47462	632.907	0.0214172	0.0169164	0.854353
Chr1	6820849	CG	12.125	13.25	16.5	11.5	89.2618	0	0	43.75	23.4609	59.1115	5.63554	452.855	0.00256213	0.00238296	0.854353
Chr1	6820850	CG	18.125	21.25	20.75	19.5	88.6219	4.37359	2.57937	45.8333	18.9417	47.4396	4.69277	510.436	0.00672965	0.00571893	0.854353
Chr1	6835308	CG	17.75	14.5	18.25	16.75	76.3681	0	0	52.563	22.1773	46.099	10.2164	360.579	0.00334021	0.00641415	0.447682
Chr1	6835309	CG	17.125	17.25	20.75	17.5	79.1329	1.47059	2.94117	57.0716	26.0201	52.5083	12.776	314.325	0.00153343	0.0038333	0.234937
Chr1	6857842	CG	12.375	13.75	13.75	13.75	22.9621	89.2708	86.8382	93.8419	24.2636	72.4509	0.169948	297.596	0.00217838	0.000904093	1
Chr1	6857843	CG	18.375	25.25	19.25	26	26.6175	92.6888	97.6191	90.7917	16.749	50.0171	0.115038	431.857	0.0117266	0.00462203	1
Chr1	6891777	CG	13.75	12.75	15.75	15.75	2.82738	91.5033	91.4664	42.3077	20.6794	49.3434	6.3474	508.006	0.00457884	0.00488169	0.854353
Chr1	6891778	CG	22.125	19	20.75	18.5	2.21985	90.2339	91.0284	45.261	19.0676	47.1597	5.02163	546.683	0.0065414	0.00584959	0.854353
Chr1	6926318	CG	11.875	11.25	11.75	11.75	57.7253	1.66667	0	20.7219	16.7418	46.1866	2.01937	262.55	0.0117476	0.00636466	0.854353
Chr1	6926319	CG	7.75	7.66667	11	8.75	55.625	8.33333	0	24.8557	15.8525	41.7216	2.91792	217.995	0.01916	0.0126132	0.854353
Chr1	6964266	CG	21.5	21.25	22.5	22.5	46.7021	1.19047	0.925925	6.203	38.564	114.815	0.438322	80.6757	0.000157396	6.88492e-05	0.973815
Chr1	6964267	CG	11	9.75	11.5	9.75	41.8175	0	6.25	5.55555	25.6115	75.8013	0.516534	90.8735	0.00166431	0.000723574	0.962789
Chr1	6976645	CG	17.75	18	19.25	19.25	74.6842	0	1.31579	33.22	11.4918	30.0364	2.21947	637.745	0.0440971	0.0437882	0.854353
Chr1	6976646	CG	11.875	14	15.5	12.75	72.9848	4.00641	0	35.1462	12.3433	31.6022	2.71385	545.594	0.0392091	0.0349969	0.854353
Chr1	6980314	CG	19.125	23	24	23.75	86.9443	0	1.04167	31.3552	36.1419	99.3658	4.52991	280.086	0.000234222	0.000162391	0.854353
Chr1	6980315	CG	9.875	11.75	14.75	13.5	85.859	1.78571	2.27273	30.3595	47.5308	131.957	5.3179	201.278	4.17134e-05	2.9825e-05	0.854353
Chr1	6980337	CG	17.75	19	26.25	23.5	50.8729	1.08696	0.735295	9.43453	29.9196	88.1544	0.802231	120.898	0.000712586	0.000320795	0.931293
Chr1	6980338	CG	10.875	14	13.25	11.75	56.9841	0	0	6.25	35.0874	104.51	0.376233	138.434	0.000280388	0.00012078	0.985026
Chr1	6980360	CG	16	18.5	23.25	22.25	82.5403	3.1015	0	31.3657	30.7745	84.0359	4.14381	288.349	0.000608273	0.000416948	0.854353
Chr1	6980361	CG	10	13.25	13.75	11.75	70.2809	2.27273	1.78571	37.0833	12.0776	29.8612	3.18581	514.351	0.0400963	0.0449344	0.854353
Chr1	6980384	CHG	10.625	15	18	12	39.4325	1.25	0	9.54545	37.5847	108.998	1.87784	53.5715	0.000310196	0.000160394	0.854353
Chr1	6980408	CHH	11.625	15.5	17	12	18.4425	1.78571	2.77778	1.66667	15.3649	46.0049	0.0449136	27.1751	0.0219938	0.00824969	1
Chr1	6980423	CHH	10.75	17.25	17.6667	12.75	35.6342	0	0	6.94759	25.2831	74.0571	0.896146	68.5527	0.00249443	0.00117874	0.923099
Chr1	6980425	CHH	10.75	17.75	14.25	13	32.2161	0	1.38889	6.49511	28.7032	84.2336	0.937964	49.8874	0.000901002	0.000411612	0.923099
Chr1	6980428	CG	16.375	18.25	20.25	19.5	87.5572	0	2.5625	52.5595	28.6552	65.8349	10.0654	348.969	0.000909611	0.00145979	0.466181
Chr1	6980429	CG	11.125	16.5	13.75	12.75	93.0998	0	0	39.951	54.7586	144.19	10.0431	211.897	1.66032e-05	1.75462e-05	0.468846
Chr1	6980431	CHH	11	16.75	14.25	12.75	28.1305	1.78571	2.27273	6.49511	12.1389	35.7568	0.329921	81.3206	0.039815	0.0200488	0.995232
Chr1	6980432	CHH	11	16.75	14	12.75	30.9525	0	0	5.02451	13.8065	40.7526	0.3334	100.962	0.0282881	0.0110412	0.99444
Chr1	6980434	CHG	16.125	17.75	19.25	19.5	23.7953	0	1.31579	9.93328	14.7676	39.53	2.38646	48.7926	0.0208818	0.0126646	0.854353
Chr1	6980435	CG	15.75	17.5	19	19.5	76.9271	1.78571	0	33.027	33.2965	88.0277	5.93094	232.676	0.000383575	0.000323435	0.854353
Chr1	6980436	CG	11	16.25	16.3333	12.5	80.6352	0	0	47.8918	24.9714	56.9521	8.9811	325.034	0.00264133	0.00358676	0.658576
Chr1	6980441	CHG	16.25	18	18.75	19.5	22.4734	1.5625	0	7.10785	19.987	56.5331	1.71395	32.5618	0.00530574	0.00286377	0.854353
Chr1	6980442	CG	15.75	17.5	18.25	18.75	87.7053	1.5625	0	56.2694	24.0673	52.8747	9.66351	425.071	0.00226723	0.00373412	0.519823
Chr1	6980443	CG	11	15.5	12.5	12.5	97.1875	0	0	51.5947	44.1599	107.607	12.4362	285.406	6.69323e-05	0.000101489	0.252919
Chr1	6992619	CG	12.25	12.75	15.75	11.75	90.9844	2.27273	0	52.0833	18.0786	42.6383	5.79876	597.707	0.00827128	0.00899682	0.854353
Chr1	6992620	CG	11.875	11	13	12	93.9453	2.08333	0	46.7308	23.9662	60.2912	5.80368	480.328	0.00231496	0.0021934	0.854353
Chr1	6992715	CG	18.375	16.5	20.5	16.75	66.8993	0	0	35	13.455	33.0026	3.68121	443.695	0.0316847	0.0288387	0.854353
Chr1	6992716	CG	15.875	12.75	13.5	18	64.5159	2.77778	0	39.1667	13.2506	30.3048	4.72351	404.487	0.0338762	0.042118	0.854353
Chr1	6992772	CG	18.125	17.75	20.75	19.25	82.7036	0	0.961538	51.8794	27.6262	61.5506	10.664	330.397	0.00111341	0.00200245	0.400679
Chr1	6992773	CG	17.875	15	16.5	18.25	81.1937	1.78571	0	55.4911	26.3654	55.3212	11.8875	334.621	0.00142896	0.00312605	0.288214
Chr1	7005086	CG	17.125	13.75	16	14	68.1835	1.66667	0	10.7143	26.8136	79.3691	0.535783	248.151	0.00130732	0.00056804	0.960556
Chr1	7005087	CG	16.375	20.5	23	20.5	59.2055	0	0	8.33333	13.0326	38.6297	0.23403	395.644	0.0364136	0.0140846	1
Chr1	7015116	CG	16.625	19.5	17.75	15	43.1486	1.78571	0	0	58.1863	174.388	0.0853046	49.8415	1.11648e-05	5.50611e-06	1
Chr1	7015117	CG	19.625	20.25	17.25	22.75	40.5654	1.19047	0	1.19047	20.8292	62.4567	0.0155442	121.566	0.00443951	0.00187415	1
Chr1	7021089	CG	14.375	19.5	14.25	18.75	89.6516	1.31579	0	47.2696	19.0002	46.5756	5.2125	556.086	0.00663899	0.00615122	0.854353
Chr1	7021090	CG	12.7143	14	16	11	86.194	1.47059	0	35.625	23.5209	62.1762	4.19333	387.573	0.00345654	0.0025581	0.854353
Chr1	7074282	CHH	20	18.75	22.25	23.5	1.77696	16.0565	9.75357	4.83225	17.2335	29.6935	11.0035	11.5072	0.010302	0.0460235	0.364802
Chr1	7080957	CG	17.25	16	17	15.25	0.892857	90.8911	96.6403	43.3036	23.7426	57.1208	7.05355	486.037	0.00242167	0.00274447	0.854353
Chr1	7080958	CG	11.4286	13.75	10	10	0.892857	90.438	89.8046	44.9495	17.9245	43.9413	4.91604	553.507	0.0111203	0.010064	0.854353
Chr1	7114850	CG	13.3333	12.5	15.25	12	7.51373	94.6428	93.0555	90.2778	136.059	407.628	0.274477	71.14	2.79769e-07	2.01354e-07	1
Chr1	7114851	CG	20.5	23.75	26.5	21.25	7.50841	89.8619	87.4808	88.5833	294.535	883.287	0.15878	35.7718	1.90467e-10	2.13253e-10	1
Chr1	7114952	CG	14.2857	15	12.75	11.5	0	86.632	72.7057	47.2809	12.78	33.2847	2.5277	630.052	0.0395339	0.0340868	0.854353
Chr1	7114953	CG	19.875	17	23.75	20.5	2.2123	97.5595	79.2552	50	14.2683	36.335	3.23491	711.575	0.0243975	0.0186298	0.854353
Chr1	7116011	CG	12.625	14.25	18.5	17.25	3.91293	100	92.5	42.4945	46.0769	106.815	15.7076	248.868	5.0924e-05	0.000106103	0.182147
Chr1	7116012	CG	10.375	11.75	12.5	17.25	3.39286	87.1717	83.2018	44.1673	26.5131	66.1254	6.70698	336.846	0.00138833	0.00142838	0.854353
Chr1	7135887	CG	12.375	13.75	14.5	12.75	2.92411	81.3412	79.3651	45	13.5126	34.9009	2.81843	592.657	0.0310933	0.0223812	0.854353
Chr1	7135888	CG	9	13	14.5	13.75	1.13636	86.195	84.2014	40.4167	19.3364	47.0303	5.48942	487.816	0.00614527	0.00591009	0.854353
Chr1	7145414	CG	14.25	19	15.75	15.25	46.2184	0	0	21.9643	15.8839	40.4806	3.58549	179.401	0.0149588	0.0113848	0.854353
Chr1	7145415	CG	15.5	16.5	14.75	19	49.0373	1.25	3.58852	9.6875	18.3646	54.2158	0.438938	172.929	0.00771898	0.00338606	0.973687
Chr1	7148760	CG	13	12.5	12.25	17.5	88.8041	0	16.6667	37.6471	14.8422	39.8034	2.36159	602.774	0.0204292	0.0122686	0.854353
Chr1	7155851	CG	20.125	19.25	18.75	17.75	24.7962	64.7585	90.3968	75.9899	11.9307	32.5139	1.63913	403.072	0.040948	0.0308407	0.859956
Chr1	7158913	CG	16.5	16.25	15	17.25	79.6214	1.78571	0	44.6518	17.0138	40.5447	5.24831	487.075	0.010919	0.011303	0.854353
Chr1	7158914	CG	17.875	20.25	23	21	79.0919	1.25	0	40.6048	17.6935	43.8889	4.59573	464.072	0.00912619	0.00790911	0.854353
Chr1	7162345	CG	19.25	19.25	22	19.75	44.9294	12.5595	25.5208	1.47059	15.2854	36.9919	4.43211	130.769	0.0178379	0.0171708	0.854353
Chr1	7174962	CG	13.5	13.5	14.25	14.75	90.4508	15	1.66667	53.7522	32.6948	77.1115	10.4864	279.244	0.000426642	0.000664868	0.418436
Chr1	7175021	CG	13.5	16	15	18	56.8447	0	0	32.8388	12.8965	30.123	4.28326	335.69	0.0381102	0.0432561	0.854353
Chr1	7175255	CG	15.875	21.75	16.25	14.5	91.1934	0.86207	0	40.4545	25.9818	67.8659	5.03977	423.945	0.00154489	0.00125701	0.854353
Chr1	7175256	CG	15.625	17.75	16.75	14	92.5435	1.31579	0	39.0896	39.0782	103.624	6.80522	289.64	0.000144942	0.000127175	0.854353
Chr1	7175308	CG	17	19.75	17	18.25	85.5931	52.8306	1.47059	43.5343	15.3638	31.9041	7.0936	422.318	0.0174239	0.0335171	0.854353
Chr1	7189171	CG	20	22.25	19.5	21	90.3199	0	0	49.5625	18.3029	43.9069	5.50092	595.401	0.00783184	0.00789878	0.854353
Chr1	7189172	CG	15.625	14.25	17.25	17	94.8785	0	0	43.75	22.6973	58.4514	4.82026	529.45	0.00299381	0.0024992	0.854353
Chr1	7190004	CHG	14.875	15.25	22.5	15.5	22.2495	3.26087	1.86821	0	10.0065	29.7053	0.157086	68.171	0.0649657	0.0459456	1
Chr1	7208391	CG	14.75	13.5	11.75	14.75	79.7114	8.23309	1.5625	41.6514	18.4009	46.1379	4.53239	407.202	0.00765106	0.00639179	0.854353
Chr1	7208392	CG	22.625	27.75	26.5	22.75	78.8352	1.25	5.30529	41.0871	17.9307	44.7477	4.52219	425.13	0.00858037	0.00729129	0.854353
Chr1	7244376	CG	14.375	16.75	16	13.25	2.76786	90.1587	95.4167	57.197	27.7411	74.4999	4.36165	393.562	0.00108799	0.000789272	0.854353
Chr1	7244377	CG	14.125	16.75	16.5	11.75	8.94345	94.0564	96.688	61.9047	21.9352	59.2666	3.26953	458.89	0.00351378	0.00235795	0.854353
Chr1	7246590	CG	13.375	13.5	17.5	15.5	87.8689	1.92308	0	41.2587	20.8702	53.6328	4.48891	483.158	0.00439962	0.0035358	0.854353
Chr1	7246591	CG	14.875	16	17.5	18.25	92.782	1.31579	4.81944	43.6497	20.7518	53.7375	4.25896	518.472	0.00451217	0.0035064	0.854353
Chr1	7246594	CG	12.75	14.75	17.25	14.5	79.0409	1.66667	0	30.0325	19.8292	54.0174	2.73509	416.645	0.00549145	0.00343631	0.854353
Chr1	7246595	CG	14.75	15.75	17.25	19	83.9752	0	2.77778	31.9625	29.0404	79.2228	3.94914	317.548	0.000845221	0.000573856	0.854353
Chr1	7260131	CG	20.75	27.5	21.25	23.25	88.871	3.40777	4.52381	52.1849	34.9355	82.3469	11.2299	276.17	0.000287787	0.000465905	0.342505
Chr1	7262950	CG	24.625	27.25	27	27.5	3.23645	95.936	82.2532	31.2326	27.2345	56.8446	12.4294	374.213	0.00120473	0.00279688	0.252998
Chr1	7262951	CG	10.25	10.25	14.5	10.5	3.04487	96.25	94.8011	36.508	30.5298	67.0887	12.2503	379.273	0.000637102	0.00133182	0.263685
Chr1	7263948	CG	12.625	15.75	15.25	17.25	30.1604	85.9375	90.1286	90.7263	16.0603	48.0232	0.0788952	345.229	0.0142394	0.00544333	1
Chr1	7263949	CG	11.75	10.5	11.75	8.5	34.6686	84.3055	84.4635	97.7273	11.1815	32.4505	0.547069	433.944	0.0470133	0.0311061	0.959067
Chr1	7264101	CG	18.875	17.25	17.25	17	0.5	89.0152	89.5575	42.2549	21.308	51.9735	5.97524	493.632	0.00401299	0.00399348	0.854353
Chr1	7264102	CG	10.2857	13	13	10	2.21088	87.0833	82.1276	48.7981	14.0226	36.3272	2.87022	604.176	0.0326078	0.0232752	0.854353
Chr1	7287270	CHG	19.375	22	22.5	21.25	5.25191	0	0	1.13636	10.1757	29.6319	0.447586	3.84677	0.0615416	0.0464156	0.972324
Chr1	7287779	CG	18.625	17.5	23.75	17	90.6531	100	98.9583	98.913	9.87963	29.3906	0.12413	12.184	0.0675825	0.0481015	1
Chr1	7292276	CG	13.5	12	14.5	13.75	9.23611	92.7273	95	47.1388	17.5745	42.0168	5.35336	544.726	0.00941862	0.00961175	0.854353
Chr1	7292277	CG	19	19.25	21	25.5	8.75166	90.582	94.5882	45.4752	18.1068	42.871	5.72474	519.704	0.00821363	0.00878307	0.854353
Chr1	7303072	CG	10.375	15.5	12.75	12	10.6396	94.1667	96.6009	72.2403	17.7927	50.8089	1.2846	560.554	0.00889257	0.00435878	0.923099
Chr1	7303073	CG	13.875	16.75	16.25	19	18.4686	98.75	96.4286	72.3611	12.5165	35.0549	1.24735	684.653	0.0390126	0.021936	0.923099
Chr1	7304341	CG	12.125	14.25	15	16.25	10.6876	100	97.0238	59.639	32.98	86.0022	6.46887	312.83	0.000405467	0.000366963	0.854353
Chr1	7304342	CG	14.75	15.75	14	13.75	8.61305	95.1042	98.0769	60.2941	20.4932	54.5148	3.4824	506.952	0.00476329	0.00331868	0.854353
Chr1	7327683	CG	20.625	21	24	19.25	0.833334	96.5774	97.1482	49.4792	21.4966	54.0215	5.23409	572.007	0.00385591	0.00343587	0.854353
Chr1	7327684	CG	19.625	20.5	20.75	21.75	1.66667	98.3333	97.6191	47.2916	21.7033	53.0932	6.00829	570.169	0.0036898	0.00367765	0.854353
Chr1	7328524	CG	18	22.25	19.75	14.5	8.79163	83.6779	93.5503	41.6667	13.1092	30.0855	4.62102	657.042	0.0355072	0.0434845	0.854353
Chr1	7368534	CHH	6.33333	5.75	9.66667	9.25	16.3889	0	0	0	74.7288	224.186	1.31115e-30	2.82408	0.000355202	0.000193935	1
Chr1	7376593	CG	23.625	22.25	28.75	21.5	95.1841	0.961538	0	45.8456	26.9301	68.4324	6.17899	444.228	0.001279	0.00120599	0.854353
Chr1	7380245	CHG	15.5	17.5	14.75	14.5	65.4309	31.2885	0	4.34028	17.9174	46.0613	3.84549	298.881	0.00860801	0.00643779	0.854353
Chr1	7380247	CHG	12.25	14.75	14.5	19.25	61.56	30.9475	1.31579	2.51226	12.5808	31.775	2.98365	377.174	0.0389418	0.0341446	0.854353
Chr1	7406731	CG	11.4286	13	13.75	11.5	92.7064	13.7229	9.3515	43.006	16.9231	45.2771	2.74601	487.792	0.0143587	0.00882873	0.854353
Chr1	7406899	CG	14.875	13.25	13.5	15	67.0173	3.125	1.08696	34.0957	14.8787	37.3908	3.6227	377.786	0.0201933	0.0163567	0.854353
Chr1	7425688	CG	11	15	13.75	11.75	0	69.2185	72.5286	31.6434	13.658	32.0265	4.47371	461.131	0.0364361	0.0402517	0.854353
Chr1	7425689	CG	23.125	21.75	21.75	21.5	5.14006	74.1327	71.5303	34.8589	18.7371	44.4211	5.89513	327.275	0.00705159	0.00752373	0.854353
Chr1	7428258	CG	12.75	13.25	16	12.75	5.51177	75.4407	80.0427	35.3633	21.3738	49.3946	7.36347	328.074	0.00395784	0.00486471	0.854353
Chr1	7428259	CG	22	25	22.25	21.5	10.1047	82.9868	80.3299	37.3182	17.4216	39.01	6.62739	396.605	0.00980403	0.0134678	0.854353
Chr1	7428499	CG	30.625	37	26.75	32.75	64.532	11.5854	0.925925	34.1946	12.742	31.8381	3.19389	361.441	0.0389418	0.0338419	0.854353
Chr1	7510290	CG	10.5	13.75	13	15	9.81357	86.9494	91.5476	44.6955	15.9073	37.6804	5.02081	531.343	0.0148644	0.0157895	0.854353
Chr1	7510874	CG	15.75	15	18.5	14.25	46.1334	92.8125	91.7486	94.9342	15.6409	46.83	0.0464045	226.724	0.0160647	0.00601542	1
Chr1	7510875	CG	11.25	15.25	16.5	14	47.9563	95.4738	97.6191	93.0264	13.949	41.6838	0.081585	258.904	0.0270252	0.00997977	1
Chr1	7520103	CG	14.75	16.25	18.25	15.25	91.8723	7.33696	3.52273	55.614	30.2221	70.3315	10.1675	331.693	0.000674249	0.00105482	0.453597
Chr1	7520104	CG	18.625	20.25	16.75	23.25	88.0335	11.087	3.39912	54.0908	25.6287	59.4706	8.70773	342.843	0.00165857	0.00232637	0.663249
Chr1	7557467	CG	25	24.5	28.25	30.5	14.0629	94.7511	97.2629	48.3746	13.7669	32.0313	4.63465	654.081	0.0286306	0.032949	0.854353
Chr1	7558063	CG	13.125	14	18.25	14	19.5435	92.1063	95.1923	71.2551	36.2261	102.177	3.25071	208.628	0.000231078	0.000138242	0.854353
Chr1	7559124	CG	13.375	14.5	14.75	12.75	2.27272	80.8036	100	92.5	105.605	310.672	3.07087	121.911	1.98312e-07	1.50087e-07	0.854353
Chr1	7559125	CG	18	23	18.75	18.75	3.8233	82.675	94.7643	93.8826	97.3069	289.004	1.45809	124.608	3.47169e-07	2.3845e-07	0.891147
Chr1	7559149	CG	13.125	14.5	15.5	11.75	2.39583	93.2143	91.4444	47.5	18.0484	45.1674	4.48893	597.624	0.0083384	0.00699462	0.854353
Chr1	7559150	CG	17.25	23.25	18.5	21.25	0.694445	93.5417	96.1589	48	20.1727	50.5095	5.00425	586.192	0.00509179	0.0044548	0.854353
Chr1	7566754	CG	15.375	15.5	16.5	15	10.6373	87.3295	91.917	46.6162	12.9882	31.2229	3.8708	642.553	0.0369556	0.036888	0.854353
Chr1	7566755	CG	18	17	19.25	18.25	4.93817	91.688	80.9203	43.5294	17.2285	41.8018	4.94183	517.12	0.0103163	0.0098523	0.854353
Chr1	7578510	CG	16.625	17	19.5	20.5	86.2131	0	0	49.2018	20.4675	48.1231	6.63967	486.131	0.00478694	0.00539354	0.854353
Chr1	7578511	CG	10.375	8	13.5	10.75	89.4463	0	0	35.0641	41.9848	113.17	6.39235	256.451	9.22421e-05	7.48282e-05	0.854353
Chr1	7587083	CG	8.75	9	11.25	11.25	26.4935	100	95.5555	60.989	11.9213	29.3579	3.20304	569.553	0.0409551	0.0483347	0.854353
Chr1	7591813	CG	12	14.5	17.5	14.5	16.4647	68.5789	91.7559	97.9167	11.5663	32.0608	1.31913	725.646	0.0434788	0.0328168	0.923099
Chr1	7614819	CG	12.875	14.75	13.25	16	7.02163	73.7873	69.3912	37.9187	13.6757	33.5142	3.7564	407.553	0.0294982	0.0269287	0.854353
Chr1	7615028	CG	18	16.75	17.75	15.5	53.221	9.12699	1.25	16.0714	10.943	31.3708	0.729082	301.701	0.0495108	0.0361535	0.941575
Chr1	7615029	CG	12.5	13.75	17.5	14.25	57.2173	4.6875	4.28309	22.8436	11.5188	31.8138	1.37129	327.817	0.043767	0.0339627	0.91574
Chr1	7616718	CG	14.25	19.5	14.25	18.25	11.6633	90.4762	87.7585	83.8419	52.5744	157.215	0.254332	174.94	2.16698e-05	1.03853e-05	1
Chr1	7616719	CG	14.75	13.75	17.25	18.25	14.1106	91.1294	87.2818	86.6368	51.7628	155.012	0.138297	170.662	2.39278e-05	1.13389e-05	1
Chr1	7617961	CG	12.1429	19	13.5	11	94.9405	1.13636	0	42.5	21.1592	54.5257	4.47592	524.063	0.005427	0.00421771	0.854353
Chr1	7617962	CG	20.625	26.5	22.75	25.5	90.7845	0	0	45.5368	22.6636	56.5868	5.70204	484.879	0.00301588	0.00285135	0.854353
Chr1	7617972	CG	12.375	17.75	14	11	95.382	1.08696	0	45	26.9808	69.0897	5.9263	444.857	0.00126673	0.00115164	0.854353
Chr1	7617973	CG	20.75	26.25	23	24.25	92.7043	0	0	48.7259	21.0358	51.4906	5.80834	545.014	0.00424534	0.00413924	0.854353
Chr1	7620624	CG	10.5	10.25	12	10	85.7974	3.125	0	60.4167	46.1861	94.7822	21.888	211.449	5.01528e-05	0.000212777	0.0542982
Chr1	7620625	CG	13.875	16	22.25	17	84.5559	0	4.51389	50.6801	30.4349	70.2579	10.5234	299.026	0.00064824	0.0010602	0.415082
Chr1	7620698	CG	20	22.5	24	22.5	93.6687	7.57895	1.25	46.7642	21.0185	53.4621	4.79671	506.886	0.00426069	0.0035796	0.854353
Chr1	7625889	CG	16.75	12.75	19.25	13	60.7336	0	0	30.0987	15.272	38.3143	3.75081	322.039	0.0179091	0.0146274	0.854353
Chr1	7625890	CG	15.625	15.75	18.75	16.5	59.5328	0	0	27.4671	23.6582	60.9143	5.0301	199.98	0.00246319	0.00209049	0.854353
Chr1	7631946	CG	15	15.75	19	18.5	4.05844	90.636	91.7451	47.3684	16.9239	42.2065	4.28253	598.183	0.0111882	0.00942423	0.854353
Chr1	7631947	CG	17.625	14.75	17.5	15.5	0.462962	93.8582	98.0769	40.112	33.4568	77.5387	11.4158	365.947	0.000373052	0.000645178	0.325854
Chr1	7632597	CG	12.75	11.25	15	13.75	0	86.6084	87.5695	35.1649	29.8794	68.5474	10.5454	340.975	0.000718308	0.00119682	0.412979
Chr1	7632598	CG	23.25	23	25.5	20.75	2.05185	88.1493	89.7513	39.3797	24.7481	58.1918	8.02623	408.522	0.00197611	0.00254766	0.785782
Chr1	7644576	CG	13.375	11.5	13.25	12.25	94.4792	0	0	51.2286	43.557	105.096	12.7877	273.635	7.30442e-05	0.000117008	0.234393
Chr1	7644577	CG	10.375	12	8.5	8.75	94.7421	0	4.54545	50	17.1811	42.3399	4.6017	664.505	0.0104457	0.0092894	0.854353
Chr1	7674710	CG	16.625	16.5	14.5	19.25	0	70.3768	82.1283	30.5861	17.4681	39.5058	6.44928	452.557	0.00969064	0.0127035	0.854353
Chr1	7676177	CG	11.75	10.75	13	12	20.6512	0	1.47059	1.5625	10.928	32.6754	0.0542669	56.6641	0.049713	0.0301448	1
Chr1	7681965	CG	16	16.5	19	17	14.1803	81.4649	89.0338	64.0867	16.2247	45.6374	1.51839	431.005	0.0135994	0.00669989	0.879205
Chr1	7681966	CG	21.875	22.75	24.25	25.75	10.2897	93.4568	90.4124	58.5093	35.6818	95.0967	5.97436	250.895	0.000253417	0.000209086	0.854353
Chr1	7709793	CHG	14	16.75	15.5	14.5	21.1704	5.01488	4.59821	8.76783	12.2829	35.2077	0.820507	25.7109	0.0466426	0.0336753	0.926888
Chr1	7738063	CG	19.625	17.25	17.5	23.5	2.41071	67.1919	64.0312	32.9861	14.2196	35.0382	3.81037	375.085	0.0247943	0.0219893	0.854353
Chr1	7738064	CG	15.125	15.25	17.25	15.25	0.694445	69.7754	69.5175	37.7193	13.6296	35.0506	2.91914	465.614	0.02993	0.0219488	0.854353
Chr1	7755354	CG	17	14.25	21.25	16	58.9412	10.3175	1.47059	48.1849	21.268	38.0594	12.8723	191.337	0.00404441	0.0150874	0.230597
Chr1	7755355	CG	11.125	14.25	13.25	15.25	62.7926	8.53174	1.47059	36.172	16.065	38.5717	4.81157	279.609	0.01422	0.0141766	0.854353
Chr1	7769156	CG	13.625	13.75	16	14.75	3.56696	84.1176	88.5152	39.899	19.5518	46.3226	6.16643	469.009	0.00585506	0.00628812	0.854353
Chr1	7769157	CG	13.625	13.25	16	16.5	1.44231	84.8016	87.0949	40.7967	27.2995	66.302	7.79823	349.243	0.00118911	0.00141321	0.831387
Chr1	7773553	CG	12.25	11.25	14.25	16.25	15.6097	95.4365	100	58.8462	12.8777	32.8132	2.90997	699.506	0.0383547	0.0295714	0.854353
Chr1	7773554	CG	17.25	17.5	18.5	20.5	14.526	98.3333	91.806	49.7199	13.183	31.115	4.21696	660.368	0.0346455	0.0374601	0.854353
Chr1	7774381	CG	13.6667	12.25	11.25	12.5	0	97.2222	85.4167	42.8571	15.0919	35.112	5.08181	643.635	0.0302526	0.0340646	0.854353
Chr1	7774382	CG	20.5	22.5	21.75	20.5	1.11111	95.903	77.9762	49.1071	13.5741	34.7072	3.0075	741.402	0.0304638	0.0229592	0.854353
Chr1	7780159	CG	18.625	16.5	17	15.25	3.52444	92.7273	98.6111	52.5	19.2829	49.2904	4.27917	588.756	0.00621948	0.00490306	0.854353
Chr1	7780160	CG	11.75	13	14.5	17.5	1.7316	96.9444	98.0769	52.8125	21.5951	55.3835	4.70097	566.944	0.00377667	0.00311121	0.854353
Chr1	7790321	CG	18.875	22	21	26.75	2.12862	49.6796	44.6528	16.5432	16.9248	35.3058	7.73431	164.93	0.0111855	0.0212348	0.845187
Chr1	7790322	CG	14.5714	15.5	12.25	11.25	0.714286	44.1572	57.6191	12.3737	26.7544	47.195	16.5341	130.58	0.00191222	0.00742006	0.182147
Chr1	7791734	CG	19.125	16.75	17.25	15.25	91.6171	0	0	44.2057	35.488	89.9441	8.25999	315.44	0.000261945	0.000286723	0.741716
Chr1	7791735	CG	11.25	10.25	10.75	11.75	84.8813	3.57143	0	41.9251	20.9918	53.1321	4.92159	439.083	0.0042863	0.0036658	0.854353
Chr1	7798502	CG	19.375	20.5	19.75	17.75	48.1607	8.02018	1.31579	18.5714	15.1749	42.0153	1.75468	172.505	0.0184546	0.00961321	0.854353
Chr1	7819943	CG	9.5	9.75	13	12.6667	85.8466	0	1.66667	41.4773	38.8683	99.6519	8.4765	212.928	0.000772311	0.000728191	0.839501
Chr1	7819944	CG	14.5	13	18	19.25	74.8775	1.66667	0	39.0224	15.8703	39.1594	4.22579	460.819	0.0150187	0.0132292	0.854353
Chr1	7871203	CG	9.875	9.25	16.25	11.5	80.8807	10	10.4167	53.1015	19.9944	45.3856	7.29886	336.117	0.00529921	0.00684993	0.854353
Chr1	7871204	CG	14.5	19.25	19.25	17.25	87.7731	2.5	12.1393	56.1039	23.448	52.8799	8.73211	374.036	0.00256858	0.00373348	0.65918
Chr1	7871959	CG	15.75	15.75	20	17	1.22024	75.8707	73.6879	48.2143	12.0203	32.9588	1.55103	609.724	0.0402933	0.0290008	0.87279
Chr1	7871960	CG	18.375	19.5	19.5	17	3.125	82.8407	76.6705	39.8809	17.3742	42.5793	4.77174	452.258	0.00992817	0.00905593	0.854353
Chr1	7881764	CG	13.25	15.75	15	14	24.7995	79.7619	91.4971	65.3945	13.2742	36.2888	1.76692	386.92	0.0336131	0.0187441	0.854353
Chr1	7881765	CG	20.125	21	19	29.25	21.4386	78.2941	95.3002	60.5483	12.442	32.2596	2.5332	476.819	0.03909	0.0319287	0.854353
Chr1	7913716	CG	15	14.5	17.25	19.5	4.81344	95	93.0303	42.0588	19.8785	45.3345	7.15048	503.905	0.00707635	0.00878288	0.854353
Chr1	7913717	CG	16.875	13.75	19.75	15.5	2.25544	92.5	84.0888	49.4643	16.9011	43.6233	3.53991	587.902	0.0112601	0.00812852	0.854353
Chr1	7926632	CG	8.625	11.5	14.5	11.25	6.5625	97.9167	89.5597	53.7088	16.0138	41.1089	3.46629	636.503	0.014427	0.0106226	0.854353
Chr1	7926633	CG	14.5	14.75	16	12	7.68533	96.3542	91.2263	43.8988	18.3404	42.6926	6.16424	542.673	0.00776365	0.00894836	0.854353
Chr1	7928794	CG	13.125	16	15.75	15.25	12.5509	47.1491	89.0625	82.7176	14.9797	36.4483	4.24546	480.845	0.0195776	0.0183626	0.854353
Chr1	7929316	CG	14.5	16.75	18	21.25	69.1847	0	1.04167	33.0128	16.1557	41.2312	3.6179	389.377	0.0138633	0.0104751	0.854353
Chr1	7929317	CG	8.375	11.75	14.75	11.5	68.4158	5.65476	0	34.7403	16.6858	42.002	4.02773	345.079	0.0119328	0.00962891	0.854353
Chr1	7953398	CG	18.125	19	17.5	15.5	59.6255	1.19047	2.17391	29.4444	11.6503	29.5996	2.67569	384.434	0.0427368	0.046641	0.854353
Chr1	7953399	CG	22.875	20.75	25.25	24.75	58.8607	1.19047	0	30.0926	11.785	29.3082	3.02343	384.181	0.0417454	0.0486843	0.854353
Chr1	7965536	CG	10.75	13.25	13	15	9.50785	93.9583	97.2222	47.3855	17.2115	40.8417	5.39635	576.115	0.0103598	0.0109375	0.854353
Chr1	7965537	CG	19.5	17.5	18.75	22.25	10.5221	93.4032	95.7386	51.4131	16.309	40.3125	4.30732	577.835	0.0132765	0.0116005	0.854353
Chr1	7965855	CG	14.375	12.5	14.75	14.5	85.9773	0	0	48.6111	16.8036	39.7042	5.35331	588.556	0.0115597	0.0124154	0.854353
Chr1	7965856	CG	17.625	15.75	17	18	82.4551	1.25	1.92308	42.1711	17.6951	44.1703	4.45745	492.79	0.00912239	0.00770275	0.854353
Chr1	7965860	CG	14.125	12.25	15	15.25	86.9679	13.1944	0.892857	47.5731	14.1122	34.6685	3.8341	610.706	0.0256442	0.0230711	0.854353
Chr1	7965861	CG	17.125	15.25	16.5	18	87.8516	5.97427	2.63889	41.7361	22.0356	57.2346	4.43618	423.582	0.00344116	0.00271841	0.854353
Chr1	7996479	CG	22.75	21.25	19.5	23	11.9434	90.1891	88.8582	54.47	14.6803	38.0522	2.99433	547.741	0.021475	0.0150993	0.854353
Chr1	7998265	CG	18	17.75	20	17.5	93.6968	2.27273	2.40275	52.2024	30.947	74.4332	9.20396	360.207	0.000589258	0.00079209	0.582916
Chr1	7998266	CG	15.375	18.75	15.25	13.5	92.9191	1.66667	1.38889	60.2273	30.178	66.0317	12.2511	375.006	0.000679688	0.00143795	0.26367
Chr1	8002103	CG	16.5	15.5	15.25	12.25	3.22109	83.0882	88.368	52.381	14.5813	38.9356	2.40415	628.327	0.0221395	0.0135869	0.854353
Chr1	8002104	CG	23.25	21	22.5	19.5	7.15192	90.5268	94.7968	43.6756	18.941	44.3883	6.21736	517.545	0.0067303	0.00754356	0.854353
Chr1	8044216	CG	19.375	20.75	17.75	23.25	31.4299	80.7082	72.0238	81.0573	17.9064	52.6562	0.531512	197.104	0.00863279	0.00379515	0.960556
Chr1	8048246	CG	19.875	25	22	21.25	88.8954	1.08696	1.19047	57.3027	34.8276	76.3928	14.045	299.455	0.000293039	0.000698367	0.192332
Chr1	8056906	CG	27.5	31	25.5	31.5	1.36029	90.8202	89.6799	39.9678	25.7186	60.7483	8.2037	411.081	0.00162799	0.00211822	0.751588
Chr1	8056907	CG	7.16667	9	7.33333	10.75	0	97.7273	100	36.9318	25.3443	53.141	11.4459	424.647	0.00493125	0.00817064	0.442774
Chr1	8056914	CG	27.875	34.5	24.25	31.25	9.66493	88.4251	73.3914	45.0133	12.3886	30.2036	3.48103	558.437	0.039154	0.0427609	0.854353
Chr1	8066022	CG	10.5	12.6667	9.25	10.75	91.5562	5.55557	4.16667	56.7708	24.2733	55.0511	8.88439	387.678	0.00299811	0.00407639	0.674214
Chr1	8066023	CG	9.75	8.5	13.75	9.75	91.6155	2.27273	2.27273	58.3333	27.0615	60.1483	10.5181	398.396	0.00124686	0.00221604	0.415547
Chr1	8070854	CG	22.25	21.25	24.5	20.5	92.2295	2.1164	5.80006	50.6902	23.063	56.2208	6.48403	451.17	0.00278265	0.00293386	0.854353
Chr1	8070855	CG	12.5	15.75	18	20.5	90.7948	2.94117	6.94759	46.28	24.8362	62.9278	5.79036	396.215	0.00194015	0.00181283	0.854353
Chr1	8073688	CG	11.5	13.5	15.25	10.5	78.3267	0	1.5625	43.1818	14.5334	34.9182	4.34104	552.753	0.0224639	0.0223325	0.854353
Chr1	8073689	CG	15.75	16.5	16.75	16.25	79.5932	1.5625	2.27273	40.5769	16.0566	40.2136	3.97817	501.041	0.0142539	0.011726	0.854353
Chr1	8077393	CG	12.75	13.5	12	11.25	66.5071	33.4722	0	52.6422	25.3659	41.6313	17.2333	164.762	0.00174976	0.0100318	0.158566
Chr1	8085686	CG	21.75	21.75	24	21.5	0.520834	96.1022	88.5862	37.9167	30.0647	68.983	10.6056	377.754	0.00069421	0.00116122	0.406827
Chr1	8085687	CG	10.5	13.25	19.25	12.25	0	87.6389	88.4163	44.1468	23.2081	58.088	5.76812	445.2	0.00270264	0.00256773	0.854353
Chr1	8090818	CG	13.5	15.75	14.5	17.25	93.2134	0	0	44.6524	24.1802	61.4471	5.54678	479.278	0.00221591	0.00201749	0.854353
Chr1	8090819	CG	20.25	19.25	18.5	21.5	93.0278	0	1.92308	46.3333	20.3499	51.1543	4.94772	555.508	0.00489964	0.00424095	0.854353
Chr1	8091220	CG	14.875	14	21	16	3.47222	84.7619	80.2893	42.3295	16.1768	40.1021	4.21419	515.947	0.0137737	0.011866	0.854353
Chr1	8091221	CG	14.25	15.75	19	13.75	0	84.8115	85.46	37.5	25.1894	59.8388	7.86462	384.758	0.00181239	0.0022628	0.817342
Chr1	8091229	CG	16.1429	14.5	22.5	15.75	0.840336	92.7083	96.7941	46.6667	18.2023	44.3539	5.12648	604.611	0.0103926	0.00966409	0.854353
Chr1	8091230	CG	14.75	16	18.75	14.25	0.657895	95.5882	93.0257	45.6439	22.2423	54.6986	6.01419	526.092	0.00329481	0.0032742	0.854353
Chr1	8099910	CG	23.875	21	19.25	24.25	1.88746	85.0561	89.1166	35.0524	29.7395	67.173	11.0227	329.004	0.000737765	0.0013232	0.362905
Chr1	8099911	CG	12.875	13	16.5	14.25	6.14785	85.6818	82.8355	34.4608	22.7761	50.0573	9.13558	362.816	0.00294551	0.00460767	0.592479
Chr1	8121460	CG	21.5	26.75	24.5	22.25	38.798	92.2098	91.1783	86.9491	14.08	42.0332	0.103372	300.695	0.0259126	0.00959482	1
Chr1	8200737	CG	13.625	22.25	20.25	20.5	83.4645	11.25	2.27273	43.4211	12.1439	30.6759	2.87796	650.635	0.039815	0.0399349	0.854353
Chr1	8200939	CG	18.5	19.25	17.75	20.5	35.5883	6.94444	0	0	11.8664	34.7582	0.420564	152.891	0.0412184	0.0228047	0.976478
Chr1	8219110	CG	14	15	12.25	11	2.29167	91.3072	91.3377	48.0769	17.0741	43.1667	4.02782	619.087	0.0107426	0.0085148	0.854353
Chr1	8247652	CG	17.625	19	16.5	17.75	0.961539	96.1484	94.2417	46.99	21.0464	52.1148	5.51223	562.738	0.00423686	0.00395225	0.854353
Chr1	8247653	CG	15.125	16.75	15.25	16.5	0	90.5592	93.1438	48.75	18.251	46.7029	4.02502	617.057	0.0079316	0.00608048	0.854353
Chr1	8251375	CG	15.125	14.75	16	18.75	16.5464	87.7083	87.1061	85.8796	36.2047	108.582	0.0158782	218.791	0.000231807	9.60506e-05	1
Chr1	8251376	CG	17.75	19.25	17.25	17.5	18.8599	87.5817	84.1221	82.6963	43.1174	129.04	0.156091	161.739	7.79242e-05	3.39958e-05	1
Chr1	8274249	CG	25.125	28	27.75	24.25	39.6858	0	1.76799	13.6243	28.3402	78.9706	3.02503	72.5769	0.000966682	0.000584523	0.854353
Chr1	8274250	CG	17.625	15.5	16.5	17	41.2088	1.31579	0	11.9792	16.3992	46.7135	1.24209	138.981	0.0129402	0.00607566	0.923099
Chr1	8295409	CG	13.5	14.25	20.5	18.75	22.2183	85.4254	85.0673	77.1342	13.3479	39.6449	0.199438	440.589	0.0328077	0.0125008	1
Chr1	8322569	CG	7.85714	8	7.75	5.75	77.4433	0	0	42.5	15.2102	35.6572	4.98673	460.996	0.0292977	0.0319472	0.854353
Chr1	8322570	CG	8.14286	9.75	10.75	9.75	76.0204	0	0	38.1818	14.8379	36.5015	4.00612	485.208	0.0255963	0.0227967	0.854353
Chr1	8322572	CG	8.28571	9.5	10.75	10.25	87.483	0	2.77778	36.25	24.6938	65.3971	4.34221	374.95	0.00277972	0.00207404	0.854353
Chr1	8329160	CG	10	13.5	13.75	12.5	81.2714	19.3723	6.21212	52.7625	19.5627	44.6135	7.03728	327.308	0.00584127	0.00738983	0.854353
Chr1	8335299	CG	16	18	17.25	16.25	78.7805	0	0	41.0401	17.2659	42.4296	4.68398	479.447	0.0102107	0.0092031	0.854353
Chr1	8335300	CG	16.375	13.75	14.75	18	71.8123	1.92308	0	37.0536	16.6201	41.22	4.32017	402.888	0.0121672	0.0104888	0.854353
Chr1	8338177	CG	11.1429	13.25	11.5	11.25	75.4239	0	0	44.9252	17.3372	39.0139	6.49887	414.077	0.0129005	0.0169954	0.854353
Chr1	8338178	CG	17.375	19.75	15.5	18.75	89.2776	0	0	41.6667	25.8955	66.4156	5.6355	410.756	0.00157131	0.00140029	0.854353
Chr1	8339873	CG	11.875	13.5	12.6667	14.75	91.5079	25.1603	3.33333	18.9561	14.387	41.7943	0.683413	616.004	0.0292327	0.0125153	0.946466
Chr1	8339874	CG	11.375	12.75	16.75	18.25	92.3932	26.9231	1.66667	19.0572	18.4273	52.7724	1.25481	532.452	0.00760242	0.00376075	0.923099
Chr1	8348167	CG	15.125	17.25	19	14.5	0	80.4762	86.25	44.6429	14.1784	36.3368	3.09929	655.746	0.0251152	0.0186267	0.854353
Chr1	8348168	CG	15	18.25	20	16.75	0	79.3096	89.6428	41.8831	18.0891	44.072	5.09763	495.46	0.0106817	0.0099429	0.854353
Chr1	8376884	CG	8.5	8.75	9.75	10	78.7422	5.23809	0	35	19.4199	51.1424	3.5586	400.571	0.00603003	0.00424501	0.854353
Chr1	8407346	CG	9.5	11.25	13.3333	8.33333	95.5555	0	0	36.6667	18.543	50.3292	2.64994	532.716	0.0237144	0.0142665	0.854353
Chr1	8407347	CG	14.5	19	19.75	17.25	92.0914	2.60695	0	41.866	22.0467	57.3348	4.40272	499.818	0.00343263	0.00270105	0.854353
Chr1	8421868	CG	11.5	10	9	11	9.44196	90.0884	87.9464	65.2778	27.5726	77.9373	2.39031	316.284	0.00112631	0.000626451	0.854353
Chr1	8421869	CG	12.125	13.75	13.25	18.75	11.5313	94.3627	94.9634	57.215	34.9099	90.5871	7.07121	264.477	0.00028893	0.000275824	0.854353
Chr1	8428360	CG	12.5	17.75	15.75	14.5	5.23313	88.2691	89.4643	46.3195	23.7549	58.9634	6.15066	392.661	0.0024153	0.00240707	0.854353
Chr1	8428361	CG	13.4286	15	10.5	12.5	7.83549	88.6722	92.0725	46.875	13.44	32.3165	4.00175	633.287	0.0389418	0.038707	0.854353
Chr1	8428386	CG	11.25	16.75	13.5	13	85.8927	1.38889	0	51.9231	17.98	41.0392	6.45039	542.772	0.00847864	0.010707	0.854353
Chr1	8428387	CG	14.5714	15.75	10.5	12.75	90.4891	0	1.92308	50.2976	21.0203	49.4519	6.80451	477.492	0.00557906	0.00612438	0.854353
Chr1	8451168	CG	14	14.25	16	17.5	30.7686	0	1.25	2.66667	11.6032	34.691	0.0592821	120.11	0.0431822	0.0230059	1
Chr1	8451169	CG	12.75	16.25	13	14.25	26.2741	0	3.34822	0	11.3204	33.6303	0.165463	90.3367	0.0457513	0.0265177	1
Chr1	8473632	CG	12.875	15.5	14.5	18.25	43.7506	2	3.05556	6.13157	42.3509	126.446	0.303123	60.8027	8.72878e-05	3.8527e-05	1
Chr1	8473633	CG	14.25	13.5	13.75	15.75	42.1435	0	0	1.19047	14.9652	44.8754	0.0101368	186.414	0.0196673	0.00719131	1
Chr1	8482208	CG	8.75	9.75	9.5	8.5	50.4496	0	0	11.9047	16.9386	49.0291	0.893374	211.517	0.0111428	0.00500189	0.923099
Chr1	8482209	CG	15.75	14.75	20	16.25	41.1497	0	0	7.8125	17.22	50.5074	0.576346	141.2	0.0103376	0.00445481	0.955426
Chr1	8482328	CG	10.5	10	9.75	7.66667	14.826	85.7143	80.3419	78.355	29.3317	87.4651	0.264984	198.825	0.00276425	0.00128433	1
Chr1	8482329	CG	17.375	17.25	14	14	15.9031	87.5677	85.0289	78.3333	76.4782	227.554	0.940465	96.7944	1.78853e-06	1.07527e-06	0.923099
Chr1	8521263	CG	16.625	18.75	22.25	20.5	0	86.9824	71.7905	44.0317	17.5204	44.8094	3.87591	489.537	0.00955887	0.00724093	0.854353
Chr1	8521264	CG	12.2857	9.5	8.66667	7.66667	1.2987	82.3718	89.6825	56.4815	26.7309	74.3026	2.94503	315.886	0.00402326	0.00247472	0.854353
Chr1	8529531	CG	5.71429	10	10.75	8.5	13.0159	61.1111	100	86.1111	14.635	39.2	2.35253	555.197	0.0343022	0.0214089	0.854353
Chr1	8529532	CG	16.625	14.25	16.5	19	7.37147	75.3509	90.8547	89.8782	22.3604	65.7235	0.678893	444.218	0.00321567	0.00147186	0.946576
Chr1	8530093	CG	15.25	13.75	12.75	14.75	15.1742	87.1332	93.3333	45.838	13.9077	31.9487	4.88725	545.576	0.0273908	0.0333205	0.854353
Chr1	8554917	CG	22.125	23.75	26.5	24	92.4875	1.25	3.11342	43.9161	22.903	58.9244	4.89223	475.41	0.00287342	0.00241463	0.854353
Chr1	8565792	CG	20.625	21.5	18.75	16.5	32.1353	100	98.6111	75.1736	13.232	36.3259	1.68506	461.941	0.0340856	0.0186521	0.854353
Chr1	8566514	CG	9.375	9.25	10	11.75	0	89.0178	76.0417	35	26.3671	60.9412	9.08004	350.272	0.00142877	0.00208666	0.601331
Chr1	8566515	CG	20.75	19.5	23	18.25	0.595237	82.0272	83.8501	45.0957	16.9732	43.7484	3.58556	533.466	0.0110387	0.00802263	0.854353
Chr1	8582077	CG	11.875	15	14	13.5	80.5213	3.46154	0	42.3295	12.4074	30.6053	3.30842	667.891	0.0391452	0.0403337	0.854353
Chr1	8582078	CG	12.125	14.5	13.25	11.5	79.9626	0	0	48.75	18.2111	41.2247	6.7043	472.645	0.0080028	0.010483	0.854353
Chr1	8611071	CG	16.625	21.25	19.75	19	0.961539	84.3513	95.671	48.8636	17.4044	44.431	3.89106	613.104	0.00984722	0.0075181	0.854353
Chr1	8611072	CG	8.75	12	10.25	8.75	0	92.7083	94.2308	39.5833	28.0097	65.4884	9.27038	417.885	0.0010314	0.00149745	0.573575
Chr1	8619032	CG	12.2857	10.5	9.25	14	1.02041	97.2222	98.5294	50	17.2443	42.706	4.51351	677.485	0.0132163	0.0114012	0.854353
Chr1	8619033	CG	13.1667	9.25	15	14.25	3.13492	96.875	95.8333	41.25	19.7707	43.5669	7.87268	514.4	0.00967341	0.0136429	0.854353
Chr1	8619627	CG	9.42857	5.75	10.6667	8	4.2919	95.8333	85.6944	33.3333	16.4826	36.2699	6.58894	552.317	0.0276394	0.038409	0.854353
Chr1	8619628	CG	20	17.5	20.25	20.5	3.60326	89.7723	85.5429	46.6667	15.9649	40.251	3.82184	590.873	0.0146284	0.0116836	0.854353
Chr1	8703037	CG	23.75	22.25	22	26.75	34.9171	2.06229	0	8.98574	10.2663	29.6757	0.561599	157.8	0.0598475	0.0461284	0.957096
Chr1	8704205	CG	15.625	15.5	18.5	18.5	0	90.1469	92.4242	41.0714	25.2298	60.4329	7.62826	441.402	0.00179692	0.00216732	0.854353
Chr1	8704206	CG	20.125	17.75	21.75	17	1.77083	95.5476	89.9104	45.6597	20.6536	50.8044	5.57822	535.26	0.0046014	0.0043604	0.854353
Chr1	8721175	CG	13.75	14.5	13.75	10.5	90.7917	3.57143	0	39.8809	21.049	55.4225	3.86227	504.302	0.00423469	0.00310205	0.854353
Chr1	8721176	CG	17.625	18.25	17.75	17.75	92.3283	2.66106	0	48.6928	23.0255	56.5814	6.24753	479.868	0.0028043	0.00285244	0.854353
Chr1	8721481	CG	14	10.75	12.75	13	3.90151	47.5	71.7208	95	13.0709	32.5058	3.35341	672.91	0.0359498	0.0308743	0.854353
Chr1	8740756	CG	14.5	16	17.5	17.5	76.8415	3.57143	0	45	12.8659	30.0726	4.26252	587.146	0.0385038	0.043567	0.854353
Chr1	8740772	CG	17.875	22.5	19.25	16	78.9656	1	0	48.3236	14.3348	32.4531	5.27571	578.209	0.0238859	0.0310981	0.854353
Chr1	8740786	CG	17.25	22	19.25	17	68.1477	1.78571	1.47059	38.0485	14.0811	33.8159	4.21369	419.749	0.0259041	0.0258643	0.854353
Chr1	8740807	CG	16.2857	17.75	13.5	18	87.4927	1.66667	4.16667	43.8025	16.074	40.1557	4.03318	554.182	0.0180127	0.0149656	0.854353
Chr1	8740808	CG	16.25	20.25	19.25	18.5	87.6215	2.08696	0	45.1984	21.2095	52.5808	5.52382	471.395	0.00409311	0.00381692	0.854353
Chr1	8740836	CHH	17.5	22.5	20	21.5	10.2867	3.78642	2.8125	0	10.8389	29.6006	1.45811	10.6054	0.0509276	0.0466351	0.89114
Chr1	8740842	CG	14.75	19.25	13.25	17	72.448	0	0	31.9792	18.7711	49.0186	3.64738	373.846	0.00699533	0.00500547	0.854353
Chr1	8740843	CG	16.375	20.75	19.5	20.5	79.9416	1.04167	1.66667	43.087	17.4815	42.5911	4.92664	471.428	0.00965773	0.0090466	0.854353
Chr1	8740880	CG	13.25	19	15.25	16	91.1966	5.58036	19.6644	43.9338	14.9015	39.383	2.66073	565.848	0.0200517	0.0128891	0.854353
Chr1	8741072	CG	14.375	17.5	17.25	19.75	83.8296	5.26315	74.0144	15.6905	22.4353	36.5679	15.3689	357.307	0.0031682	0.0180773	0.182147
Chr1	8744187	CG	7.85714	9.5	10.75	11.5	3.57143	85.0695	92.9167	37.5	20.248	45.0205	7.8618	457.524	0.00655504	0.00905025	0.854353
Chr1	8744188	CG	11.5	11.75	13.25	14.5	0	87.9545	94.6023	41.0714	23.0427	55.0672	7.03042	484.35	0.00279364	0.00318714	0.854353
Chr1	8752266	CG	11.5	14.25	17	14	97.479	2.63158	3.39912	49.0351	22.0059	55.5719	5.22298	540.754	0.00346118	0.00307208	0.854353
Chr1	8752267	CG	13.4286	17.25	15.75	16.5	87.1196	1.08696	0	48.75	14.2863	33.4296	4.7147	657.448	0.0301191	0.0334441	0.854353
Chr1	8761385	CG	19.25	19	20.25	18.25	79.5573	2.72059	2.63889	45.7407	15.8876	37.7223	4.9702	497.433	0.0149442	0.0157121	0.854353
Chr1	8865890	CG	9.57143	8	10.5	9.33333	17.2772	95.4545	91.25	70.3704	12.8611	36.5034	1.03992	571.067	0.0422946	0.0289529	0.923099
Chr1	8865891	CG	20.375	21.75	25	22	12.3607	91.202	92.4107	67.706	24.1807	68.2175	2.16229	358.831	0.00221577	0.00122524	0.854353
Chr1	8879213	CG	14.75	17	17.75	13.75	89.1989	3.01003	15.2857	54.8864	17.5992	40.8748	5.96145	493.175	0.00935865	0.0109047	0.854353
Chr1	8917481	CG	16.875	19.25	21.5	20.5	0.694445	85.163	95.1389	50	14.0459	36.2654	2.93615	765.963	0.0262123	0.0187958	0.854353
Chr1	8917482	CG	15.875	14.75	19.25	13.5	0.543479	82.7273	93.2018	46.875	15.5366	39.4671	3.57139	661.044	0.016565	0.0127611	0.854353
Chr1	8955473	CG	13.625	14.75	10	13.5	28.4856	77.7652	79.1072	80.2724	39.4907	118.351	0.0607284	103.689	0.000135576	5.74565e-05	1
Chr1	8955474	CG	16	18.25	19	20.25	36.2291	82.486	86.9336	76.0879	13.2295	38.7651	0.461658	257.548	0.0341137	0.0138529	0.970105
Chr1	8963337	CG	9.75	13	11	10.5	82.8929	24.9671	12.8606	50.8392	12.1489	29.8621	3.29237	457.281	0.039815	0.0449328	0.854353
Chr1	9028591	CG	20.375	17.75	19.75	20.5	78.6618	1.38889	0	41.8182	16.6004	40.5637	4.61868	488.627	0.0122335	0.0112789	0.854353
Chr1	9028592	CG	16.25	14.25	18.5	19.75	80.1831	1.47059	2.08333	43.9744	16.6039	40.2031	4.80431	494.252	0.0122205	0.0117377	0.854353
Chr1	9033955	CG	17.25	19	17	16.25	13.77	86.2329	81.0036	36.7256	17.8224	37.6674	7.9	374.587	0.00882658	0.0158118	0.810325
Chr1	9034394	CG	15.625	18.5	18.5	21.75	1.13636	92.9275	96.8269	44.4444	22.9256	55.4727	6.65205	512.098	0.00286056	0.00309031	0.854353
Chr1	9034395	CG	9.75	9.5	8.5	10.25	2.29167	95.8333	94.7619	50	17.6211	44.5017	4.18077	654.659	0.00930211	0.00746311	0.854353
Chr1	9035387	CG	22.375	25.5	25.75	22.75	96.3659	0.86207	1.08696	46.7674	23.9374	60.7828	5.51471	507.014	0.00232937	0.00211326	0.854353
Chr1	9035388	CG	10.875	7.5	14.25	15	91.8886	0	2.08333	48.4252	20.7875	51.0432	5.65967	529.702	0.0044792	0.00427766	0.854353
Chr1	9036006	CG	24	16.25	26	20	4.78716	84.6428	89.4832	45.8333	15.8687	39.5679	4.01913	569.762	0.0150252	0.0126091	0.854353
Chr1	9036007	CG	9	11.5	11	10.5	5.5808	81.7277	79.4643	41.25	14.3067	35.0362	3.94197	524.932	0.0241055	0.0219918	0.854353
Chr1	9037002	CG	19	18.75	21.5	19	90.0081	0	1.38889	50.0494	17.6795	42.2596	5.3894	603	0.00916011	0.00936863	0.854353
Chr1	9037003	CG	17.375	17	17	17.75	91.7843	2.38095	5.60065	51.4881	22.1746	53.5246	6.49961	464.391	0.00334114	0.00356285	0.854353
Chr1	9037657	CG	10.25	12.25	14.5	13	87.2077	0	1.47059	43.5424	22.7497	57.0908	5.5791	438.319	0.00296117	0.00275081	0.854353
Chr1	9037658	CG	12.375	18	18.25	18.5	92.9699	1.78571	2.64946	45.2685	20.5247	52.339	4.61753	535.335	0.0047299	0.00388715	0.854353
Chr1	9039917	CG	12.5	13.25	11.75	12.25	18.8591	91.7773	83.7759	71.4286	10.2966	29.6025	0.643582	653.167	0.0592776	0.0466226	0.949851
Chr1	9040066	CG	14.25	11.75	11.6667	12.75	6.81819	100	97.619	52.925	21.1007	52.5183	5.39184	501.563	0.00548965	0.00485701	0.854353
Chr1	9040067	CG	11.4286	13.5	12.5	11	10.8844	93.8131	97.5	63.8889	11.983	32.336	1.80645	752.4	0.0442387	0.0386104	0.854353
Chr1	9042190	CG	30.125	28.5	26.75	25.5	82.5738	2.23214	0.833333	30.6774	26.6026	73.0226	3.39255	334.412	0.00136258	0.000870291	0.854353
Chr1	9047913	CG	16.75	16.75	17.25	20.5	4.16666	95.6111	78.5516	47.5694	15.6834	39.1031	3.97359	597.096	0.0158705	0.0133155	0.854353
Chr1	9049483	CG	19.875	17	17	21.25	15.7878	98.0769	94.4444	59.402	16.6288	42.8756	3.50544	520.51	0.0121343	0.00877965	0.854353
Chr1	9049484	CG	12.5714	16.75	17.5	14.75	10.8135	95.6944	93.8542	67.6587	15.4717	43.0057	1.70472	577.061	0.0213295	0.0110535	0.854353
Chr1	9057513	CG	16.25	16	16	15.75	8.85271	95.3239	92.8125	74.8958	40.1549	116.584	1.94052	255.816	0.000122085	6.28174e-05	0.854353
Chr1	9057514	CG	18.375	21.5	20.5	18.25	10.5051	94.1426	89.8794	88.819	46.7869	140.074	0.143232	221.742	4.61527e-05	2.08545e-05	1
Chr1	9057533	CG	16.75	15.25	15.75	13.75	91.9327	4.42308	2.85714	50	15.8441	38.7942	4.36907	656.456	0.0151339	0.0138041	0.854353
Chr1	9057534	CG	18.625	21.75	19.75	17.25	92.5998	7.14285	5.11473	46.2037	19.353	49.7407	4.15912	515.841	0.00612092	0.00472394	0.854353
Chr1	9062101	CHH	13.75	18	16.25	17	26.0783	17.5917	13.4349	7.33974	14.6289	35.0837	4.40146	24.1633	0.0218214	0.0218562	0.854353
Chr1	9078743	CHH	17.75	18	18.5	21.75	16.1672	1.19047	1.25	3.16559	10.2142	30.3303	0.156061	32.3551	0.0608397	0.0419716	1
Chr1	9079410	CG	31.625	33.5	31.75	34	65.456	43.5783	0	52.4385	24.1727	33.3633	19.5774	160.981	0.00221966	0.0274726	0.0911062
Chr1	9081668	CHH	14	13.75	17	17.25	0.793651	26.4309	44.7714	9.15333	20.1485	32.6771	13.8843	91.4	0.00668788	0.036888	0.210061
Chr1	9081677	CHH	11.75	13.5	16.75	16.75	0	29.7453	41.0863	10.0686	15.7454	30.1921	8.52206	115.612	0.0155813	0.0428255	0.694575
Chr1	9081680	CHG	14.375	16	14.75	15.5	2.67857	33.608	48.4375	7.7075	27.1156	41.6193	19.8638	85.5721	0.00123374	0.0100435	0.0851874
Chr1	9081684	CHH	14.375	16.75	16.5	15.5	0.625	26.3672	34.9133	6.13354	18.2326	31.0279	11.835	73.8323	0.00796302	0.0379479	0.291866
Chr1	9081692	CHH	12.5	12	16	16.25	1.84837	28.8462	51.1887	9.14322	25.7842	39.6875	18.8325	93.9939	0.00160752	0.0124381	0.108509
Chr1	9081693	CHH	12.625	11.75	15.75	16.25	3.23413	22.2917	45.7386	8.05626	25.1358	33.779	20.8142	69.5796	0.00183292	0.0259927	0.0687928
Chr1	9081697	CHH	14.5	15.75	17	14	0.735294	26.5446	43.4962	5.95237	20.9809	31.8878	15.5274	91.0619	0.00429499	0.0336033	0.182147
Chr1	9081698	CHH	12.25	12.25	16	16	0.625	23.4524	47.3535	9.52686	18.5675	29.4429	13.1298	111.504	0.00734643	0.0477333	0.219052
Chr1	9081706	CHH	12.75	13	16	15.5	1.55678	19.2708	38.118	5.50724	21.4171	29.3943	17.4285	61.5128	0.00392227	0.0480789	0.151276
Chr1	9081708	CHG	12.25	13	16	15.25	1.69956	21.0662	40.6652	8.9394	20.9658	33.2074	14.845	69.0561	0.00430821	0.0280181	0.182633
Chr1	9081709	CG	12.125	13	16.25	15.25	3.91995	61.3725	81.6228	31.4394	22.8649	50.3891	9.10277	280.093	0.0028948	0.00450013	0.597577
Chr1	9081710	CG	15	15.5	16.75	14	6.92803	86.3734	68.516	30	19.5795	40.1677	9.28537	357.575	0.00581907	0.0117856	0.571463
Chr1	9081714	CHG	12.25	13.5	15.5	15.25	1.61943	29.3109	43.8974	8.19398	25.1213	41.2956	17.0341	75.6688	0.00183732	0.0104015	0.166131
Chr1	9081725	CG	12.75	14	14.75	16.5	1.76136	58.4998	80.0379	22.1814	39.2774	76.9709	20.4306	167.405	0.000140346	0.000671398	0.0749579
Chr1	9081726	CG	13.625	14.75	17.5	14.75	1.22608	69.7024	67.5452	28.4091	23.8216	54.6007	8.43199	256.28	0.00238513	0.00329797	0.710971
Chr1	9084498	CG	34.75	34.5	36.75	30.5	0.998131	77.3736	65.0809	42.2043	48.954	128.287	9.2873	137.2	3.43597e-05	3.52362e-05	0.57133
Chr1	9084687	CG	27.625	29	30	29	12.9428	54.8213	57.8715	60.5375	20.5193	61.1424	0.207683	157.568	0.00473609	0.00205775	1
Chr1	9084834	CG	24.375	25	26.5	24.5	29.469	93.2012	83.9947	93.7443	15.4936	45.8609	0.309886	387.471	0.0167688	0.00655942	0.999746
Chr1	9091258	CG	9.75	11.25	11.5	14	76.4103	0	6.94444	53.1831	21.6234	48.5538	8.15826	336.352	0.00494953	0.00659258	0.800419
Chr1	9091259	CG	11.125	11.75	11.5	15.75	76.8597	4.19581	3.57143	42.9911	13.3228	32.323	3.82274	533.539	0.0330709	0.0316597	0.854353
Chr1	9109211	CG	14.2857	13.75	14.75	14.25	13.2246	82.7473	80.509	54.6138	12.0718	32.1799	2.01774	484.725	0.0435067	0.0394307	0.854353
Chr1	9109212	CG	10.25	10	8.5	11	12.837	82.6786	85.4167	51.7308	16.2735	42.0978	3.36141	416.492	0.0134108	0.00953182	0.854353
Chr1	9113111	CG	14.625	15.5	16.5	14	0	82.2173	80.0103	45.5592	16.69	43.66	3.20503	527.412	0.0119177	0.00809863	0.854353
Chr1	9113112	CG	13.625	14.25	13.25	12.25	0	88.6406	76.3644	44.0909	17.3692	44.0969	4.00534	528.788	0.00994114	0.00775332	0.854353
Chr1	9126134	CG	14.375	14.25	15.5	15.75	40.4918	88.3414	82.75	85.5145	11.2342	33.4877	0.107506	290.817	0.0464931	0.0270235	1
Chr1	9127482	CG	12.875	13.25	13	13.5	52.5443	0	0	36.611	23.9538	49.3019	11.2797	158.44	0.0023209	0.00489762	0.337886
Chr1	9127483	CG	23.125	20.25	20.5	17.25	58.2098	1.38889	1.19047	38.8889	38.3451	82.248	16.3936	114.982	0.000162954	0.00046901	0.182147
Chr1	9135621	CG	10.375	13.25	9.25	12	77.5446	7.91667	3.57143	30.5556	11.6634	32.686	1.1521	599.301	0.0470133	0.0368464	0.923099
Chr1	9135641	CG	12	14.75	11	11.25	87.951	11.0417	0	46.875	14.4148	35.6684	3.78807	634.133	0.0232992	0.0202871	0.854353
Chr1	9135642	CG	10	9.75	13	12.75	80.3323	4.16667	0	42.3077	12.728	31.3154	3.43432	595.108	0.0397876	0.044288	0.854353
Chr1	9135656	CG	13	15	11	11.5	88.9248	1.92308	0	50	14.4387	34.3567	4.47971	716.578	0.023129	0.0240268	0.854353
Chr1	9135657	CG	11.125	10	11.5	13.25	79.0352	0	4.44079	47.8646	13.7384	31.5295	4.8428	577.679	0.0288972	0.0353673	0.854353
Chr1	9135671	CG	14	14.5	12.75	11	86.2027	1.78571	2.27273	42.5	18.2563	46.3301	4.21948	517.619	0.00792025	0.00628363	0.854353
Chr1	9135672	CG	11.5	9.75	11	12.75	82.5988	2.27273	1.47059	42.9762	16.5533	41.0752	4.29238	524.981	0.0123939	0.0106621	0.854353
Chr1	9135711	CG	13.75	14.5	15.25	13.75	69.1922	6.90171	1.92308	29.6703	15.1171	40.6802	2.33562	374.807	0.0187834	0.0111321	0.854353
Chr1	9135712	CG	12.375	14.75	11.25	14.75	67.4798	0	0	36.3971	13.7395	33.2341	3.99225	442.439	0.0288866	0.0279211	0.854353
Chr1	9135729	CG	12.625	15.75	16	14.5	80.7157	6.25	3.45238	45.1042	12.6361	30.778	3.56519	608.166	0.0389418	0.039341	0.854353
Chr1	9135730	CG	11.75	14.5	12	13.5	71.3163	2.94117	0	39.9554	15.3843	36.7984	4.6772	424.061	0.0173153	0.0175687	0.854353
Chr1	9197130	CG	11.7143	14	15.75	12.75	2.05058	86.108	94.2122	42.0833	19.3193	45.4918	6.23302	504.974	0.0079933	0.00865256	0.854353
Chr1	9197131	CG	11.5	17.25	14	11	2.38636	98.75	90.3097	48.0769	18.989	47.1171	4.92489	598.674	0.00665634	0.00587077	0.854353
Chr1	9201790	CG	12.5	14.5	16	15.75	20.5729	84.394	89.5016	93.0769	14.0215	41.7812	0.141652	537.774	0.0264102	0.00987405	1
Chr1	9208153	CG	15.625	17.25	16.75	18	92.358	4.09356	2.17391	48.7607	20.3719	50.4504	5.33259	521.218	0.00488087	0.00447535	0.854353
Chr1	9208154	CG	13.7143	10.75	12.5	12.5	97.0763	0	5.95238	49.7222	20.7303	51.1273	5.53177	533.105	0.00592527	0.00538133	0.854353
Chr1	9209035	CG	13.5	10.5	17.25	11	97.2273	2.08333	21.3221	45.8042	13.5008	35.3571	2.57265	746.575	0.0312105	0.0210872	0.854353
Chr1	9209036	CG	13.875	13.75	13	15	90.2522	2.27273	17.316	45.9078	13.7772	34.9546	3.18844	612.864	0.035143	0.0275736	0.854353
Chr1	9212608	CG	14	14.75	14.25	19	87.3284	0	0	46.378	20.1301	49.0441	5.67314	505.521	0.00513937	0.00499786	0.854353
Chr1	9212609	CG	11.4286	11	12.75	16.25	86.9692	0	0	48.8636	13.8332	32.2134	4.64313	685.645	0.0345327	0.039257	0.854353
Chr1	9220497	CG	16.875	14.75	13.25	17	1.93237	75.1875	77.1978	32.2368	22.3671	51.5144	7.79337	331.075	0.00321164	0.00413346	0.83239
Chr1	9220498	CG	14.75	15.5	15	15.75	1.37649	72.0833	65.9632	32.625	19.0166	45.8639	5.5929	322.534	0.00661792	0.00655815	0.854353
Chr1	9247937	CG	13	8.75	14	12.75	3.65954	89.0705	93.7222	22.7927	38.2648	70.7075	22.0435	285.66	0.000165065	0.00102702	0.0524856
Chr1	9250481	CG	33.5	35.5	33	28.75	53.9601	1.94444	1.5	20.4368	48.4666	133.151	6.12456	76.2795	3.66864e-05	2.81842e-05	0.854353
Chr1	9297092	CG	21.5	19.75	23.25	21	0.961539	91.1059	94.0056	48	18.9895	47.9588	4.50485	589.444	0.00665579	0.00547037	0.854353
Chr1	9297093	CG	11.375	11.75	10.75	12	1.5625	93.4936	84.3269	38.5989	22.6855	52.784	7.63628	452.97	0.00300195	0.00375773	0.854353
Chr1	9311445	CG	16.25	15	18.5	24.25	72.2521	0	24.6957	26.9911	11.4868	30.6782	1.89102	473.699	0.0441452	0.0399237	0.854353
Chr1	9320016	CG	9.25	11	10.3333	11.25	1.78571	96.1309	97.2222	45.8333	19.0113	45.883	5.57541	588.475	0.00856915	0.00834373	0.854353
Chr1	9320017	CG	22.375	24.5	27.5	23.5	2.98142	90.6955	93.9573	43.4524	21.4599	51.5249	6.42741	497.173	0.00388641	0.00412992	0.854353
Chr1	9362802	CG	20.5	23	22.5	23.5	84.3547	2.27272	0	43.3036	18.562	46.1375	4.77423	497.657	0.00735466	0.00639179	0.854353
Chr1	9362803	CG	14.75	20.5	14.5	14.75	89.1369	2.30392	0	47.2794	16.1586	39.5839	4.44594	639.301	0.0138513	0.0125843	0.854353
Chr1	9422752	CG	18.25	15	15.5	13.5	89.5167	1.47059	0	50.0525	25.8682	61.6712	7.96674	407.328	0.00157945	0.00198375	0.797173
Chr1	9422753	CG	13.625	12.5	13.5	11.75	90.4883	3.48558	1.31579	57.5	22.1536	49.3262	8.5673	473.034	0.00335591	0.00488796	0.68676
Chr1	9423750	CG	12.5	17.25	14.75	12	95.5254	0	0	48.4226	26.8224	66.6833	6.8919	453.624	0.00130539	0.00137198	0.854353
Chr1	9423751	CG	7	9.75	7.75	9.66667	89.3333	0	0	60	17.4774	36.688	7.87204	498.889	0.0297322	0.0483971	0.854353
Chr1	9431094	CG	16.625	15	20.25	14.75	2.91667	84.2235	79.2166	39.5299	18.3705	44.5009	5.30524	452.083	0.00770603	0.00746341	0.854353
Chr1	9431095	CG	18.375	15	18	20	2.38636	73.9583	77.9181	31.8116	23.9796	54.7351	8.60185	303.644	0.00230811	0.00326522	0.68219
Chr1	9472425	CG	13.125	14.25	16	14.75	75.6868	0	3.125	38.8258	15.4887	38.6033	3.93145	473.405	0.0167914	0.014132	0.854353
Chr1	9472426	CG	11.875	17.75	13.5	11	70.2603	1.78571	0	41.1012	23.2704	54.2353	7.78799	277.196	0.00266779	0.00338047	0.833551
Chr1	9540651	CG	8.8	12.5	9	8	10.3333	89.1176	62.963	83.373	13.4467	37.5232	1.40844	443.292	0.050063	0.0445095	0.915996
Chr1	9540652	CG	24.625	24	23.75	24.75	22.2134	83.8361	76.4637	89.7016	29.553	86.9523	0.853441	206.221	0.000764982	0.000346108	0.924927
Chr1	9568829	CG	38.625	43.75	50.25	49.75	57.7768	29.965	19.8029	35.7179	13.3281	35.5025	2.24088	115.923	0.0330184	0.0207146	0.854353
Chr1	9568926	CG	34.5	40.75	43	44.75	94.12	63.2049	71.7506	80.1217	31.6077	76.6515	9.08587	31.4982	0.000520956	0.000686064	0.600257
Chr1	9568927	CG	61.6667	86.25	70.6667	84.5	93.2599	67.842	60.7312	80.8675	17.73	38.6934	7.24834	51.3413	0.020605	0.0296079	0.854353
Chr1	9568935	CG	62	85	72	87.75	91.4383	61.617	67.6991	79.0777	16.6065	37.2242	6.29765	49.6259	0.0268292	0.0346214	0.854353
Chr1	9568936	CHG	36.125	44	46	46.5	35.2908	10.5696	15.5973	16.9056	11.732	33.7594	0.718342	62.3052	0.0421452	0.0260634	0.942752
Chr1	9569066	CG	63.875	68.5	75.75	72.25	93.4255	72.1178	78.0914	89.7978	19.2247	32.9912	12.3415	26.2154	0.00630413	0.0288782	0.257563
Chr1	9569111	CG	63	78.5	76.3333	82.3333	94.7389	72.5279	74.7576	93.2205	38.7709	60.0356	28.1386	14.6876	0.00137379	0.00730038	0.0593931
Chr1	9572463	CHH	15.625	17.25	21.75	20.25	48.9699	29.2628	28.5236	22.3732	11.2747	32.2699	0.77714	73.6381	0.0461656	0.0318781	0.936203
Chr1	9582088	CG	64.125	68.75	72	72.5	7.54857	0.328948	0.623135	0	16.7095	49.9736	0.0773913	5.02253	0.011852	0.00463876	1
Chr1	9603619	CG	6.66667	10	10.25	10	78.4704	3.57143	5.65476	38.1945	13.5304	34.0527	3.26925	461.252	0.0393525	0.0387024	0.854353
Chr1	9603620	CG	11.125	10	14.5	12	66.7857	0	3.03572	25.9943	13.4789	36.653	1.8918	427.112	0.0314354	0.0178926	0.854353
Chr1	9603649	CG	7.16667	11.25	9.75	10	76.5079	4.0625	0	38.9394	13.5133	32.7711	3.88442	471.831	0.03939	0.0453233	0.854353
Chr1	9603650	CG	14.125	13.25	15.25	16	65.027	0	0	27.1429	15.2502	40.4654	2.64263	371.719	0.0180313	0.0114014	0.854353
Chr1	9661117	CG	18.875	19	20	19	93.8639	15.625	1.04167	49.7556	15.2315	37.9986	3.84787	649.818	0.0181322	0.0152001	0.854353
Chr1	9661118	CG	17.875	20.5	21.5	15.75	90.7201	10.7143	0	52.6042	15.9829	37.8809	5.03395	614.065	0.014548	0.0154155	0.854353
Chr1	9702990	CG	20.75	20.75	20	22.75	86.6496	0	1.92308	42.9654	19.4467	48.9826	4.67866	503.59	0.00599307	0.0050196	0.854353
Chr1	9702991	CG	12.25	13.25	18.25	12.75	92.272	1.92308	0	47.7273	19.1592	47.417	5.03032	580.43	0.00640439	0.00573123	0.854353
Chr1	9712076	CG	20	20	22.25	20.75	3.14698	73.5516	83.0952	63.0602	24.7428	71.7825	1.22288	328.488	0.00197794	0.000950006	0.923099
Chr1	9712077	CG	12.625	15	16.5	15.75	5.83334	78.9682	81.6516	64.5833	16.3698	47.7119	0.698766	482.234	0.0130441	0.00558808	0.945111
Chr1	9716018	CG	15.25	21.75	21.5	19.25	6.81471	97.7678	90.75	47.5595	18.4481	44.6873	5.32856	554.94	0.00756811	0.00733598	0.854353
Chr1	9719767	CG	13.125	17	15.25	17.25	54.8943	0	0	26.3889	14.7387	37.406	3.405	272.686	0.0210763	0.0163311	0.854353
Chr1	9719768	CG	14.375	19	17.5	19	63.6435	0	3.46791	25.2668	15.5612	42.1726	2.25556	332.697	0.0164439	0.00945762	0.854353
Chr1	9733986	CG	10	13.25	12.25	8.75	82.0006	20.467	15.3846	23.2143	12.7105	37.853	0.139189	453.491	0.039815	0.0194013	1
Chr1	9759246	CG	16.875	19	16.25	16.5	66.4187	0	1.5625	29.8718	14.2283	37.0991	2.79286	404.885	0.0247251	0.0169526	0.854353
Chr1	9759247	CG	13.6667	16	13.5	11.75	75.5432	0	0	27.0833	26.714	72.1656	3.98812	245.231	0.00278089	0.00192804	0.854353
Chr1	9759254	CG	16.375	19.25	15.75	17.25	66.1405	1.19047	5.04201	27.3809	18.9203	51.1162	2.82242	283.398	0.00676233	0.00425457	0.854353
Chr1	9759255	CG	13.3333	17	13.25	11	75.2501	1.31579	0	26.25	21.3143	58.1166	2.91309	300.37	0.00705841	0.00435206	0.854353
Chr1	9780817	CG	22.5	29	26.75	26.75	85.533	2.67857	0	46.3235	12.4546	30.2443	3.55972	759.972	0.0390338	0.0425095	0.854353
Chr1	9780818	CG	12.875	9.5	12.5	15.25	88.7942	0	3.57143	48.9231	18.3597	44.2797	5.39968	551.019	0.00772769	0.00762481	0.854353
Chr1	9781645	CG	13.875	16.75	17.5	17.75	3.24142	59.2159	20.7442	78.1668	15.5723	29.51	8.60337	398.027	0.0163903	0.0472647	0.681921
Chr1	9782226	CG	38.375	43.25	39.75	39	95.32	1.04167	1.76738	49.5123	22.3621	55.3507	5.86785	525.975	0.00321471	0.00311854	0.854353
Chr1	9782239	CG	37.75	41	37.75	41.25	4.7004	88.3834	89.7064	43.1619	21.2751	51.2465	6.28938	446.587	0.00403836	0.00421243	0.854353
Chr1	9796807	CG	12.7143	13.75	16.5	14.25	5.00531	69.8864	72.7005	29.0441	16.9004	36.3094	7.19597	331.842	0.0144399	0.023324	0.854353
Chr1	9802307	CG	13.75	12	13.5	14	6.48454	90.9589	91.453	51.0606	17.3242	44.1962	3.88813	552.736	0.0100527	0.00768838	0.854353
Chr1	9802308	CG	16.75	14.5	17	16	13.1046	96.1539	94.6428	47.809	14.458	33.7455	4.81422	627.713	0.0229933	0.0261081	0.854353
Chr1	9803720	CG	16	17.75	15.25	12	95.5226	0	1.47059	50.5555	22.8201	55.8518	6.30423	525.294	0.00292198	0.00301671	0.854353
Chr1	9803721	CG	13.375	14	18.25	12.75	96.4682	3.57143	1.78571	47.0833	20.336	51.887	4.56056	577.173	0.00491385	0.0040195	0.854353
Chr1	9804065	CG	12	10.75	13.25	11.25	85.4212	3.86905	1.47059	47.5	13.0146	30.8839	4.07996	658.196	0.03909	0.0469216	0.854353
Chr1	9804066	CG	20.375	18.75	18.5	20.5	85.7351	1.04167	1.31579	46.25	15.6299	38.0157	4.43706	610.458	0.0161175	0.0151682	0.854353
Chr1	9850475	CG	18.875	19.25	17.75	19.25	10.112	77.1767	83.7082	43.5348	12.5355	30.5738	3.51633	528.646	0.0389418	0.0405216	0.854353
Chr1	9871168	CG	14.5	13.75	14	16.25	0.625	72.2013	84.7622	41.9872	15.2917	38.6581	3.6086	535.828	0.0178021	0.0140326	0.854353
Chr1	9871169	CG	14.25	13.5	16.75	14.75	0.892857	85.4637	83.2779	43.1722	18.0651	45.3799	4.40771	514.524	0.00830043	0.00685418	0.854353
Chr1	9875863	CG	12.375	13.5	13.5	12.5	82.6248	4.31548	0	34.8958	28.4752	75.9552	4.73518	305.726	0.00094123	0.000717774	0.854353
Chr1	9936907	CG	12.625	11.5	11	14.5	91.078	25	0	16.9471	16.4306	47.1395	1.07625	605.223	0.0128317	0.00585857	0.923099
Chr1	9936908	CG	21.375	20	21.25	18.25	90.5713	26.6667	1.5625	13.147	17.4237	50.0378	1.11666	565.498	0.00979914	0.00461503	0.923099
Chr1	9948370	CG	22.75	16	21.75	17.25	0	90.3115	90.094	46.6063	19.5122	49.4226	4.557	556.122	0.00590395	0.00485132	0.854353
Chr1	9948371	CG	18.125	19.5	16.25	15.5	3.15238	94.6723	94.3439	46.8297	20.0086	49.1298	5.44796	556.369	0.00528187	0.00496288	0.854353
Chr1	9980527	CG	21.25	21.25	24.5	27.75	48.7146	27.5096	2.35135	38.5325	19.2936	31.2298	13.3255	103.237	0.0062034	0.0368584	0.211595
Chr1	10005993	CG	8	10	8.5	8.33333	37.0238	96.9697	92.8572	91.0714	13.4049	40.046	0.0843466	328.601	0.0437341	0.0257993	1
Chr1	10010367	CG	14	16.5	16.75	14.5	74.5156	0	0	31.2783	25.2862	66.9936	4.43244	294.295	0.00177723	0.00134115	0.854353
Chr1	10010368	CG	23.5	22	21.5	17.75	64.2445	1.08696	3.35968	33.7993	14.6641	36.3665	3.81288	350.013	0.0215867	0.0185534	0.854353
Chr1	10044815	CG	13.7143	13.5	14.75	13.5	80.5662	1.92308	2.27273	34.127	14.8334	39.2193	2.64049	518.062	0.0256275	0.0166125	0.854353
Chr1	10068641	CG	14.375	14.75	13.75	17.25	0	52.5	66.0714	76.2085	24.9085	70.7663	1.97959	285.931	0.00191408	0.00102197	0.854353
Chr1	10068642	CG	15	16	16.25	11.25	0	49.7222	67.2853	70.6893	22.5482	64.1845	1.73001	292.74	0.00309491	0.00165224	0.854353
Chr1	10089763	CG	13	16.25	17	16.25	93.9467	0	3.03309	48.8462	28.7482	71.1324	7.55616	396.496	0.000893237	0.000994945	0.854353
Chr1	10089764	CG	11.5	11	13.25	12	97.7083	0	1.92308	48.5294	20.7845	52.2948	5.0294	600.595	0.00448226	0.00390003	0.854353
Chr1	10104213	CG	17.375	18	16.5	21	95.2753	8.75	1.47059	68.5223	23.6843	48.2213	11.4157	474.295	0.00245046	0.00535148	0.325859
Chr1	10104214	CG	9.5	13.25	14.75	11	88.8426	6.25	0	66.6667	18.0745	32.8439	10.6899	507.252	0.0141566	0.0449389	0.473786
Chr1	10106127	CG	13.625	13.75	12	13.75	0.595237	78.9835	96.875	50	12.5583	32.2787	2.69807	829.584	0.0389418	0.0318457	0.854353
Chr1	10106128	CG	15	16.5	16.75	17.25	0.833334	84.3985	96.4286	47.0588	16.5018	41.4032	4.05111	654.363	0.0125692	0.010277	0.854353
Chr1	10106138	CG	14.875	16.5	16	17.75	3.125	81.0088	96.5278	45.4514	16.5418	40.4974	4.56397	600.933	0.0124354	0.0113644	0.854353
Chr1	10209989	CG	16	22.25	20.25	19.5	94.1886	13.568	0.806453	49.4643	15.9621	39.9199	3.98329	639.167	0.014636	0.0121037	0.854353
Chr1	10210730	CG	16	20.25	21.5	16.75	6.39991	73.5743	92.5126	8.16178	22.9188	30.941	18.9077	414.382	0.00286451	0.0384218	0.106553
Chr1	10316967	CG	14.375	11.75	16.25	17.5	38.3389	5.55555	0	0	11.8882	35.2112	0.226754	181.484	0.0410122	0.0215014	1
Chr1	10318268	CG	13.75	17	16	10.5	75.8496	3.78572	0	20.8333	18.8145	54.0201	1.21173	406.569	0.00692691	0.00343594	0.923099
Chr1	10318269	CG	13	11.75	12	10	84.7827	0	0	20.8333	30.1036	86.8542	1.7283	334.84	0.000689035	0.000348223	0.854353
Chr1	10318461	CG	17.375	22	19	22.25	11.1645	69.4083	77.5792	88.3327	21.9645	63.7776	1.0579	340.634	0.00349271	0.00170029	0.923099
Chr1	10318462	CG	16.625	14.5	19.75	14.25	10.6314	69.0241	80.9363	88.5992	15.7895	45.8032	0.782598	497.323	0.0153815	0.00659532	0.936203
Chr1	10379672	CG	12	11	12	12.75	10.0426	80.9921	79.2735	56.5341	16.6413	46.2161	1.85386	402.127	0.0120897	0.00634683	0.854353
Chr1	10414231	CG	9.125	9.25	11.75	10	89.4742	0	0	60	25.8856	58.9527	9.35201	419.939	0.0022357	0.00314679	0.599816
Chr1	10414232	CG	14.25	16	17	18.5	83.6431	0	0	41.9318	22.4971	56.1834	5.65397	414.642	0.00312757	0.00294133	0.854353
Chr1	10425446	CG	16.5	14.5	15.75	21	9.68045	94.7861	90.4808	29.8039	23.8339	45.4745	13.0136	405.877	0.00237915	0.00679616	0.224106
Chr1	10425447	CG	14.2857	14.5	15	13.5	8.55493	92.915	98.8636	28.5714	19.5687	35.5181	11.5941	524.203	0.00757816	0.0257324	0.344026
Chr1	10449620	CG	17.875	22.5	21	21.75	76.4035	3.46154	5.50595	66.7567	26.672	43.8751	18.0704	286.365	0.00134292	0.00791841	0.130036
Chr1	10449621	CG	9.25	10	12.75	10.25	74.8214	6.66667	2.08333	68.8835	20.2325	30.8305	14.9335	372.951	0.00502592	0.0390379	0.182378
Chr1	10469661	CG	11.875	13.5	14	14	90.1347	0	0	51.1555	20.5132	48.3728	6.58341	529.995	0.00474181	0.00528213	0.854353
Chr1	10469662	CG	19.125	17.25	16.25	16.5	92.174	0	0.892857	51.5625	18.8411	44.8499	5.83662	597.024	0.00688522	0.00721282	0.854353
Chr1	10484955	CG	12	13.5	12.75	12.25	92.6545	0	5.72917	52.2436	19.8756	47.532	6.04734	543.027	0.00543572	0.00566909	0.854353
Chr1	10484956	CG	14.375	17	17.25	18.25	94.261	1.13636	1.47059	44.6023	22.4351	57.5788	4.86318	514.031	0.0031682	0.00265726	0.854353
Chr1	10497206	CHH	28.375	27.25	33.25	26.75	6.70811	1.58654	1.5873	0	10.3823	29.8392	0.653841	5.13543	0.0578113	0.0450677	0.948957
Chr1	10515072	CG	12.875	14.25	15.5	14.25	94.5028	3.33332	2.5	53.3333	18.7999	45.0272	5.68633	596.134	0.00694904	0.0070838	0.854353
Chr1	10546424	CG	17.625	21	14.75	20.25	58.0718	1.31579	0	23.5714	12.2077	32.7571	1.93294	363.059	0.0395339	0.0297971	0.854353
Chr1	10546425	CG	9.875	13.5	10.25	10	65.6525	0	0	30.8333	25.6966	65.7625	5.66362	223.813	0.00163536	0.00146742	0.854353
Chr1	10633656	CG	16.875	17.25	18.75	18.25	69.3279	0	60.375	0	20.9045	34.1486	14.2825	340.291	0.0043683	0.0247108	0.188973
Chr1	10682212	CG	21.375	23.5	21.5	22.25	90.825	1.66667	2.78638	44.1742	20.1634	51.4514	4.51938	519.407	0.00510326	0.00415067	0.854353
Chr1	10687036	CG	15	16.75	23.5	20	2.89078	92.6255	92.967	59.2803	26.7013	72.7766	3.6636	408.854	0.00133526	0.000883802	0.854353
Chr1	10687037	CG	11.625	10.25	17	12.5	2.41071	97.2222	100	51.6234	35.6191	89.5474	8.65493	322.697	0.000420491	0.000460896	0.711909
Chr1	10688288	CG	18.625	18	18.75	18	2.86378	88.3974	87.5431	47.7273	15.7555	40.2229	3.52172	613.354	0.0155354	0.0117147	0.854353
Chr1	10688289	CG	15.375	14.75	17.75	17.75	3.07562	93.4772	96.1842	48.4037	22.492	55.935	5.7705	499.312	0.00313102	0.00299885	0.854353
Chr1	10698941	CHH	16.5	16.75	16.75	13.5	52.4856	70.5022	77.399	66.1905	14.6579	38.2552	2.85926	44.7173	0.0216321	0.0147258	0.854353
Chr1	10746597	CG	17.375	19	18.5	15	49.7586	93.0882	94.9074	100	10.0413	29.8254	0.149212	344.103	0.0642191	0.0451535	1
Chr1	10761189	CG	16.625	14	18	14.5	90.1041	0	0	41.25	24.3905	62.9624	5.10461	444.451	0.00212474	0.00180791	0.854353
Chr1	10761190	CG	12.875	13.5	13.75	15	78.7091	1.66667	5.76023	45.5736	18.1328	43.0662	5.66603	415.303	0.00816157	0.00860931	0.854353
Chr1	10780750	CG	17.5	16.25	15.75	17.25	73.0617	1.66667	0	42.2794	13.8708	32.509	4.55171	503.799	0.0277126	0.0308594	0.854353
Chr1	10780751	CG	11.5714	11.25	11.25	13	76.2443	4.51389	2.27273	45.6161	15.6229	35.7253	5.57172	427.524	0.0204398	0.0250612	0.854353
Chr1	10781290	CG	11.375	11	12	16.25	2.70467	96.875	94.1388	94.2857	335.522	1006.1	0.232647	40.7284	8.16011e-11	9.44249e-11	1
Chr1	10781291	CG	17.125	15.5	21	17.25	3.74666	92.5	92.7778	89.5518	304.175	911.896	0.314603	40.6359	1.54726e-10	1.75066e-10	0.998453
Chr1	10787913	CG	18.125	19	22.75	20.5	54.1614	0	3.40196	10.8359	18.3578	53.9427	0.565315	217.287	0.00772978	0.00345411	0.957096
Chr1	10799134	CG	16.125	14.25	15	14.25	28.4053	84.1369	88.8691	82.8749	13.7812	41.1319	0.105764	377.667	0.0285074	0.0105968	1
Chr1	10812798	CG	12.1429	11.25	13.5	12.75	98.9796	0	4.34028	56.25	21.7769	50.8176	7.25651	539.977	0.00480998	0.00551321	0.854353
Chr1	10812799	CG	13.2857	13	11.75	15.5	95.6944	1.78571	5	58.1448	22.2099	50.075	8.27737	484.135	0.00443636	0.00583715	0.777937
Chr1	10842150	CG	20.625	15.75	14.75	16.25	3.90625	97.5595	100	50	20.7555	51.2776	5.49445	578.507	0.00450848	0.00420369	0.854353
Chr1	10842151	CG	11.75	10.5	12.75	13.25	2.45536	100	98.5294	45.6597	23.4794	56.0673	7.1855	533.503	0.0025522	0.00296996	0.854353
Chr1	10849729	CG	14.75	17	16.5	15	1.92308	91.9913	95.0189	44.3681	20.6702	50.0954	5.95767	541.895	0.00458723	0.00459497	0.854353
Chr1	10849730	CG	11.75	12.5	10.75	12.75	4.17892	100	94.1559	50	17.6511	43.8011	4.57616	653.224	0.00923101	0.00797598	0.854353
Chr1	10858738	CG	17.125	20.75	20.75	19	0	91.6084	83.0127	50	15.7456	41.3109	2.96292	651.381	0.0155808	0.010384	0.854353
Chr1	10858739	CG	10.4286	11.75	15	11	0	96.1648	79.8181	46.7172	18.358	45.5759	4.7491	534.551	0.0100118	0.00858555	0.854353
Chr1	10882693	CG	19.625	23	25	18.25	10.4928	89.5781	92.4114	90.625	78.6268	235.756	0.0624121	131.541	1.47874e-06	8.62011e-07	1
Chr1	10882694	CG	9.375	13	12.25	10.75	17.6844	97.0588	95.3922	86.9097	49.2354	146.436	0.635227	186.53	3.31327e-05	1.59218e-05	0.950278
Chr1	10913994	CG	15.75	17.5	18	16.5	19.2031	75.7671	74.32	55.0806	12.5876	34.5853	1.58876	335.765	0.0389418	0.0233211	0.869283
Chr1	10913995	CG	13.75	11.75	14.5	13.75	17.3053	67.0833	72.9071	68.2433	17.637	52.6042	0.153421	247.74	0.00926646	0.0038108	1
Chr1	10914171	CG	11	12.75	17.25	11.75	33.539	84.0387	89.6651	68.2387	11.0778	30.4146	1.40933	350.233	0.0480757	0.0414612	0.905065
Chr1	10914172	CG	20.5	18.75	20	23.75	42.3458	82.3031	79.2202	74.9484	10.1149	29.835	0.254872	214.082	0.0626599	0.0450939	1
Chr1	10933449	CG	20.625	21.25	20.75	26.75	72.1756	1.78571	11.2727	35.8824	13.7674	35.4401	2.93107	422.649	0.0286274	0.020875	0.854353
Chr1	10940462	CG	10.6667	9.25	11.75	9.75	96.7593	17.0635	8.33335	64.011	16.0951	34.4886	6.89831	519.962	0.0231399	0.0367112	0.854353
Chr1	10940463	CG	14.375	16.75	19.25	18.5	96.4623	21.3439	0.806453	56.6666	17.0179	40.1977	5.42799	588.289	0.0109079	0.011745	0.854353
Chr1	10945768	CG	16.375	13.75	18.5	18.5	3.66843	83.2704	96.25	45.1128	17.2163	41.9146	4.86713	580.697	0.0103458	0.00972909	0.854353
Chr1	10945769	CG	12.125	13.25	20.25	17	5.0662	90.4125	92.4564	41.7471	24.3826	57.065	8.04133	409.877	0.00212812	0.00275399	0.782626
Chr1	10965845	CG	6.71429	7.33333	6.25	8.33333	13.288	72.381	57.2222	73.0159	16.8249	48.1014	1.18666	242.46	0.0254451	0.012166	0.923099
Chr1	10999092	CG	11.375	18.75	14.25	18.25	14.6081	93.2583	89.9039	55.6736	15.7004	40.2359	3.43271	504.086	0.015795	0.011702	0.854353
Chr1	11004235	CG	11.8571	13	17.5	17.5	68.211	0	1.875	21.4546	12.2142	34.2469	1.19786	471.493	0.0424082	0.030135	0.923099
Chr1	11017055	CG	15.375	15.25	12	18.75	64.4613	1.25	2.08333	34.8191	17.0694	41.695	4.75665	308.229	0.0107549	0.00996751	0.854353
Chr1	11017056	CG	18.75	16.75	21	21.5	57.1546	1.38889	2.17392	27.3246	16.8348	43.3441	3.58017	243.16	0.0114645	0.00836372	0.854353
Chr1	11029286	CG	13	12.75	17.5	14.75	53.8138	3.125	1.31579	25.9615	16.1664	41.636	3.43161	219.954	0.0138198	0.0100271	0.854353
Chr1	11042270	CG	16.625	20.5	17.25	15.25	97.0665	1.08696	2.27743	48.3333	20.3528	51.3184	4.87004	596.132	0.00489689	0.00419144	0.854353
Chr1	11042271	CG	10.4286	10	9.25	9	96.7857	5	0	48.6111	20.5272	50.9886	5.29647	539.978	0.00617762	0.00544333	0.854353
Chr1	11044816	CG	8	10.25	9	10	4.90843	25.1894	80.4564	57.5369	17.1891	32.3382	9.61458	320.21	0.0175126	0.0478337	0.607424
Chr1	11047219	CG	8.83333	6.75	8.25	7.33333	3.8961	77.5	95	28.5714	19.5739	40.31	9.20586	427.5	0.0137795	0.0250942	0.719452
Chr1	11087093	CG	19.25	21.5	20	21	87.7587	1.25	3.4632	43.6141	19.0249	48.1805	4.44717	511.444	0.00660431	0.00536974	0.854353
Chr1	11087094	CG	19.125	19.75	20.5	17.75	90.2455	0	0	41.4216	24.4635	63.0968	5.14678	444.484	0.00209307	0.00178891	0.854353
Chr1	11092440	CG	21.25	23.5	26.5	22	77.0522	19.5982	0	37.5	11.7205	29.9455	2.60797	539.581	0.0422428	0.0443819	0.854353
Chr1	11100609	CG	10.6667	9.5	8.25	9.25	12.8705	81.7262	50	72.9911	29.2555	74.6813	6.54256	164.201	0.001854	0.0016669	0.854353
Chr1	11100610	CG	13.875	16	17.25	15.5	19.1471	80.2083	71.5734	70.2014	12.8778	38.0135	0.309912	379.851	0.0383544	0.0151722	0.999734
Chr1	11106517	CG	14.875	11.25	15.25	16.25	6.82904	89.5833	98.8095	100	205.782	613.181	2.08293	62.4272	2.10696e-09	2.0885e-09	0.854353
Chr1	11106518	CG	15	14	15.5	13.25	4.58333	96.1648	99	96.0526	465.85	1396.79	0.379598	29.3962	9.3733e-12	1.43263e-11	0.984322
Chr1	11130993	CG	18	21.5	19.5	21.25	49.7118	0	0.961538	0	25.2751	75.8093	0.0079809	154.461	0.00178052	0.000723361	1
Chr1	11130994	CG	12.75	18.5	15.5	16	28.3006	0	0	4.07754	9.94067	29.4473	0.187368	118.315	0.0662998	0.0476974	1
Chr1	11131229	CG	17	18	22	20.25	48.9076	1.85185	0	1.38889	86.3022	258.732	0.087545	42.4369	7.86032e-07	4.7848e-07	1
Chr1	11131230	CG	12.375	11.25	16.25	11.25	48.8939	0	0	1.5625	11.754	35.2415	0.0102137	318.708	0.042009	0.0214178	1
Chr1	11159646	CG	14.125	14.25	12.75	16.5	92.4685	0	0	48.5363	22.1547	54.2623	6.10093	514.844	0.00335514	0.00337387	0.854353
Chr1	11159647	CG	11.1429	10.75	12.3333	10.25	75.3387	2.08333	2.22222	36.875	19.8284	49.7498	4.86764	315.417	0.00955457	0.00781808	0.854353
Chr1	11160691	CG	10.5714	8	11.25	8.25	1.19048	90.8333	91.1654	43.75	17.3474	41.7834	5.12941	580.336	0.01287	0.0125319	0.854353
Chr1	11252547	CG	16.4286	18	18.5	19.25	96.8056	22.8801	0.892857	64.0351	18.0479	38.4658	7.83891	524.232	0.0107845	0.0180699	0.854353
Chr1	11252548	CG	13.375	15.75	16	15.5	99.0385	20.9559	0	62.4199	19.4848	43.9068	7.27379	554.928	0.00594108	0.00789878	0.854353
Chr1	11254322	CG	10.25	9	11	12	1.38889	94.8718	32.1008	90	24.4482	50.9042	11.2203	390.917	0.00405139	0.00713197	0.419247
Chr1	11254323	CG	26.875	25.25	27.75	26.5	2.10359	91.6718	26.8056	91.1716	25.5301	50.8928	12.8487	433.292	0.00169247	0.00432977	0.23157
Chr1	11260564	CG	10.75	11.5	11.5	13.25	10.044	81.7193	87.445	45.1221	16.3453	39.7631	4.63636	454.865	0.0131363	0.0123259	0.854353
Chr1	11273827	CG	14.375	19.25	18.25	14	76.665	1.13636	0	1.47059	83.4507	250.309	0.021577	110.168	9.89363e-07	5.86707e-07	1
Chr1	11273828	CG	13.75	14.5	11.25	12	78.8277	0	2.5	1.92308	76.4391	229.208	0.0546987	125.305	1.79473e-06	1.03121e-06	1
Chr1	11275339	CG	11.125	14.5	15	11	71.552	0	0	32.8125	17.5609	45.3068	3.68796	389.252	0.00945125	0.00690213	0.854353
Chr1	11275340	CG	9.5	12	11.75	8	72.2334	1.5625	0	38.7013	14.9018	36.309	4.19825	457.258	0.0200503	0.0186936	0.854353
Chr1	11301974	CHH	8.83333	7.5	9.75	6.75	9.6633	0	0	0	11.8528	35.5585	1.39435e-32	10.5043	0.0508398	0.0323117	1
Chr1	11361396	CG	20	19.75	21.75	19.25	94.8273	0	1.08696	50	18.5666	45.4843	5.10768	638.734	0.00734812	0.00679055	0.854353
Chr1	11361397	CG	14.125	17	16.5	15.25	92.8563	0	3.03309	49.1979	19.92	48.8807	5.4397	558.955	0.00538603	0.00506112	0.854353
Chr1	11365451	CG	14.375	12.5	14.5	12	78.221	6.66667	0	37.013	13.6026	35.1772	2.81529	553.005	0.0301964	0.0215996	0.854353
Chr1	11398116	CG	14.25	19	19	17	3.91293	96.2222	98.4375	52.2727	19.6467	49.7872	4.57637	592.559	0.00573212	0.00470555	0.854353
Chr1	11398117	CG	13.75	14.5	16	15.75	2.89303	98.0769	93.6508	52.4057	24.5049	62.7442	5.38527	471.236	0.0020752	0.00183689	0.854353
Chr1	11399972	CG	21.25	19	22.5	18.75	16.2196	92.1888	95.0992	48.3879	14.0964	32.6886	4.80036	570.643	0.0257786	0.0300902	0.854353
Chr1	11415253	CG	18	22	24.5	23.25	75.5612	1.13636	1.04167	34.1875	20.5238	53.4832	4.04405	361.195	0.00473099	0.00357451	0.854353
Chr1	11417545	CG	15.25	13.5	15.75	12	83.5308	6.01604	16.7484	38.2598	14.0047	37.7644	2.12485	507.513	0.0265439	0.0156367	0.854353
Chr1	11419831	CG	14.4286	10.5	12.5	12.75	88.1616	2.27273	2.27273	36.6542	19.5361	51.925	3.34164	471.657	0.00763021	0.00506168	0.854353
Chr1	11419832	CG	15.25	15.25	14.5	12.5	92.0883	0	0	46.1458	25.002	62.4496	6.27812	452.245	0.00187869	0.001875	0.854353
Chr1	11432530	CG	11.375	15.75	12.75	12.5	5.64102	98.913	90.9874	45.8333	17.2156	41.0919	5.27741	621.412	0.010348	0.0106416	0.854353
Chr1	11432856	CG	11	14.5	17.5	11.25	93.234	2.08333	1.04167	46.6667	19.5675	49.2258	4.73831	572.694	0.0058351	0.00492395	0.854353
Chr1	11432857	CG	12.25	12	12.75	10.5	88.2371	2.38095	0	53.502	25.1521	56.8817	9.28723	377.976	0.0025522	0.00360377	0.609709
Chr1	11467329	CG	11	10.75	12.25	9.75	17.318	100	97.9167	50.5953	26.7723	61.6341	9.34139	334.318	0.00131756	0.00198983	0.563668
Chr1	11468263	CG	17.25	20	18.5	22.75	54.6463	92.6615	92.0076	94.0761	9.81996	29.4224	0.0187159	238.919	0.0690005	0.0478695	1
Chr1	11468402	CG	23.5	24.5	28	24	92.5947	25.3124	22.5214	75.7592	18.6348	35.6885	10.1079	355.295	0.00722832	0.0202277	0.461014
Chr1	11468403	CG	27.25	41.5	29.75	28.75	94.225	44.9241	56.9455	86.5936	19.5473	32.994	12.824	143.474	0.00585974	0.0288696	0.232749
Chr1	11534249	CG	14.375	20.5	18.5	15.75	61.7262	18.8889	0	1.66667	14.9195	42.204	1.27732	342.474	0.0199466	0.00942702	0.923099
Chr1	11534250	CG	17.625	17	18	13.75	68.283	15.9091	0	2.77778	18.3052	53.2514	0.832135	347.097	0.00782682	0.00363339	0.924927
Chr1	11540878	CG	13.875	21.5	14.25	18.25	1.04167	93.7735	90.8088	61.2368	32.3689	89.7124	3.69722	350.159	0.00045322	0.00029047	0.854353
Chr1	11540879	CG	12.25	10	11.75	8.5	6.34202	93.8811	100	53.125	24.6482	62.2752	5.83478	445.12	0.00201663	0.0018999	0.854353
Chr1	11542744	CG	14.75	16.5	12.75	13	0	89.375	88.0472	38.8158	29.645	70.2292	9.35284	355.095	0.000751449	0.0010627	0.562016
Chr1	11542745	CG	18.375	18.25	23.75	19	0.543479	96.3573	83.339	44.2099	20.6465	50.6185	5.66042	520.564	0.00460865	0.00441967	0.854353
Chr1	11554959	CG	17.25	19.5	18.5	19.75	93.8195	12	3.82205	43.0206	16.9126	44.9234	2.90719	588.353	0.0112244	0.0071586	0.854353
Chr1	11568027	CG	9.85714	14	14.25	12.5	86.7878	0	0	46.4286	15.8644	37.9025	4.84541	593.169	0.0190999	0.0192936	0.854353
Chr1	11568028	CG	9.875	10	11.25	10.75	93.01	0	0	50	17.9571	43.5043	5.18356	643.059	0.00852735	0.00823149	0.854353
Chr1	11637311	CG	14.25	13.75	13	14.75	26.3188	82.3031	72.7778	69.4853	10.1834	29.6217	0.464307	381.742	0.0613553	0.0464918	0.969507
Chr1	11654568	CG	17.875	16.75	24.75	21.25	52.7542	0	0.961538	0	47.0875	141.236	0.0131934	93.4363	4.4272e-05	1.98735e-05	1
Chr1	11654569	CG	12.4286	13.5	14	13	40.5896	0	0	0	18.7913	56.374	3.52977e-32	129.204	0.00902322	0.00372725	1
Chr1	11658108	CG	17.375	16.5	18.25	15	4.2854	79.5149	91.8899	35.6731	30.3489	67.5931	11.7268	297.641	0.000659039	0.0012827	0.300266
Chr1	11658109	CG	16.5	17.75	19.75	16.25	3.67857	88.6111	92.6915	46.0606	18.2372	45.0756	4.81799	553.707	0.00795513	0.00705241	0.854353
Chr1	11658330	CG	13.75	14	14.25	11.75	0	94.0351	94.9737	43.1818	24.8104	59.8155	7.30786	480.7	0.00195043	0.0022665	0.854353
Chr1	11658331	CG	17.625	21	17.5	19.25	0.78125	95.0442	95.4044	48.913	19.4515	49.0005	4.67704	611.449	0.00598729	0.00501296	0.854353
Chr1	11658360	CG	13.875	14.25	12.25	11.25	3.125	97.5	94.5055	47.7273	19.1759	47.1452	5.19131	600.298	0.00637949	0.00585557	0.854353
Chr1	11658361	CG	18.5	16	18.75	19.75	2.81593	95.1042	98.8095	48.8095	19.1086	47.2937	5.01601	618.941	0.00648029	0.00579166	0.854353
Chr1	11667492	CG	18.875	20.75	17.25	18.5	0.78125	41.4021	73.41	14.8364	17.6389	29.4611	11.7277	293.386	0.00926218	0.0476072	0.300168
Chr1	11689450	CG	17.75	17.75	15.5	16.25	92.875	0	3.17461	44.9666	24.1249	61.4477	5.46349	461.078	0.00224075	0.00201749	0.854353
Chr1	11689451	CG	14.5	14.75	15.75	17.5	92.6089	2.08333	1.5625	47.4428	20.6111	51.4237	5.20482	533.192	0.00464422	0.00415952	0.854353
Chr1	11694784	CHH	16.375	23.25	23.5	18.5	5.12984	0	0	0.961538	12.5001	36.6855	0.40734	3.02632	0.0390338	0.017816	0.978999
Chr1	11697321	CG	13.625	14	15.25	14	6.92356	61.1681	67.5318	26.5385	14.9674	31.9873	6.45743	301.479	0.019653	0.0331375	0.854353
Chr1	11702176	CG	20.875	21.5	19	23.75	65.2718	1.25	7.81251	14.7086	18.4136	54.0012	0.619749	292.332	0.00762848	0.00344071	0.951747
Chr1	11741642	CG	19.125	22	26.5	18.5	74.5551	0	1.31579	0	19.8923	59.6663	0.00522361	441.918	0.00541616	0.00229288	1
Chr1	11741643	CG	17.375	16.5	23.5	15.5	71.2595	0	3.3685	0	17.8041	53.3439	0.0341796	442.636	0.00886921	0.00360888	1
Chr1	11748915	CG	8.85714	10.5	10.25	10	1.5873	81.8791	97.5	40.4545	16.8561	38.7209	5.92367	586.82	0.0146049	0.0175524	0.854353
Chr1	11748916	CG	13.375	17.5	19.5	20.5	0.833334	71.4732	91.0704	42.8649	16.3547	40.4113	4.32638	543.371	0.0131001	0.0114712	0.854353
Chr1	11796257	CG	20.875	21.25	27.75	26.75	9.76967	88.8996	94.1092	46.6371	14.8112	35.4526	4.4905	603.772	0.0206134	0.0208448	0.854353
Chr1	11796258	CG	11.125	13.5	12.25	17	12.2123	93.0803	92.3809	51.6977	13.5061	33.5023	3.50792	640.101	0.0311546	0.0269736	0.854353
Chr1	11846891	CG	11.75	9.25	6.75	9.75	14.0575	82.2815	75.9091	68.9286	11.4743	33.7624	0.330212	540.329	0.0442891	0.026054	0.995089
Chr1	11846892	CG	16.375	19.25	21.75	16.75	20.9848	84.8344	84.8611	64.1422	11.5197	32.1957	1.18172	483.728	0.0437512	0.0322002	0.923099
Chr1	11847907	CG	9.625	11.5	11	10.75	0.78125	92.5	97.4359	47.2222	18.0038	44.5669	4.72227	609.785	0.0109074	0.00945984	0.854353
Chr1	11847908	CG	15.125	13	18.75	11.75	0.892857	100	93.1166	47.7273	21.0449	52.0347	5.55	581.383	0.00423814	0.00397647	0.854353
Chr1	11866643	CHH	14.375	18.75	16.25	13.5	0	3.66632	0.961538	7.4359	28.3092	40.6385	22.1445	1.90997	0.000972178	0.0111848	0.0513624
Chr1	11916381	CG	13.75	13.75	18	18.25	65.5107	0	9.0852	15.2778	15.4248	44.9317	0.67131	351.848	0.0171057	0.00715253	0.947298
Chr1	11916382	CG	10.875	15.5	16.5	13	61.0254	0	15.4306	13.6364	14.3673	41.2445	0.928729	306.709	0.0236317	0.0104571	0.923099
Chr1	11916388	CG	10.375	15	17.75	13	77.9342	20.7933	1.38889	28.0555	10.6474	29.4505	1.24587	610.218	0.0534942	0.0476757	0.923099
Chr1	11926330	CG	18.25	19.25	15.25	12.75	77.1495	0	0	35.1589	23.6863	61.2357	4.91159	335.574	0.00244983	0.00204374	0.854353
Chr1	11926331	CG	8	10.75	10.75	10.25	85.2381	0	2.77778	35.2778	26.5786	70.4217	4.65702	330.467	0.0019725	0.00149283	0.854353
Chr1	11938384	CG	16.75	19.25	20.5	20.25	0.625	81.3955	90.5416	45.8333	15.9892	40.6669	3.65039	611.287	0.0145225	0.0111474	0.854353
Chr1	11938385	CG	17.625	15.5	21.25	17.25	0.480769	84.5588	88.9334	48.1482	14.4092	37.423	2.90231	691.015	0.0233372	0.0162971	0.854353
Chr1	11942568	CG	17.25	21.5	18.25	16	81.162	2.33696	10	41.2308	17.2486	43.9819	3.88193	437.379	0.0102583	0.00784221	0.854353
Chr1	11942569	CG	13.875	15.75	15.75	17.5	81.6929	0	10.8696	40.3676	15.1574	38.7268	3.37264	517.465	0.0185522	0.0139179	0.854353
Chr1	11950589	CG	20.875	23.5	22.75	22.5	52.9727	2.70833	1.74279	2.54329	159.536	478.526	0.0414737	25.7243	1.1931e-08	9.81537e-09	1
Chr1	11950590	CG	9.14286	11.5	12.75	14.25	47.4974	0	0	2.08333	39.7569	119.128	0.0711866	81.2939	0.000224212	9.6973e-05	1
Chr1	11953949	CG	13	13	13.5	15.25	45.6175	0	2.5	14.1072	18.8133	53.3063	1.56681	144.662	0.00692871	0.00361951	0.87279
Chr1	11953950	CG	14	16.75	17	18.5	52.9196	0	0	15.7989	28.7379	81.2521	2.48083	134.151	0.00089486	0.000500944	0.854353
Chr1	11954530	CG	19	19	16.5	16.5	69.7302	1.25	1.19047	24.6377	21.1637	58.6429	2.42414	301.621	0.00413594	0.00246367	0.854353
Chr1	11954531	CG	13.125	16.25	10.25	13.75	59.9612	1.47059	0	32.4147	17.0909	41.4897	4.89146	274.002	0.0106968	0.0101843	0.854353
Chr1	12118180	CG	17.875	20.5	22.25	16	46.2559	0	0	24.987	25.0745	60.6086	7.30744	113.921	0.00185331	0.00213833	0.854353
Chr1	12118181	CG	13.75	16.25	13.25	12	47.3693	1.66667	0	19.8718	16.401	43.721	2.741	177.33	0.0129333	0.00804188	0.854353
Chr1	12126057	CG	12.5	9.5	12.25	13.75	83.0688	0	13.9881	42.6471	14.1029	35.5184	3.39509	556.837	0.0257249	0.0206733	0.854353
Chr1	12126058	CG	14.375	18.75	17	13.5	80.4691	1.25	11.3426	47.0833	12.5595	29.8226	3.92799	590.626	0.0389418	0.045172	0.854353
Chr1	12129141	CG	15.875	18.75	19.5	18.5	72.7144	1.38889	1.19047	38.6471	15.5321	38.1017	4.24725	438.119	0.0165873	0.0150137	0.854353
Chr1	12129142	CG	14	19	15	15	74.699	1.19047	3.45238	43.992	15.4556	36.1497	5.1085	454.215	0.016952	0.0190679	0.854353
Chr1	12141234	CHH	15.375	15	13.25	14.5	26.9524	52.0833	50.8333	49.6591	9.8849	29.5281	0.0632794	92.902	0.0674699	0.0471428	1
Chr1	12195734	CG	20.375	21.5	21.25	20.5	85.3891	2.55952	0	48.0016	13.3951	31.9243	4.13051	706.236	0.0323003	0.0334309	0.854353
Chr1	12244879	CG	10.2857	11.5	13	13.75	0.892857	89.3884	91.4286	50.3151	16.2692	41.8044	3.50162	613.277	0.0170687	0.0125046	0.854353
Chr1	12244880	CG	18.375	20.75	17	21	0.595237	96.4609	96.6667	46.1538	22.5423	55.1936	6.21662	545.032	0.00309833	0.00315513	0.854353
Chr1	12245180	CG	15.125	18	20	18	67.23	0	3.26087	37.605	13.9362	33.4008	4.20392	412.995	0.0271332	0.02734	0.854353
Chr1	12255583	CG	11.875	15	13.5	16	14.1095	32.8381	61.9048	38.0299	14.413	30.0136	6.61272	145.36	0.0233134	0.0439356	0.854353
Chr1	12275116	CG	15.25	17	19	15.75	45.6601	88.701	92.2104	71.9286	18.3849	48.7536	3.20058	146.844	0.00767974	0.00511572	0.854353
Chr1	12293593	CG	13.875	18	19.25	14.75	5.41666	78.0653	75.0704	37.619	17.603	42.2408	5.28405	384.486	0.00934907	0.00938883	0.854353
Chr1	12307588	CG	17.25	15.5	18.75	13.75	27.7575	4.80391	2.77778	2.27273	13.4482	40.1441	0.100237	71.6115	0.0317527	0.0118125	1
Chr1	12309011	CG	13.25	17	12.75	13.5	79.9832	0	2.27273	38.0208	17.5592	44.9802	3.84874	472.653	0.0094556	0.00711706	0.854353
Chr1	12309012	CG	16.5	18.75	16	18.75	80.6726	1.13636	0	39.8809	20.7009	52.1263	4.98817	413.368	0.00456057	0.00394862	0.854353
Chr1	12309019	CG	13.25	17.5	14.25	14.25	69.8485	4.88722	6.08974	37.8571	15.2126	37.9356	3.85116	363.116	0.018239	0.0153171	0.854353
Chr1	12309020	CG	16.375	18	17	19.25	68.7048	0	1	37.6263	13.3393	32.1219	3.94796	465.763	0.0328978	0.0325368	0.854353
Chr1	12309275	CG	9.625	9.75	12.5	12.5	92.9167	0	0	46.7471	22.0502	54.9882	5.58125	522.055	0.00342996	0.00320371	0.854353
Chr1	12309276	CG	16	19.75	21.75	22.5	83.8368	0	0	49.3175	16.4564	38.0504	5.65939	573.022	0.0127363	0.0151007	0.854353
Chr1	12309584	CG	18.75	21.75	21.5	20.75	70.5211	8.20707	5.43478	34.4511	15.9492	41.8277	3.00996	340.731	0.0146865	0.00982543	0.854353
Chr1	12309605	CG	18.625	19.5	22.75	20.5	68.8533	1.31579	45.883	44.4389	26.2882	45.6292	16.6177	154.37	0.00145136	0.00670354	0.182147
Chr1	12309650	CG	11.875	13.5	11.75	15.5	47.5108	0	0	15.4762	11.1389	31.109	1.15389	276.76	0.047392	0.037493	0.923099
Chr1	12309651	CG	16.75	19.75	22.25	18.5	34.8406	1.13636	1.04167	11.2745	20.3025	57.322	1.7927	77.1653	0.0049504	0.00270354	0.854353
Chr1	12342262	CG	16.375	17.5	21.75	19.5	68.5745	7.14285	3.16017	32.9529	13.9205	36.3565	2.70244	387.213	0.0272713	0.0185794	0.854353
Chr1	12373375	CG	16.25	13.25	14	14.25	65.0981	2.77778	2.08333	11.1336	38.387	113.814	0.673577	150.648	0.000161858	7.23354e-05	0.947072
Chr1	12373376	CG	14.1429	11.5	16.5	13.75	63.3248	2.27273	0	4.7619	102.395	306.339	0.422826	53.6658	6.11819e-07	3.97627e-07	0.976478
Chr1	12373428	CG	16	11	13.75	13	66.5151	12.2727	0	0	41.038	120.526	1.29406	155.191	0.000106535	5.15293e-05	0.923099
Chr1	12373429	CG	13.375	14	14.25	14	62.8379	0	0	3.57143	37.5945	112.574	0.104951	162.044	0.000183987	7.72159e-05	1
Chr1	12373441	CG	15.625	11	15.25	13.25	58.3135	8.05555	0	2.77778	57.8446	171.93	0.801702	83.5413	1.16073e-05	6.0067e-06	0.931454
Chr1	12373442	CG	13.75	13.75	14.75	15	59.976	3.75	2.77778	11.2623	32.0592	95.0086	0.584418	147.572	0.000478712	0.000210067	0.954919
Chr1	12476757	CG	6.66667	9.66667	6.5	11.3333	89.9537	71.6728	45.7143	69.8413	31.4399	64.0816	15.119	49.9428	0.00321973	0.00580664	0.245878
Chr1	12533573	CG	13	12.5	20.75	17	87.7822	40.8978	18.7897	4.0625	14.8199	39.3648	2.54745	539.756	0.0205642	0.0129112	0.854353
Chr1	12533574	CG	17.125	13.25	16.25	13.25	85.4105	29.0909	18.0162	3.84615	14.8496	42.1464	1.20113	533.241	0.0203781	0.00948427	0.923099
Chr1	12569921	CHH	19.125	22.75	23.25	19.25	0.357142	3.40201	6.87788	5.20468	12.3916	30.5162	3.32921	3.63066	0.039154	0.0408455	0.854353
Chr1	12588932	CG	17	18.5	15.5	12	92.9921	1.85185	0	48.2143	18.6837	46.1848	4.93307	605.103	0.00714322	0.00636479	0.854353
Chr1	12588933	CG	21.625	28.25	23.5	24.5	81.9724	2.08696	1.31579	44.4535	18.1294	44.1097	5.13921	474.311	0.00816888	0.00774397	0.854353
Chr1	12609143	CG	19	21.25	22.25	20	68.1065	0	3.96525	37.9386	12.7465	30.6583	3.79068	458.888	0.0389418	0.0400218	0.854353
Chr1	12609144	CG	16.125	19	15	13.75	62.5777	0	1.47059	33.5665	14.208	34.6117	4.00621	359.278	0.0248814	0.0232439	0.854353
Chr1	12616430	CG	16.375	16	15.25	15.75	59.9102	0	0	32.6817	16.4687	39.6207	4.89271	291.071	0.0126944	0.0125319	0.854353
Chr1	12616431	CG	19.625	26.25	19.25	20	64.9908	0	2.27273	29.6875	22.1976	57.7005	4.44616	245.618	0.00332513	0.00263346	0.854353
Chr1	12616433	CG	19.5	26.25	20	20.25	56.9697	1.66852	1	20.7292	14.9067	41.1594	1.78041	281.955	0.0200231	0.0105637	0.854353
Chr1	12647115	CG	12.375	14.5	13.75	14	4.77107	88.6336	94.0909	52.0833	15.7392	40.671	3.27334	637.543	0.0156101	0.0111436	0.854353
Chr1	12647116	CG	14.75	19	14.75	14.75	0	94.1091	86.3474	45.8042	19.8944	49.854	4.91462	547.667	0.00541334	0.00468345	0.854353
Chr1	12649951	CG	22.75	18.5	25.5	24.25	1.25	92.5	87.4535	48.3871	17.4133	44.5219	3.85896	604.238	0.00982481	0.00745004	0.854353
Chr1	12655217	CG	7.71429	7.5	12	8.66667	79.9093	0	2.77778	24.2424	28.0224	79.9369	2.06509	279.64	0.00225088	0.00122902	0.854353
Chr1	12655481	CHG	13.125	12.25	15.75	14	6.57661	83.4936	88.1522	38.5918	24.1894	55.4139	8.57721	349.306	0.00221248	0.00310443	0.68551
Chr1	12744301	CG	16.5	15.75	15.25	20.5	62.9266	2.77778	0	27.2727	18.7808	49.6799	3.33119	270.478	0.00697856	0.0047438	0.854353
Chr1	12744302	CG	12.5	16.25	14	19.5	63.3365	0	2.87829	31.5171	14.6216	36.9207	3.47201	349.805	0.0218663	0.0173096	0.854353
Chr1	12744838	CG	14.625	13.25	14.25	13.75	52.7303	0	0	10.3896	42.1446	123.385	1.52421	94.4258	9.00328e-05	4.48253e-05	0.876967
Chr1	12744839	CG	14.25	16.5	18	16.6667	39.9952	0	0	12.6935	22.9516	65.1497	1.85249	94.8847	0.00385117	0.00210911	0.854353
Chr1	12847624	CG	12.4286	13.25	16.75	16.25	84.4155	0	3.4632	47.4702	13.4565	31.5718	4.39884	636.84	0.0387817	0.0427915	0.854353
Chr1	12847625	CG	15.75	20	18.75	20.25	84.9927	0	7.27273	47.3958	14.384	34.7002	4.22588	616.694	0.0235139	0.0229797	0.854353
Chr1	12847627	CHH	12.5714	12.5	16.25	16.5	26.1558	4.58333	6.50518	8.22917	12.6209	37.2855	0.288651	46.0945	0.0401047	0.0207558	1
Chr1	12847655	CG	11.7143	15	13.25	15.25	91.7878	0	3.33332	45.9936	16.943	42.0194	4.40476	597.296	0.0142833	0.0122216	0.854353
Chr1	12847656	CG	13.875	20	17	17.5	88.689	0	3.08333	43.4211	19.4607	49.3655	4.50827	520.825	0.00597415	0.00487518	0.854353
Chr1	12847671	CHG	12.2857	15.25	12.75	16.25	47.3266	3.31197	17.9554	21.6428	12.649	32.8266	2.56028	146.872	0.0399855	0.0361917	0.854353
Chr1	12867961	CG	17.125	16.75	16.75	18.5	38.8333	0	1.5625	10.9375	14.9063	42.6491	1.03489	135.255	0.0200254	0.00898612	0.923099
Chr1	12867962	CG	11.125	12.25	12	16	37.1195	0	0	5.92948	15.195	44.8753	0.354862	132.103	0.0183395	0.00719131	0.989655
Chr1	12886777	CG	15.125	15.25	17.25	14.25	78.8667	16.8155	5.82968	72.6042	27.0101	41.2905	19.8699	258.075	0.00125971	0.0104067	0.0850743
Chr1	12940267	CG	20.375	20.25	21	22	58.3932	0	0	13.0147	39.564	114.989	1.85162	121.971	0.000133976	6.83476e-05	0.854353
Chr1	12940268	CG	17.125	17.75	20	20.25	59.8879	0	1.31579	14.5833	19.9387	57.7154	1.05028	247.826	0.00536107	0.00263116	0.923099
Chr1	12972460	CG	18.5	20	19.5	18.75	70.8123	1.78571	5	36.7678	19.2968	48.3778	4.75625	314.432	0.00619827	0.00528019	0.854353
Chr1	12972461	CG	12	12.75	16.25	17	69.0486	1.66667	8.82353	34.1176	11.3751	29.291	2.41714	481.031	0.0451355	0.0487964	0.854353
Chr1	12982515	CG	20.375	17.25	26.75	27.5	26.3706	71.8761	85.5087	92.1025	13.6506	38.8176	1.06719	398.826	0.029735	0.0137689	0.923099
Chr1	12982516	CG	8.75	10.75	14.5	14.25	17.2191	73.1891	84.2311	79.8517	21.1385	62.5733	0.421124	293.653	0.00415537	0.00185941	0.976478
Chr1	12988896	CG	15.75	17.25	18	18	87.6639	1.31579	0	24.7024	26.6354	75.9859	1.9601	394.154	0.00135335	0.000716288	0.854353
Chr1	12988897	CG	11.625	17	11.75	10.75	82.3138	1.19047	0	28.5714	18.1382	50.2407	2.08701	500.704	0.0081501	0.00454627	0.854353
Chr1	12988902	CG	15.75	18	17.5	18.25	80.6716	0	0	40.4762	22.9175	57.2138	5.7693	378.63	0.00286505	0.00272374	0.854353
Chr1	12988903	CG	11.75	17	12.25	11.25	84.9652	1.5625	0	47.5	15.6334	37.2875	4.8064	605.99	0.0161026	0.016568	0.854353
Chr1	13000232	CG	14.875	15.75	18	18.25	14.0247	66.6266	61.3361	64.4597	10.6509	31.8033	0.0746429	379.073	0.0534358	0.0340102	1
Chr1	13000233	CG	15.5	16.25	15	15	13.3483	70.8317	64.9468	69.5005	19.1147	57.0457	0.149238	255.256	0.00647041	0.00275854	1
Chr1	13000449	CHH	12.5714	13.25	14.5	13	1.87075	15.2597	13.3631	15.7576	29.7253	87.6597	0.758174	8.42235	0.0011288	0.000514602	0.93801
Chr1	13025688	CG	12.75	16.25	20.5	14.5	80.0861	1.31579	0	46.6776	15.808	36.859	5.28248	534.879	0.0153011	0.0174402	0.854353
Chr1	13025689	CG	15.875	12.5	15.75	18.5	79.1871	1.78571	0	41.0727	13.5411	33.4831	3.57009	603.834	0.0307924	0.027038	0.854353
Chr1	13068729	CG	12.625	17.25	14.75	14.5	81.5371	13.1579	0	57.2253	17.1581	35.6496	7.91226	454.13	0.0105066	0.0203306	0.808376
Chr1	13068767	CG	12.25	19.75	13.5	16	95.1099	21.9048	3.125	78.125	17.4868	31.0713	10.6945	569.662	0.00964514	0.0376904	0.398493
Chr1	13068773	CHG	14.5	17.25	20	16.25	51.8817	8.75	0	46.8633	24.9789	38.8123	18.0622	137.501	0.00188715	0.0137741	0.130302
Chr1	13068809	CG	12.125	15.5	21	14	94.749	2.98246	1.66667	49.095	21.8562	54.3696	5.59944	521.189	0.00357403	0.0033477	0.854353
Chr1	13068810	CG	9.875	17	13	16	92.8373	1.47059	0	48.6111	17.9459	44.137	4.85037	630.526	0.00855044	0.00772395	0.854353
Chr1	13068822	CG	13.2857	14.25	20.5	17	89.231	3.125	0.78125	32.2185	21.95	61.2431	2.30349	436.19	0.00626975	0.00360591	0.854353
Chr1	13068823	CG	10.4286	18.25	14.25	15.25	92.0321	3.94737	2.85714	45.9343	22.5689	56.5665	5.57008	433.236	0.00414054	0.00368183	0.854353
Chr1	13068851	CG	12.625	14	18.5	18	59.9698	1.5625	0.892857	21.9888	16.96	47.4569	1.71164	274.974	0.01422	0.00724111	0.854353
Chr1	13068852	CG	11.8571	17.5	14.75	15.5	60.3408	0	0	29.4259	13.5921	33.8523	3.46197	333.483	0.0371932	0.0317041	0.854353
Chr1	13068984	CHG	10.4286	11.5	14.5	11.5	30.4113	2.77778	0	10.8333	16.3701	45.2387	1.93572	65.4259	0.0166184	0.00886134	0.854353
Chr1	13068989	CHG	12	13	15	14.75	23.6861	0	0	2.94117	10.6624	31.6918	0.147712	78.0845	0.0533139	0.0345577	1
Chr1	13075870	CHH	9.14286	7.75	7.75	10.25	84.5238	50.4798	55.625	54.6634	14.8427	43.9069	0.310659	96.3554	0.0255573	0.0101013	0.999664
Chr1	13093463	CG	12.7143	14	14	15.5	0.75188	86.0954	95.1389	45.4493	28.9102	70.7143	8.00815	349.889	0.00130186	0.0014649	0.829456
Chr1	13093464	CG	13.8571	12.75	15.25	17	0.680271	85.8289	95	40.1495	23.0978	53.5795	7.85697	439.465	0.003747	0.00450415	0.854353
Chr1	13096735	CG	11	11	10.75	10.5	61.9204	4.58333	0	40.3535	15.5733	33.3505	6.68468	292.103	0.0207206	0.0337974	0.854353
Chr1	13096773	CG	14.875	21.75	23.25	19	74.3815	2.17803	2.83333	35.4167	20.4468	52.7765	4.2819	337.375	0.00480554	0.00375925	0.854353
Chr1	13096776	CG	14.75	22	23.25	19.25	70.2131	1	0	40.6945	12.8672	30.0836	4.25906	506.01	0.0384869	0.0434966	0.854353
Chr1	13096777	CG	8.42857	10	8.25	8.66667	80.4762	8.68055	0	33.3333	12.3002	33.5563	1.67222	593.442	0.0465402	0.0411328	0.856077
Chr1	13096872	CG	23.5	29	26.5	24.25	0	70.8333	76.3146	41.0053	16.9785	44.1768	3.3794	427.394	0.0110215	0.00769898	0.854353
Chr1	13096873	CG	10.1429	7.5	9.75	8.75	0	75.8036	70.9199	29.798	18.7273	42.1235	7.02926	363.374	0.00916475	0.0120905	0.854353
Chr1	13159056	CG	15.625	13.25	12.75	15	22.6804	87.1726	85.1461	88.8393	11.7312	35.1454	0.024177	565.94	0.0421452	0.021693	1
Chr1	13159057	CG	11.5	12	13.75	14	30.233	96.1539	92.7669	95.2381	10.1218	30.3281	0.0186541	658.167	0.0625133	0.0419865	1
Chr1	13182215	CHH	28.75	34.5	34.75	30.25	10.9723	19.7093	22.4045	26.0798	12.5789	33.5957	2.0705	19.7555	0.0389418	0.0266325	0.854353
Chr1	13233450	CHH	18.125	15.75	24.25	20.75	31.2811	43.4214	51.726	43.4148	17.8676	45.7138	3.94445	23.3309	0.00872137	0.00665339	0.854353
Chr1	13258329	CG	15.5	13.75	20.5	15.5	6.34279	61.5966	66.972	22.1616	18.8197	37.2002	9.62953	248.678	0.00691682	0.0167342	0.524747
Chr1	13268295	CG	16.375	17.25	18.5	19.75	93.0111	100	100	99.1936	9.863	29.3541	0.117427	7.38458	0.0679554	0.0483597	1
Chr1	13283555	CG	16.75	16.5	17	21.75	84.4032	92.2596	89.6023	97.9515	15.853	34.3234	6.61779	10.9975	0.0150946	0.0241368	0.854353
Chr1	13303366	CG	11.25	11.75	13.75	16.5	26.5709	80.9418	63.5874	60.5543	11.0166	29.6284	1.71071	282.933	0.0489292	0.0464393	0.854353
Chr1	13303385	CG	16.75	16.5	25.75	19	6.72189	54.4404	69.7892	54.8611	11.1186	31.9074	0.724201	422.175	0.0475747	0.0335053	0.942358
Chr1	13303386	CG	11.75	10.25	14	17.5	3.81945	64.5383	60.105	48.1782	16.3412	47.0818	0.970902	294.954	0.0131521	0.00588852	0.923099
Chr1	13303390	CG	16.875	17	26.75	19.75	10.8388	67.2243	67.9911	58.8691	16.527	48.8622	0.359411	284.929	0.0124868	0.00506761	0.988622
Chr1	13303391	CG	11.875	10.25	13.25	17.25	7.64557	70.3572	61.6568	52.4417	12.7717	36.6249	0.845101	379.9	0.0389418	0.0179498	0.924927
Chr1	13303395	CG	11.625	9.75	13.25	17.5	3.34821	54.8611	56.2918	45.0981	10.6481	31.1336	0.405374	366.186	0.0534797	0.0373503	0.979399
Chr1	13336273	CHH	24.25	24.75	22.25	27.25	39.4503	58.2951	57.0579	52.1264	10.7162	30.1528	0.99791	42.6911	0.0525291	0.0430631	0.923099
Chr1	13339035	CHH	10.5	10.25	9.25	12.5	24.7224	0	0	15.9622	14.4248	31.4483	5.91299	57.4538	0.023228	0.0357566	0.854353
Chr1	13344458	CG	10.125	10	12.75	11.75	51.8723	10.2381	11.25	39.1758	15.6992	32.5098	7.29386	147.911	0.0157994	0.0308566	0.854353
Chr1	13350782	CG	16.75	18	15.25	17	56.3262	0	0	13.1159	16.0123	46.3944	0.821333	279.266	0.0144334	0.00625109	0.924927
Chr1	13350783	CG	14.875	12.5	16.5	15.25	48.8205	1.5625	1.31579	6.42675	72.767	216.865	0.718252	46.2639	2.50207e-06	1.44227e-06	0.942752
Chr1	13350785	CG	16.75	17.75	15.25	17	76.0428	1.19047	6.92308	4.34783	24.3587	72.8823	0.0968836	340.364	0.00213683	0.000877816	1
Chr1	13350786	CG	14.75	12.5	16	15.25	64.2571	1.66667	0	5.31674	18.5291	55.4092	0.089029	332.24	0.00741831	0.00310541	1
Chr1	13399647	CHH	15.125	20.75	14.25	21.25	31.2703	59.4156	47.0727	38.0647	25.9542	46.6429	15.6099	29.4409	0.00155403	0.00611388	0.182147
Chr1	13414702	CHH	10.125	13	9.75	11.25	9.82639	17.7841	33.0519	37.7083	24.3051	49.7018	11.6067	37.436	0.00215938	0.00473523	0.309707
Chr1	13468554	CG	12.875	14.25	16.5	16	84.5265	1.66667	0	46.6667	16.3516	39.257	4.89892	572.311	0.0131106	0.0130712	0.854353
Chr1	13468555	CG	13.375	17	15.75	15.5	90.5214	3.03309	1.13636	44.375	20.8813	53.0853	4.7793	499.701	0.00438897	0.0036807	0.854353
Chr1	13504617	CG	24.375	22	27.5	34	1.32473	62.1484	57.4001	35.6967	17.5705	46.6321	3.03967	261.713	0.00942734	0.0061216	0.854353
Chr1	13527836	CG	9	10	10.25	12.75	5.625	27.7327	85.8333	47.5	16.0125	29.4783	9.27953	376.16	0.0144333	0.0474902	0.57208
Chr1	13529730	CG	7.8	6.5	6.33333	7	45.5952	0	0	12.963	17.6126	49.8065	1.51566	116.412	0.0389418	0.0215626	0.891545
Chr1	13537345	CG	12.625	17	14.75	13.75	2.74123	62.9027	58.7984	31.1928	12.1604	30.0715	3.20484	371.195	0.039815	0.0435722	0.854353
Chr1	13537346	CG	14.25	16	19.25	15.25	0.78125	63.2673	63.2042	33.75	17.2011	43.9401	3.83164	302.538	0.0103871	0.0078716	0.854353
Chr1	13547565	CG	14.625	19.5	16.5	18	85.8929	9.91048	0	47.5	17.2938	42.0147	4.93326	509.121	0.0101377	0.00961338	0.854353
Chr1	13547566	CG	16.375	16.75	17.25	15.25	85.3466	13.2353	1.38889	41.8531	20.3901	52.5969	4.28677	403.828	0.00486265	0.00381182	0.854353
Chr1	13554087	CG	18.625	17.5	24.25	18.25	0.892857	91.1111	91.3113	50	16.146	41.7251	3.35651	674.666	0.0138981	0.00993536	0.854353
[truncated: 15,693 more rows]
