# Supplementary material for: Contribution of epigenetic variation to adaptation in Arabidopsis
Source: Nat Commun. 2018 Oct 25;9:4446. doi: 10.1038/s41467-018-06932-5 (PMC6202389; doi:10.1038/s41467-018-06932-5)
Supplement: Supplementary file 7 — Supplementary Data 5 [file 41467_2018_6932_MOESM7_ESM.xlsx]

## Sheet: Sheet1
Supplemental Data 5: DMRs in CVL39 with at least five DMCs and a maximal distance between two neighboring DMCs of 50 bp.
chromosome	start	end	size	number of DMCs
Chr1	39584	39678	94	9
Chr1	39748	39811	63	7
Chr1	40023	40039	16	5
Chr1	283979	283993	14	6
Chr1	1638276	1638319	43	6
Chr1	2314754	2314807	53	8
Chr1	2314865	2314904	39	6
Chr1	2330779	2330799	20	6
Chr1	2335189	2335211	22	5
Chr1	2397008	2397046	38	5
Chr1	2420315	2420368	53	10
Chr1	2935835	2935857	22	6
Chr1	3148261	3148322	61	6
Chr1	3488510	3488531	21	8
Chr1	3726883	3726911	28	6
Chr1	4040964	4040983	19	6
Chr1	4926571	4926588	17	6
Chr1	5793462	5793529	67	9
Chr1	5793626	5793734	108	32
Chr1	5846066	5846117	51	6
Chr1	5866351	5866429	78	10
Chr1	6472750	6472774	24	5
Chr1	6699197	6699248	51	5
Chr1	6717471	6717542	71	5
Chr1	6778421	6778598	177	23
Chr1	6966360	6966406	46	10
Chr1	8088813	8088846	33	7
Chr1	8623652	8623700	48	10
Chr1	8740880	8740924	44	6
Chr1	9292263	9292335	72	6
Chr1	9362481	9362640	159	12
Chr1	9362793	9362803	10	6
Chr1	9571981	9572005	24	5
Chr1	9746288	9746358	70	16
Chr1	9927592	9927632	40	7
Chr1	11094042	11094132	90	8
Chr1	11367797	11367846	49	6
Chr1	11688166	11688247	81	14
Chr1	11688311	11688393	82	10
Chr1	11688476	11688575	99	7
Chr1	11840490	11840524	34	5
Chr1	11914019	11914070	51	6
Chr1	12004421	12004437	16	6
Chr1	12309228	12309276	48	6
Chr1	12309384	12309516	132	10
Chr1	12309568	12309660	92	14
Chr1	12338705	12338757	52	6
Chr1	12372429	12372510	81	7
Chr1	12561496	12561599	103	34
Chr1	12561664	12561783	119	10
Chr1	12594751	12595385	634	100
Chr1	12614354	12614393	39	8
Chr1	12741954	12742043	89	9
Chr1	12989191	12989213	22	8
Chr1	12994363	12994459	96	9
Chr1	13282048	13282167	119	6
Chr1	13350461	13350514	53	8
Chr1	13588502	13588525	23	5
Chr1	13588946	13589054	108	11
Chr1	13589157	13589178	21	6
Chr1	13816015	13816048	33	6
Chr1	14016140	14016177	37	6
Chr1	16143257	16143368	111	17
Chr1	16472375	16472445	70	12
Chr1	16472670	16473015	345	34
Chr1	16473197	16473244	47	11
Chr1	16482497	16482549	52	7
Chr1	16493280	16493309	29	8
Chr1	16606009	16606036	27	5
Chr1	16847181	16847327	146	23
Chr1	16867721	16867754	33	5
Chr1	16894323	16894351	28	6
Chr1	16923243	16923262	19	5
Chr1	16925254	16925481	227	29
Chr1	17074495	17074550	55	11
Chr1	17171907	17171954	47	6
Chr1	17229390	17229521	131	16
Chr1	17276803	17276820	17	6
Chr1	17302164	17302181	17	6
Chr1	17570809	17570915	106	11
Chr1	17637432	17637449	17	5
Chr1	17718313	17718335	22	6
Chr1	17762464	17762545	81	10
Chr1	18053647	18053732	85	5
Chr1	18104510	18104518	8	5
Chr1	18189209	18189280	71	5
Chr1	18330525	18330573	48	8
Chr1	18699585	18699603	18	7
Chr1	18878015	18878031	16	6
Chr1	19032202	19032233	31	8
Chr1	19034396	19034409	13	6
Chr1	19395614	19395633	19	6
Chr1	19609567	19609583	16	6
Chr1	19876027	19876096	69	9
Chr1	19914444	19914487	43	5
Chr1	20367019	20367112	93	9
Chr1	20422839	20423003	164	12
Chr1	20423080	20423113	33	6
Chr1	20818822	20818900	78	10
Chr1	21258271	21258287	16	6
Chr1	21369226	21369288	62	7
Chr1	22189415	22189442	27	6
Chr1	22575291	22575328	37	5
Chr1	22618326	22618355	29	8
Chr1	23398317	23398370	53	5
Chr1	23487865	23487891	26	5
Chr1	23533886	23533935	49	7
Chr1	23856240	23856277	37	5
Chr1	23864675	23864687	12	5
Chr1	24089368	24089377	9	6
Chr1	24230222	24230254	32	6
Chr1	24265259	24265334	75	8
Chr1	24384251	24384364	113	10
Chr1	24454785	24454808	23	5
Chr1	24466234	24466277	43	5
Chr1	24466605	24466639	34	5
Chr1	24483639	24483763	124	10
Chr1	24691135	24691144	9	5
Chr1	24809969	24810032	63	5
Chr1	24972338	24972387	49	6
Chr1	24976531	24976576	45	18
Chr1	24997741	24997803	62	5
Chr1	24997882	24998101	219	16
Chr1	25057441	25057527	86	11
Chr1	25134810	25134901	91	9
Chr1	25332663	25332843	180	39
Chr1	25505127	25505140	13	6
Chr1	25533719	25533731	12	6
Chr1	26551508	26551566	58	11
Chr1	26760846	26760902	56	7
Chr1	26760957	26761238	281	48
Chr1	26949729	26949747	18	5
Chr2	287247	287256	9	5
Chr2	288705	288734	29	9
Chr2	300254	300283	29	5
Chr2	564488	564570	82	10
Chr2	622654	622664	10	6
Chr2	1075413	1075610	197	20
Chr2	1340386	1340503	117	13
Chr2	1450189	1450235	46	5
Chr2	1645936	1645960	24	6
Chr2	1894779	1894819	40	5
Chr2	1954837	1954944	107	9
Chr2	1955276	1955331	55	10
Chr2	1965955	1965999	44	6
Chr2	2019719	2019778	59	5
Chr2	2031043	2031249	206	22
Chr2	2243911	2243942	31	6
Chr2	2313855	2313951	96	10
Chr2	2349683	2349714	31	5
Chr2	2588843	2588857	14	6
Chr2	2728767	2728850	83	7
Chr2	2994014	2994145	131	14
Chr2	3534619	3534659	40	6
Chr2	3564101	3564174	73	5
Chr2	4262702	4262772	70	5
Chr2	5067812	5067929	117	40
Chr2	5390990	5391009	19	6
Chr2	5403924	5403967	43	12
Chr2	5420794	5420829	35	8
Chr2	5664487	5664603	116	9
Chr2	5839719	5839794	75	7
Chr2	5844056	5844136	80	5
Chr2	5914731	5914774	43	8
Chr2	6109823	6109907	84	7
Chr2	6129522	6129539	17	5
Chr2	6171436	6171463	27	7
Chr2	6201488	6201563	75	7
Chr2	6201743	6201827	84	10
Chr2	6398609	6398673	64	12
Chr2	6547594	6547633	39	5
Chr2	6822142	6822252	110	5
Chr2	6942503	6942702	199	14
Chr2	6942862	6942979	117	5
Chr2	7205665	7205721	56	5
Chr2	7416575	7416614	39	6
Chr2	7588578	7588589	11	8
Chr2	8015318	8015383	65	5
Chr2	8015677	8015742	65	7
Chr2	8066598	8066636	38	6
Chr2	8066759	8066805	46	5
Chr2	8448815	8449004	189	9
Chr2	8449096	8449179	83	11
Chr2	8449235	8449311	76	7
Chr2	8449383	8449466	83	8
Chr2	8643919	8643975	56	6
Chr2	9169189	9169222	33	6
Chr2	9445843	9445878	35	8
Chr2	9537434	9537465	31	5
Chr2	9550443	9550523	80	26
Chr2	10161962	10162002	40	6
Chr2	10169503	10169515	12	7
Chr2	10466902	10466939	37	5
Chr2	10489633	10489699	66	10
Chr2	10751553	10751560	7	5
Chr2	10997063	10997078	15	6
Chr2	11056325	11056495	170	31
Chr2	11207802	11207909	107	8
Chr2	12121634	12121716	82	6
Chr2	12333838	12333894	56	10
Chr2	12743487	12743533	46	8
Chr2	15400183	15400283	100	8
Chr2	16794294	16794418	124	31
Chr2	16921829	16921881	52	8
Chr2	16921982	16922030	48	10
Chr2	17492398	17492418	20	6
Chr2	17497495	17497515	20	5
Chr2	18676516	18676571	55	8
Chr2	19264239	19264304	65	6
Chr2	19623683	19623718	35	7
Chr2	19671225	19671274	49	5
Chr3	235484	235556	72	6
Chr3	1106254	1106263	9	6
Chr3	1133211	1133323	112	11
Chr3	1133390	1133494	104	12
Chr3	1235327	1235350	23	6
Chr3	1658636	1658683	47	6
Chr3	1911092	1911200	108	7
Chr3	2695574	2695599	25	6
Chr3	2846419	2846438	19	6
Chr3	3075396	3075400	4	5
Chr3	3408906	3408979	73	11
Chr3	3410314	3410320	6	5
Chr3	3412107	3412143	36	5
Chr3	3552339	3552374	35	6
Chr3	3707154	3707206	52	8
Chr3	3815081	3815101	20	6
Chr3	4645200	4645217	17	6
Chr3	4735198	4735232	34	5
Chr3	5138023	5138043	20	12
Chr3	5146391	5146445	54	6
Chr3	5275936	5275952	16	6
Chr3	5364280	5364308	28	5
Chr3	5401866	5401920	54	6
Chr3	5881910	5881962	52	10
Chr3	5915808	5915829	21	6
Chr3	6010313	6010538	225	18
Chr3	6010591	6010661	70	5
Chr3	6047211	6047222	11	6
Chr3	6188854	6188895	41	8
Chr3	6330465	6330475	10	6
Chr3	6571424	6571457	33	10
Chr3	6662239	6662277	38	6
Chr3	6708815	6708842	27	6
Chr3	6916049	6916119	70	7
Chr3	7393406	7393425	19	6
Chr3	7491794	7491871	77	6
Chr3	7524239	7524282	43	6
Chr3	7718306	7718313	7	5
Chr3	7739658	7739700	42	6
Chr3	7739762	7739926	164	16
Chr3	7740183	7740223	40	5
Chr3	7742093	7742161	68	12
Chr3	7756512	7756580	68	7
Chr3	7756686	7756722	36	8
Chr3	7764714	7764770	56	6
Chr3	7764836	7765080	244	15
Chr3	8025184	8025210	26	5
Chr3	8027920	8027978	58	6
Chr3	8126416	8126483	67	8
Chr3	8126541	8126635	94	9
Chr3	8240794	8240868	74	5
Chr3	8257199	8257242	43	6
Chr3	8263621	8263684	63	11
Chr3	8362780	8362853	73	9
Chr3	8367989	8368004	15	5
Chr3	8614959	8615142	183	20
Chr3	8681182	8681209	27	6
Chr3	8684284	8684319	35	6
Chr3	8752871	8753054	183	22
Chr3	8772912	8772942	30	6
Chr3	8989058	8989074	16	6
Chr3	9034248	9034290	42	6
Chr3	9309417	9309436	19	6
Chr3	9458532	9458582	50	8
Chr3	9473631	9473690	59	7
Chr3	9500513	9500588	75	5
Chr3	9772868	9773035	167	11
Chr3	10530270	10530328	58	8
Chr3	10724585	10724691	106	19
Chr3	10983503	10983535	32	5
Chr3	11023944	11023956	12	5
Chr3	11039523	11039558	35	7
Chr3	11097901	11097963	62	6
Chr3	11450925	11450978	53	15
Chr3	11785452	11785500	48	11
Chr3	11785632	11785691	59	5
Chr3	12142126	12142235	109	11
Chr3	12361991	12362003	12	6
Chr3	12725787	12725869	82	14
Chr3	14315452	14315630	178	28
Chr3	14318423	14318488	65	9
Chr3	14318820	14318851	31	5
Chr3	14447681	14447820	139	9
Chr3	14563223	14563319	96	9
Chr3	14793034	14793055	21	7
Chr3	14793189	14793241	52	6
Chr3	15365305	15365368	63	5
Chr3	15365488	15365683	195	26
Chr3	15535981	15536629	648	61
Chr3	15671720	15671734	14	5
Chr3	15730369	15730525	156	7
Chr3	15740212	15740225	13	8
Chr3	15827355	15827367	12	6
Chr3	15913318	15913356	38	5
Chr3	15913717	15913798	81	7
Chr3	15933996	15934048	52	6
Chr3	16108520	16108591	71	10
Chr3	16325938	16325989	51	6
Chr3	16326049	16326255	206	18
Chr3	16528964	16528996	32	6
Chr3	16606130	16606182	52	8
Chr3	16626631	16626791	160	11
Chr3	16635726	16635896	170	13
Chr3	16754631	16754681	50	8
Chr3	16876333	16876387	54	9
Chr3	17666075	17666083	8	5
Chr3	17860902	17860936	34	5
Chr3	17862186	17862251	65	7
Chr3	17874430	17874446	16	6
Chr3	17899257	17899309	52	5
Chr3	18045346	18045382	36	6
Chr3	18758265	18758290	25	6
Chr3	18924977	18925063	86	7
Chr3	19290902	19290933	31	12
Chr3	19496764	19496837	73	7
Chr3	22377597	22377632	35	6
Chr4	636643	636711	68	6
Chr4	651308	651330	22	6
Chr4	651434	651499	65	9
Chr4	651658	651711	53	5
Chr4	651859	651922	63	8
Chr4	965825	965849	24	6
Chr4	1231886	1232050	164	10
Chr4	1356714	1357011	297	47
Chr4	1486797	1486846	49	5
Chr4	1586079	1586133	54	6
Chr4	1602477	1602653	176	13
Chr4	1976810	1976870	60	6
Chr4	2036695	2036801	106	6
Chr4	2061637	2061645	8	6
Chr4	2261421	2261462	41	6
Chr4	2294081	2294107	26	5
Chr4	2294169	2294270	101	12
Chr4	2314335	2314372	37	9
Chr4	2428948	2429000	52	6
Chr4	2461241	2461256	15	6
Chr4	2479853	2479888	35	6
Chr4	2486227	2486248	21	5
Chr4	2531069	2531164	95	9
Chr4	2677422	2677440	18	5
Chr4	2690832	2690865	33	5
Chr4	2733379	2733492	113	6
Chr4	2739236	2739298	62	5
Chr4	2750508	2750650	142	10
Chr4	3334659	3334692	33	5
Chr4	3349150	3349243	93	9
Chr4	3349454	3349553	99	10
Chr4	3615014	3615035	21	5
Chr4	5248486	5248498	12	6
Chr4	5255416	5255462	46	5
Chr4	5291925	5292000	75	5
Chr4	5345780	5345794	14	6
Chr4	5376510	5376559	49	8
Chr4	5386326	5386389	63	6
Chr4	5428967	5429058	91	13
Chr4	5542267	5542372	105	6
Chr4	5598399	5598411	12	6
Chr4	5608662	5608676	14	6
Chr4	5658749	5658785	36	5
Chr4	5699455	5699498	43	5
Chr4	5822020	5822069	49	6
Chr4	6032186	6032451	265	24
Chr4	6064080	6064131	51	8
Chr4	6091228	6091287	59	6
Chr4	6112894	6112945	51	9
Chr4	6143042	6143179	137	13
Chr4	6180096	6180121	25	5
Chr4	6187550	6187626	76	10
Chr4	6205537	6205784	247	14
Chr4	6213531	6213579	48	7
Chr4	6259934	6259949	15	5
Chr4	6337463	6337483	20	7
Chr4	6338156	6338203	47	6
Chr4	6345342	6345369	27	5
Chr4	6460618	6460640	22	6
Chr4	6563383	6563489	106	6
Chr4	6563563	6563638	75	7
Chr4	6563767	6563894	127	10
Chr4	6566140	6566208	68	6
Chr4	6925155	6925225	70	9
Chr4	7421016	7421095	79	6
Chr4	7768549	7768761	212	25
Chr4	7856169	7856221	52	5
Chr4	7920594	7920677	83	6
Chr4	8594405	8594452	47	7
Chr4	8743390	8743434	44	5
Chr4	8941500	8941580	80	8
Chr4	9048315	9048391	76	11
Chr4	9104180	9104199	19	5
Chr4	9216027	9216060	33	5
Chr4	9247654	9247687	33	6
Chr4	9292515	9292539	24	6
Chr4	9409560	9409610	50	5
Chr4	9488044	9488231	187	23
Chr4	10068649	10068656	7	6
Chr4	11554366	11554374	8	6
Chr4	11560230	11560254	24	6
Chr4	11705832	11705928	96	8
Chr4	12082223	12082253	30	6
Chr4	12294465	12294568	103	10
Chr4	12346504	12346703	199	20
Chr4	12863852	12863941	89	11
Chr4	13237431	13237473	42	5
Chr4	13344966	13345024	58	6
Chr4	13599448	13599491	43	8
Chr4	13706493	13706652	159	28
Chr4	15364673	15364692	19	6
Chr4	15900537	15900581	44	6
Chr4	16059454	16059630	176	22
Chr4	16206231	16206255	24	6
Chr4	16636959	16637007	48	8
Chr4	16771544	16771569	25	6
Chr4	17013782	17013799	17	5
Chr4	17059088	17059117	29	5
Chr4	17228295	17228324	29	6
Chr4	18214601	18214654	53	8
Chr4	18426737	18426785	48	7
Chr5	429691	429706	15	9
Chr5	704304	704384	80	17
Chr5	3409800	3409805	5	6
Chr5	3427014	3427046	32	5
Chr5	3605851	3605889	38	6
Chr5	3647489	3647543	54	7
Chr5	3836555	3836569	14	6
Chr5	3910464	3910780	316	41
Chr5	4101215	4101255	40	5
Chr5	4798520	4798555	35	8
Chr5	5145715	5145765	50	7
Chr5	5145826	5145878	52	11
Chr5	5172487	5172508	21	6
Chr5	5391812	5391844	32	6
Chr5	5844842	5844858	16	8
Chr5	6203460	6203473	13	6
Chr5	6303817	6303880	63	7
Chr5	6649146	6649165	19	6
Chr5	6666411	6666505	94	16
Chr5	6771331	6771341	10	5
Chr5	7662529	7662535	6	6
Chr5	8133636	8133774	138	26
Chr5	8226399	8226433	34	6
Chr5	8595764	8595774	10	5
Chr5	8715346	8715998	652	90
Chr5	8716051	8716103	52	5
Chr5	8850591	8850637	46	12
Chr5	9008670	9008734	64	8
Chr5	9031766	9032097	331	65
Chr5	9052365	9052388	23	6
Chr5	9158225	9158257	32	6
Chr5	9231707	9231741	34	5
Chr5	9231918	9231950	32	5
Chr5	9758698	9758741	43	5
Chr5	9807000	9807028	28	7
Chr5	9829043	9829099	56	5
Chr5	9840858	9840867	9	8
Chr5	9847797	9847856	59	6
Chr5	9858011	9858096	85	6
Chr5	9972703	9972786	83	5
Chr5	9972885	9972912	27	6
Chr5	10168002	10168063	61	8
Chr5	10540022	10540055	33	5
Chr5	12437679	12437692	13	5
Chr5	13230532	13230654	122	9
Chr5	13299313	13299355	42	7
Chr5	13394224	13394247	23	7
Chr5	13418819	13419009	190	31
Chr5	13544670	13544705	35	6
Chr5	13592916	13593063	147	17
Chr5	13920012	13920132	120	11
Chr5	13920893	13920958	65	12
Chr5	13972173	13972219	46	5
Chr5	13979979	13980064	85	8
Chr5	15045656	15045676	20	6
Chr5	15165007	15165047	40	6
Chr5	15328767	15328821	54	6
Chr5	15639536	15639679	143	20
Chr5	15640933	15640993	60	10
Chr5	15892529	15892550	21	5
Chr5	17997388	17997445	57	6
Chr5	18570905	18570947	42	13
Chr5	19056773	19056891	118	11
Chr5	19112887	19112942	55	6
Chr5	19139744	19139800	56	5
Chr5	19547236	19547252	16	6
Chr5	19555728	19555847	119	22
Chr5	19614961	19614994	33	5
Chr5	19628614	19628632	18	6
Chr5	19788055	19788122	67	7
Chr5	20324268	20324283	15	6
Chr5	20372552	20372571	19	6
Chr5	20563524	20563602	78	5
Chr5	20787591	20787820	229	19
Chr5	21165453	21165581	128	23
Chr5	21360250	21360290	40	6
Chr5	21925156	21925293	137	21
Chr5	22607904	22607974	70	20
Chr5	22676331	22676357	26	8
Chr5	22708359	22708444	85	6
Chr5	22708634	22708772	138	9
Chr5	22708839	22708911	72	5
Chr5	22734917	22734935	18	6
Chr5	22903249	22903274	25	5
Chr5	23373766	23373797	31	6
Chr5	23387723	23387755	32	5
Chr5	23587130	23587175	45	6
Chr5	24117494	24117736	242	22
Chr5	24117824	24117917	93	5
Chr5	24723443	24723513	70	9
Chr5	24787073	24787104	31	8
Chr5	25076582	25076630	48	6
Chr5	25316287	25316310	23	6
Chr5	25376177	25376198	21	7
