# Supplementary material for: Contribution of epigenetic variation to adaptation in Arabidopsis
Source: Nat Commun. 2018 Oct 25;9:4446. doi: 10.1038/s41467-018-06932-5 (PMC6202389; doi:10.1038/s41467-018-06932-5)
Supplement: Supplementary file 8 — Supplementary Data 6 [file 41467_2018_6932_MOESM8_ESM.xlsx]

## Sheet: Sheet1
Supplemental Data 6: DMRs in CVL125 with at least five DMCs and a maximal distance between two neighboring DMCs of 50 bp.
chromosome	start	end	size	number of DMCs
Chr1	1400551	1400573	22	6
Chr1	1610040	1610054	14	6
Chr1	2208760	2208791	31	6
Chr1	5867009	5867075	66	7
Chr1	6695831	6696009	178	14
Chr1	6980314	6980443	129	20
Chr1	8740756	8740880	124	9
Chr1	9081668	9081726	58	15
Chr1	9135621	9135730	109	11
Chr1	12847624	12847671	47	6
Chr1	13068729	13068852	123	9
Chr1	13303366	13303395	29	6
Chr1	15938809	15938853	44	6
Chr1	16453642	16453692	50	5
Chr1	16756389	16756499	110	19
Chr1	16790609	16790703	94	14
Chr1	16938786	16938838	52	5
Chr1	17384579	17384652	73	7
Chr1	17575573	17575642	69	8
Chr1	17873828	17873876	48	13
Chr1	18658101	18658273	172	16
Chr1	20427719	20427742	23	5
Chr1	23284248	23284292	44	5
Chr1	23509843	23509941	98	7
Chr1	24102665	24102828	163	43
Chr2	177427	177439	12	5
Chr2	2020963	2020985	22	5
Chr2	2330665	2330913	248	24
Chr2	2331003	2331111	108	8
Chr2	2331263	2331376	113	14
Chr2	5082491	5082512	21	5
Chr2	6196451	6196526	75	5
Chr2	6224675	6224745	70	6
Chr2	7201971	7202120	149	20
Chr2	7886306	7886400	94	5
Chr2	8153684	8153768	84	11
Chr2	8529458	8529495	37	5
Chr2	8568574	8568638	64	5
Chr2	8795881	8795918	37	6
Chr2	9308415	9308463	48	5
Chr2	9345276	9345339	63	9
Chr2	9738648	9738718	70	8
Chr2	10194362	10194463	101	14
Chr2	10231946	10231959	13	6
Chr2	10530852	10530865	13	6
Chr2	10656389	10656484	95	9
Chr2	10656613	10656819	206	18
Chr2	10657121	10657238	117	6
Chr2	10657292	10657461	169	15
Chr2	10657551	10657609	58	5
Chr2	10657717	10657776	59	6
Chr2	10658166	10658227	61	5
Chr2	10658595	10658710	115	13
Chr2	10866505	10866520	15	6
Chr2	11014602	11014682	80	16
Chr2	11143996	11144012	16	6
Chr2	12556296	12556408	112	12
Chr2	13032487	13032670	183	20
Chr2	14065308	14065402	94	15
Chr2	15098077	15098124	47	8
Chr2	15900281	15900384	103	12
Chr2	17803440	17803461	21	8
Chr2	17803729	17803781	52	6
Chr2	17840652	17840724	72	12
Chr2	17840874	17840932	58	5
Chr2	17854111	17854169	58	10
Chr2	17858296	17858360	64	7
Chr2	17859689	17859747	58	5
Chr2	17860263	17860327	64	6
Chr2	17861550	17861583	33	5
Chr2	17865067	17865115	48	6
Chr2	17865843	17865919	76	14
Chr2	17875793	17875823	30	8
Chr2	17875874	17875910	36	6
Chr2	17876162	17876265	103	11
Chr2	17892809	17892851	42	6
Chr2	17893546	17893608	62	8
Chr2	17894259	17894292	33	10
Chr2	17896279	17896374	95	11
Chr2	17896508	17896546	38	8
Chr2	17896928	17897022	94	10
Chr2	17897419	17897538	119	16
Chr2	17897607	17897649	42	8
Chr2	17898105	17898167	62	10
Chr2	17930031	17930052	21	5
Chr2	17954031	17954107	76	16
Chr2	17954325	17954355	30	6
Chr2	17957572	17957584	12	6
Chr2	17959133	17959169	36	6
Chr2	17959816	17959871	55	9
Chr2	17960039	17960068	29	8
Chr2	17962041	17962102	61	7
Chr2	17963048	17963091	43	8
Chr2	17969162	17969260	98	6
Chr2	17979059	17979084	25	6
Chr2	17983908	17983950	42	6
Chr2	17997234	17997284	50	6
Chr2	18001807	18001874	67	9
Chr2	18003457	18003566	109	10
Chr2	18024358	18024390	32	6
Chr2	18024621	18024656	35	7
Chr2	18027536	18027653	117	16
Chr2	18029114	18029140	26	6
Chr2	18032004	18032056	52	6
Chr2	18035801	18035836	35	6
Chr2	18035985	18036023	38	8
Chr2	18054079	18054103	24	8
Chr2	18054251	18054324	73	10
Chr2	18057513	18057554	41	6
Chr2	18061550	18061573	23	9
Chr2	18062854	18062938	84	7
Chr2	18063089	18063126	37	8
Chr2	18063345	18063431	86	9
Chr2	18097131	18097181	50	8
Chr2	18100899	18100946	47	6
Chr2	18110209	18110249	40	7
Chr2	18110573	18110588	15	6
Chr2	18118035	18118115	80	8
Chr2	18121995	18122042	47	8
Chr2	18122227	18122282	55	6
Chr2	18129626	18129661	35	8
Chr2	18135183	18135237	54	6
Chr2	18147733	18147817	84	8
Chr2	18148118	18148175	57	5
Chr2	18159669	18159769	100	12
Chr2	18179330	18179377	47	8
Chr2	18179713	18179765	52	6
Chr2	18179837	18179922	85	8
Chr2	18179983	18180015	32	6
Chr2	18181926	18181961	35	6
Chr2	18182035	18182099	64	10
Chr2	18196627	18196657	30	6
Chr2	18198528	18198597	69	8
Chr2	18198702	18198734	32	6
Chr2	18213519	18213542	23	6
Chr2	18217970	18218048	78	8
Chr2	18221977	18222049	72	10
Chr2	18222102	18222251	149	10
Chr2	18227201	18227283	82	10
Chr2	18238841	18238885	44	6
Chr2	18239032	18239059	27	6
Chr2	18239303	18239354	51	5
Chr2	18239968	18239990	22	6
Chr2	18242925	18242964	39	6
Chr2	18256094	18256167	73	7
Chr2	18260051	18260080	29	8
Chr2	18263777	18263853	76	6
Chr2	18264229	18264238	9	6
Chr2	18265813	18265831	18	5
Chr2	18266114	18266150	36	6
Chr2	18268879	18268973	94	8
Chr2	18277757	18277837	80	6
Chr3	643238	643278	40	5
Chr3	3743910	3743948	38	6
Chr3	4426803	4426822	19	5
Chr3	6300133	6300175	42	8
Chr3	6330398	6330471	73	5
Chr3	6444760	6444773	13	6
Chr3	6446285	6446320	35	6
Chr3	7260770	7260806	36	6
Chr3	7948312	7948326	14	5
Chr3	7948851	7948867	16	6
Chr3	7990038	7990097	59	6
Chr3	8091087	8091102	15	5
Chr3	9275804	9275844	40	7
Chr3	9458715	9458846	131	9
Chr3	9473638	9473690	52	5
Chr3	9782627	9782865	238	18
Chr3	9898489	9898590	101	12
Chr3	10624214	10624261	47	6
Chr3	10860266	10860283	17	8
Chr3	10891628	10891710	82	10
Chr3	11106443	11106500	57	7
Chr3	11368597	11368689	92	12
Chr3	11368744	11368850	106	18
Chr3	11369002	11369419	417	37
Chr3	14319724	14319798	74	8
Chr3	14927451	14927653	202	14
Chr3	15085757	15085824	67	6
Chr3	16000257	16000411	154	15
Chr3	16108520	16108537	17	5
Chr3	16755042	16755201	159	23
Chr3	17464510	17464529	19	6
Chr3	17646126	17646190	64	5
Chr3	18467244	18467258	14	6
Chr3	18488624	18488640	16	6
Chr3	19180968	19181025	57	8
Chr3	21358805	21358865	60	6
Chr3	22196074	22196094	20	6
Chr3	22542124	22542151	27	6
Chr3	22557015	22557042	27	7
Chr4	560732	560819	87	6
Chr4	1213086	1213104	18	5
Chr4	1933812	1933849	37	6
Chr4	2225592	2225600	8	6
Chr4	2261415	2261431	16	5
Chr4	5126299	5126406	107	9
Chr4	5198741	5198780	39	7
Chr4	5212593	5212665	72	6
Chr4	5247966	5247988	22	8
Chr4	6326771	6326791	20	9
Chr4	6529002	6529038	36	6
Chr4	7551569	7551602	33	6
Chr4	10898749	10898780	31	6
Chr4	13331054	13331196	142	8
Chr5	2347077	2347129	52	6
Chr5	2347194	2347314	120	7
Chr5	2940345	2940386	41	7
Chr5	3155544	3155604	60	6
Chr5	4896591	4896629	38	7
Chr5	5003690	5003713	23	5
Chr5	5663467	5663523	56	10
Chr5	7030933	7030989	56	5
Chr5	9557110	9557140	30	6
Chr5	10003520	10003625	105	18
Chr5	10616138	10616233	95	8
Chr5	10935321	10935349	28	5
Chr5	14309512	14309562	50	6
Chr5	14320581	14320661	80	6
Chr5	14612301	14612369	68	7
Chr5	14612421	14612432	11	6
Chr5	15277392	15277478	86	10
Chr5	15506969	15507017	48	5
Chr5	16806256	16806326	70	7
Chr5	17826785	17826832	47	5
Chr5	19607555	19607722	167	17
Chr5	20685059	20685095	36	5
Chr5	21368589	21368709	120	12
Chr5	21927511	21927565	54	5
Chr5	24117652	24117669	17	6
