# Supplementary material for: Contribution of epigenetic variation to adaptation in Arabidopsis
Source: Nat Commun. 2018 Oct 25;9:4446. doi: 10.1038/s41467-018-06932-5 (PMC6202389; doi:10.1038/s41467-018-06932-5)
Supplement: Supplementary file 9 — Supplementary Data 7 [file 41467_2018_6932_MOESM9_ESM.xlsx]

## Sheet: Sheet1
Supplemental Data 7: Number of DMCs and average methylation differences per gene in CVL39.
gene ID	average difference in methylation	number of DMCs
AT4G02110	-34.0392	6
AT5G20300	-84.0372	2
AT3G20620	0.725584	4
AT3G26680	-76.8641	2
AT5G40270	-56.2628	1
AT5G40275	-56.2628	1
AT2G01740	78.9423	2
AT2G43018	66.7809	3
AT3G21865	-27.7686	3
AT2G34630	57.619	1
AT1G49040	-20.1768	7
AT2G25590	-29.6327	2
AT1G64890	-68.5797	2
AT5G48650	74.8943	2
AT3G21340	-40.5534	3
AT5G07710	88.3857	2
AT3G27050	64.2105	3
AT1G58430	-26.6497	8
AT3G02030	66.9148	4
AT3G41979	-8.9372	1
AT1G53320	23.3316	3
AT1G53325	56.4925	2
AT4G01335	77.1704	2
AT1G31690	-41.0763	2
AT3G24820	89.1827	2
AT3G17970	-49.6509	6
AT2G01690	-69.2041	2
AT2G25040	52.8382	5
AT4G01330	77.1704	2
AT1G03010	-76.0467	2
AT5G13470	54.101	1
AT4G01883	44.0754	1
AT1G51780	-88.3161	2
AT5G21020	57.486	1
AT5G65685	-81.0658	2
AT5G61930	10.8118	4
AT5G47130	-48.5408	5
AT5G58787	-84.1193	2
AT1G65410	-64.2669	2
AT1G54330	49.6146	1
AT1G23950	64.0623	2
AT2G04820	-24.3557	1
AT3G52010	23.1431	1
AT2G25100	84.6402	2
AT3G43230	-15.9152	4
AT5G33370	-32.0997	1
AT5G57720	64.077	2
AT1G64320	34.0672	3
AT5G13690	-75.14	2
AT2G44070	54.1954	1
AT1G57780	79.0285	2
AT4G14605	-32.9471	6
AT5G53486	-2.71133	4
AT5G51700	77.4076	2
AT1G63610	-19.6658	5
AT5G53487	-2.71133	4
AT4G04870	-29.313	6
AT1G30925	52.1778	2
AT5G38192	30.0237	6
AT3G14770	-45.9274	2
AT2G05995	76.1601	1
AT4G12460	16.1201	1
AT3G14950	54.183	2
AT1G10850	-64.1255	2
AT5G09860	76.9117	2
AT4G16870	44.9155	28
AT2G16950	-93.1185	2
AT3G14550	22.2695	5
AT1G07710	66.9572	2
AT1G70140	-52.4823	2
AT5G12080	-35.9467	6
AT1G34460	52.3209	105
AT1G74088	15.5737	7
AT5G38990	-45.4418	5
AT4G28440	-89.2077	2
AT5G04920	-39.4594	2
AT5G49240	-68.6441	2
AT2G04160	8.9338	3
AT5G16640	73.4492	6
AT3G17790	63.3207	2
AT1G15220	59.5453	1
AT3G33225	46.12	1
AT5G15845	-5.97474	10
AT2G31240	55.7153	1
AT5G15840	-34.4734	13
AT4G34950	25.8166	2
AT1G36310	64.2072	2
AT3G02090	88.9821	7
AT3G24880	11.9435	3
AT4G04250	12.7195	1
AT2G21350	68.2881	2
AT1G42460	26.8166	1
AT4G04255	25.3775	5
AT1G10270	73.1695	4
AT4G15955	70.6865	2
AT4G35020	-16.0703	5
AT5G18040	7.79332	5
AT2G44360	3.61447	1
AT5G24070	-47.2599	26
AT4G16600	58.9896	2
AT5G36870	-29.304	1
AT3G02890	90.0394	2
AT1G02990	-55.1559	1
AT1G50890	37.0404	10
AT5G28900	-14.7402	9
AT5G42640	8.95989	1
AT5G57710	0.643417	14
AT4G23440	0.126127	4
AT5G19780	-12.0436	2
AT1G66330	78.0002	4
AT1G08660	74.2567	2
AT3G18840	-34.1408	2
AT1G05160	83.5302	6
AT3G18845	-34.1408	2
AT5G47250	-9.81318	4
AT1G15730	-43.6253	2
AT5G37470	53.9904	2
AT4G01200	57.0924	1
AT5G37475	-44.7534	1
AT2G41460	44.7213	2
AT5G55490	75.1761	4
AT5G49850	3.896	4
AT1G63810	76.6603	4
AT3G44900	25.536	9
AT3G27530	81.9782	2
AT5G59710	93.8761	2
AT3G55480	-11.9126	4
AT4G31780	-55.7998	5
AT5G08630	-64.8648	2
AT1G13770	59.6393	2
AT1G56490	63.6832	2
AT3G42610	8.07091	1
AT1G19030	6.71152	4
AT4G11970	-90.5739	2
AT3G27283	-13.6718	4
AT2G19710	49.2151	2
AT5G25300	-44.7611	1
AT1G09040	5.03381	5
AT4G17550	5.93465	4
AT1G33780	-75.0526	3
AT3G45700	-60.4823	4
AT5G02070	28.2265	9
AT4G33700	48.9796	5
AT1G51200	-76.0878	5
AT1G27720	-61.2384	2
AT5G01400	45.6976	6
AT3G59090	-69.1274	2
AT5G17690	-64.0937	5
AT5G63770	-58.9336	8
AT3G49390	76.5793	2
AT5G67210	-11.0718	5
AT5G38040	47.9452	12
AT4G22790	-29.9516	1
AT1G10390	-38.421	10
AT3G29130	-44.8676	1
AT5G05730	76.3833	2
AT2G15600	57.7769	4
AT4G26095	61.2751	5
AT5G60990	9.93981	7
AT4G26090	61.2751	5
AT4G17730	82.3011	4
AT4G25210	-66.8201	2
AT3G03850	21.0144	1
AT3G03852	21.0144	1
AT4G03180	-79.9528	3
AT5G35756	-42.8026	9
AT2G11650	22.4837	1
AT1G13190	-92.4448	2
AT1G13195	-92.4448	2
AT3G48450	73.6554	2
AT4G02850	-75.6517	2
AT3G22930	57.0759	19
AT2G46850	-64.943	2
AT1G12820	-57.7553	6
AT1G16870	46.5091	1
AT3G09180	81.9402	2
AT1G62360	81.014	2
AT3G26220	15.7147	6
AT3G15940	-89.3504	2
AT3G21870	-27.7686	3
AT1G64405	49.692	7
AT2G01750	91.6241	2
AT2G38370	-67.3389	2
AT4G08400	1.09478	1
AT4G03450	42.7441	2
AT4G08405	75.0964	2
AT4G08406	75.0964	2
AT3G24570	-2.58877	4
AT4G19239	34.028	1
AT1G13990	76.2218	4
AT1G17470	-66.1344	2
AT3G18215	77.8628	1
AT1G71730	-76.889	2
AT1G06290	67.6036	2
AT1G28120	62.6075	2
AT1G29830	-0.300846	4
AT1G49900	-15.7535	6
AT1G44170	-4.8319	5
AT5G13860	91.8897	2
AT4G12334	4.93969	1
AT1G11840	-50.9852	1
AT5G06110	-63.8917	4
AT3G25040	-63.6108	2
AT5G45760	-0.521223	4
AT3G48870	-18.8327	6
AT5G38050	66.9283	6
AT3G47460	68.0325	2
AT3G07680	42.1802	5
AT4G22930	-13.1753	3
AT3G45555	-66.0161	2
AT1G50330	-38.2228	4
AT4G37705	54.6885	10
AT3G58050	-87.955	4
AT5G21222	-2.12092	3
AT1G23724	-58.2337	1
AT2G10921	-12.3557	1
AT2G10920	-12.3557	1
AT1G52790	44.7123	1
AT5G22050	41.242	1
AT1G34780	68.7451	2
AT1G30550	71.6016	2
AT1G30000	84.6355	4
AT3G06985	-41.3945	1
AT4G04402	-15.8266	4
AT2G05830	66.7445	2
AT4G06660	9.83243	1
AT2G26640	-34.325	6
AT3G20475	-8.97315	7
AT5G50440	15.2237	4
AT2G16510	56.8483	2
AT5G28680	-35.5087	6
AT3G13530	-55.7396	2
AT1G07470	71.6647	1
AT3G06420	21.1411	4
AT5G28170	-20.6278	1
AT1G11590	63.6394	3
AT2G32490	-70.1471	2
AT3G58040	-83.5796	4
AT5G03000	39.9612	17
AT3G19920	57.4306	2
AT3G06180	-95.5047	2
AT5G52975	85.6872	2
AT2G20460	52.6357	4
AT5G26240	-0.200542	5
AT3G19670	1.46	2
AT3G45940	-61.7555	3
AT5G08650	-57.8867	1
AT5G19570	36.9776	1
AT2G35155	82.5311	2
AT2G06562	80.105	2
AT1G04680	-23.0337	1
AT1G21490	39.9603	1
AT2G20310	-87.2234	2
AT5G50190	-61.6019	2
AT4G29900	84.7796	4
AT4G29905	56.0284	2
AT4G04470	21.7971	4
AT2G20010	22.8781	8
AT5G15470	73.4686	4
AT2G17380	-56.6078	1
AT5G04710	68.9376	3
AT5G65460	92.8578	2
AT5G20610	13.5652	1
AT5G14780	-4.70376	1
AT3G49650	44.8373	1
AT5G26780	65.5646	5
AT4G18030	87.6988	4
AT3G61780	92.3212	2
AT1G34065	-87.3716	2
AT4G31020	18.1026	5
AT5G09690	55.8812	2
AT2G34090	-90.2218	2
AT4G25840	-80.1791	2
AT5G42797	30.9886	2
AT5G15780	34.5252	18
AT2G25840	89.0401	4
AT1G62960	39.1693	6
AT2G12400	-42.0025	1
AT5G11830	-46.6331	2
AT4G14149	-90.3803	2
AT3G04260	40.8764	3
AT1G73770	-49.3925	2
AT1G20010	-47.6307	1
AT4G14147	21.3604	3
AT4G14140	-13.6163	6
AT2G07787	-2.42203	2
AT4G11640	98.3165	1
AT1G27530	92.7771	2
AT2G14120	61.2214	5
AT5G37630	2.76636	1
AT5G23540	-72.6334	2
AT3G11490	83.5416	2
AT1G64750	-6.15482	8
AT4G15540	-4.4859	1
AT3G48780	42.7654	2
AT5G37860	82.4621	3
AT1G48880	3.99718	6
AT1G70600	47.3259	1
AT3G10690	36.6062	11
AT5G53070	81.2824	2
AT1G15690	-50.9225	1
AT2G01037	24.5695	1
AT1G14340	-46.0546	1
AT1G05620	-27.5202	2
AT5G14250	-90.0145	2
AT3G02800	58.3372	2
AT3G12370	72.0916	6
AT1G74270	32.7283	1
AT3G16857	-8.88972	10
AT5G06950	58.2664	2
AT2G45990	-7.67726	4
AT1G79840	-39.9573	5
AT1G13690	65.45	2
AT1G13340	-25.7347	9
AT1G08125	1.07155	6
AT1G08120	31.1488	8
AT5G09290	-19.5702	4
AT5G58700	63.593	4
AT3G22720	14.6285	2
AT3G05680	93.2106	2
AT3G33565	4.50239	1
AT5G55810	3.02958	4
AT1G50930	-41.3476	8
AT1G44414	52.9189	23
AT2G12630	2.78559	2
AT3G02660	-75.8921	8
AT1G18040	60.9202	2
AT4G36550	-57.8633	1
AT3G32966	-3.14183	1
AT5G14430	84.3453	2
AT1G47460	18.7625	1
AT5G35057	2.66774	1
AT1G43502	48.2847	4
AT5G48380	59.7907	4
AT1G48268	22.1627	5
AT5G60180	-62.7067	2
AT3G07720	-60.5963	2
AT4G16015	-64.9765	2
AT3G42420	7.96859	1
AT1G26620	76.7587	2
AT2G27230	88.5093	2
AT4G36080	5.24576	10
AT1G55265	-59.3243	1
AT1G52942	-53.5877	2
AT1G52940	-53.5877	2
AT5G16870	-77.2698	8
AT4G36770	-76.3372	4
AT3G11980	-67.0383	6
AT3G07630	-74.8493	4
AT5G66600	55.417	2
AT2G19385	-7.49325	3
AT4G08180	11.0219	6
AT1G03960	41.2193	3
AT4G23650	69.8868	2
AT1G28820	-12.9095	2
AT5G49930	74.9398	4
AT2G03780	89.4233	4
AT1G12340	-74.4841	3
AT3G04670	-50.5241	2
AT4G32700	-30.463	8
AT1G80260	-41.6435	4
AT2G44640	65.2799	2
AT4G11570	-71.4046	3
AT5G57580	13.1966	6
AT1G09450	-65.8338	4
AT3G05675	84.1511	6
AT3G05670	10.0647	4
AT4G08360	-43.6787	2
AT2G05990	-2.30878	5
AT1G09180	53.7257	1
AT3G42180	81.527	2
AT1G17860	65.3491	2
AT5G01090	-66.1078	1
AT3G24760	49.5748	4
AT1G16110	-47.1436	4
AT3G10185	-64.1738	2
AT3G63520	86.8927	2
AT3G10180	43.8393	8
AT1G31800	-91.1242	2
AT2G06095	-41.2778	3
AT1G12120	-60.3024	4
AT4G06499	50.2377	3
AT2G06090	-74.3436	2
AT2G15690	78.9159	4
AT2G43030	71.1418	1
AT5G48860	19.4089	1
AT3G62110	46.6473	2
AT1G55880	46.6208	8
AT3G42186	53.1414	1
AT5G26250	60.3162	9
AT5G07730	61.6409	4
AT1G03380	73.2024	2
AT1G73760	64.5697	2
AT1G09230	-89.4237	2
AT1G09980	85.1221	2
AT1G51410	-23.9383	4
AT5G49830	-0.372542	6
AT1G54680	2.60897	1
AT5G06020	50.5861	1
AT5G62460	74.1802	8
AT5G02010	41.0555	3
AT4G04650	32.6518	1
AT3G15740	3.72619	4
AT5G66680	7.16177	4
AT5G64600	91.9641	2
AT1G53300	79.9745	2
AT3G05090	-6.1899	4
AT3G26744	-49.734	1
AT4G33070	20.1746	4
AT4G38030	54.9665	2
AT3G06710	76.5691	2
AT1G54355	-81.687	4
AT1G65920	72.036	3
AT4G20130	87.3671	2
AT1G30630	82.3487	4
AT1G54350	-81.687	4
AT3G10450	80.1523	2
AT2G04200	12.4086	5
AT2G03250	-24.4125	1
AT2G09830	56.3744	2
AT2G04800	-59.8693	4
AT1G50450	87.9238	2
AT3G13180	50.7501	2
AT1G70380	44.857	6
AT1G23970	48.63	2
AT5G33392	15.5541	1
AT5G33393	36.357	5
AT5G33390	-19.7816	2
AT5G48605	50.5047	3
AT1G64340	60.8255	2
AT3G21630	4.95509	7
AT1G11470	45.7866	3
AT1G27890	-8.97474	4
AT1G63250	42.1927	9
AT5G47860	-3.61325	4
AT1G30490	-9.6978	4
AT1G10870	-80.8985	2
AT5G06670	66.6732	1
AT1G06460	13.7275	5
AT3G10980	92.5294	2
AT1G75400	-1.8014	4
AT3G25430	-6.91675	4
AT1G07730	20.8326	11
AT5G37290	-77.867	1
AT3G26850	-3.90933	4
AT3G26580	80.8621	2
AT4G01020	67.3495	1
AT3G29760	48.6303	2
AT5G61830	-84.147	2
AT5G57885	-40.3911	6
AT3G12580	-59.6011	4
AT5G61835	-84.147	2
AT5G48610	21.3437	3
AT2G38650	67.7793	2
AT3G28730	66.0959	3
AT2G24330	86.3178	4
AT2G26780	-93.5007	2
AT3G28750	-90.8872	2
AT4G39340	-55.4976	2
AT5G16660	-77.0189	2
AT1G45616	17.778	5
AT5G45190	30.8477	4
AT1G41827	10.0799	1
AT5G15860	-23.1208	2
AT1G41820	18.2248	2
AT5G19420	19.8166	3
AT3G44670	-7.02913	3
AT4G34930	25.626	9
AT2G24250	-56.9042	2
AT1G52160	71.5018	8
AT4G14040	-57.0313	2
AT4G04230	74.3903	2
AT4G08960	-17.1071	6
AT3G42960	87.7079	2
AT2G45695	-94.049	2
AT1G01950	-14.0424	3
AT1G08460	-4.35969	5
AT5G12140	-86.1736	2
AT2G06950	63.0382	3
AT5G06600	87.6827	2
AT2G16620	56.5579	5
AT4G14880	7.5868	4
AT3G19895	87.132	4
AT3G19440	-50.9494	2
AT1G63990	23.9769	7
AT3G62310	-52.6833	2
AT4G24300	7.5295	3
AT4G18130	22.4844	6
AT1G22940	66.7819	2
AT5G63780	77.3708	6
AT2G13290	13.8198	3
AT3G46460	-72.7513	1
AT3G27670	-0.132801	4
AT2G13295	-38.3708	1
AT5G40840	-3.83121	2
AT1G76340	-91.4862	2
AT1G60420	-10.4817	4
AT1G08600	11.8118	11
AT3G04880	39.8563	6
AT1G15750	-25.1639	6
AT1G19580	-69.4032	8
AT1G14400	71.0556	10
AT1G09570	33.6544	13
AT5G16550	-71.681	2
AT2G05780	-26.2906	1
AT5G30584	29.6465	1
AT3G48390	18.4281	3
AT5G14790	-34.6211	6
AT5G52800	-76.8771	3
AT1G43755	-2.99271	1
AT5G17080	38.8979	1
AT1G56470	50.1608	2
AT3G42630	-28.1957	5
AT3G27340	-91.5172	2
AT4G30490	-86.0335	4
AT4G14340	-2.9772	4
AT4G31340	-72.6648	2
AT5G60170	-62.7067	2
AT2G31830	0.60492	8
AT3G48190	72.2601	10
AT2G47690	85.1935	2
AT1G47870	12.2758	9
AT3G45720	-64.1536	2
AT4G15020	51.5597	3
AT5G04700	68.9376	3
AT1G17980	57.4891	2
AT3G07790	-75.1735	1
AT5G61510	27.8258	4
AT5G56020	-44.7258	2
AT3G11670	-36.1448	3
AT2G11980	-9.00047	1
AT2G04780	-63.9295	2
AT4G27300	68.6124	4
AT4G19660	-76.7809	1
AT5G30942	68.1676	2
AT5G17930	3.40342	8
AT1G32230	85.1706	5
AT1G67990	-56.5857	2
AT5G39450	-16.991	3
AT4G16480	-67.8749	6
AT5G16860	-61.1727	10
AT4G17280	86.7882	4
AT3G05790	49.2984	3
AT1G63690	35.3238	8
AT3G05240	58.2799	3
AT2G40316	-62.8988	2
AT5G13950	-58.0565	1
AT2G48120	-87.2861	2
AT5G35735	-13.5777	1
AT5G35732	52.0113	2
AT1G48690	-52.5734	2
AT3G15860	-26.7143	2
AT5G07270	92.4336	2
AT1G16858	46.5091	1
AT3G21940	62.07	4
AT1G67190	11.5136	11
AT1G77240	71.5014	2
AT1G44990	-42.0774	2
AT4G09770	-61.9998	1
AT5G55130	-55.538	1
AT2G20910	49.3565	2
AT2G24270	-21.4163	2
AT4G08420	75.7569	4
AT3G47660	-50.7939	1
AT4G19250	-76.591	2
AT1G48520	-80.2035	2
AT3G49845	66.8698	2
AT5G38630	48.823	1
AT3G49840	66.8698	2
AT1G50130	-80.4799	2
AT1G49920	22.3909	7
AT2G05330	-11.2955	1
AT1G34270	2.77025	1
AT3G47910	46.0687	1
AT1G51620	-74.1181	8
AT1G30790	-52.4461	2
AT1G67730	67.4112	2
AT2G13900	34.4189	4
AT1G45110	-82.2834	2
AT3G14690	-64.4173	6
AT4G22910	77.7281	4
AT2G16365	-35.6867	2
AT3G20180	14.0529	7
AT4G37760	5.49543	4
AT4G26210	10.3937	1
AT1G63430	28.8211	6
AT1G35270	-48.8718	2
AT1G64420	60.6908	2
AT3G06210	74.8582	2
AT4G04420	2.34203	2
AT4G33330	48.4664	22
AT4G19870	-38.0945	2
AT4G12830	-26.9124	1
AT4G02300	-45.8057	2
AT3G45330	64.0822	2
AT3G20320	40.0841	2
AT1G21700	89.2523	2
AT3G20040	76.1383	4
AT5G34832	17.6794	1
AT5G01480	7.67625	4
AT5G28150	45.5375	6
AT2G43750	50.8539	4
AT2G31970	-93.822	2
AT3G19940	63.8373	2
AT5G64010	-67.8599	2
AT5G13840	-59.2671	2
AT5G07505	15.8994	1
AT5G45510	-34.4581	2
AT5G04550	62.1047	1
AT3G27860	71.363	1
AT5G63870	-9.31961	4
AT4G04680	1.15143	4
AT5G19550	-58.8506	2
AT5G40340	71.298	2
AT4G16970	-42.588	2
AT5G62940	-67.5795	2
AT5G13550	66.3626	6
AT2G35170	-78.6296	2
AT2G20840	15.7265	5
AT2G20330	-95.5602	2
AT1G33930	-36.8042	1
AT1G35900	44.9879	1
AT4G05080	58.3083	2
AT3G05932	39.1713	6
AT3G05935	82.3368	4
AT5G15410	53.9871	1
AT3G06520	-57.8529	2
AT2G37990	47.0857	3
AT5G13150	-70.3903	2
AT2G44710	-13.2114	6
AT4G38200	-49.7101	8
AT5G22030	91.7794	2
AT4G39400	22.1984	3
AT4G39403	-72.5711	1
AT2G38460	44.7751	1
AT3G48140	-77.5703	2
AT3G23800	-25.5166	5
AT4G13345	34.2376	28
AT5G16850	23.5492	4
AT4G39150	30.2951	1
AT1G31480	-31.7169	5
AT1G70590	47.3259	1
AT4G30720	-36.1063	4
AT2G25310	90.5794	2
AT2G28540	88.3599	2
AT4G26470	-67.7375	5
AT1G11310	79.8941	2
AT3G26445	-45.982	3
AT3G05760	-96.2068	1
AT5G22780	-56.6684	1
AT3G19615	-75.3222	4
AT4G33110	6.64516	3
AT5G26260	-22.4578	1
AT3G12170	17.2686	4
AT1G04110	-67.3648	2
AT1G05640	17.8762	3
AT1G33080	67.1077	2
AT4G11660	36.6745	1
AT1G60850	-58.7731	2
AT5G26110	57.9993	5
AT5G56610	57.7176	2
AT2G03880	-57.4818	4
AT5G41520	-52.8188	1
AT5G18680	53.2206	2
AT5G58870	-76.0519	2
AT1G69120	74.0771	2
AT4G14342	-4.53499	4
AT1G62260	72.0112	6
AT5G45410	4.53048	4
AT2G36485	-4.92823	4
AT2G36480	-4.92823	4
AT1G25280	77.988	4
AT4G10390	67.2408	2
AT1G61105	-2.18634	4
AT2G42950	61.7739	1
AT1G61100	24.1528	12
AT1G61450	-71.6601	4
AT5G04080	65.4126	3
AT2G32810	16.2561	4
AT5G14230	73.9476	2
AT5G56920	-32.8707	1
AT1G48060	72.6567	4
AT1G05460	-22.7242	6
AT1G72190	86.0585	2
AT2G39330	22.6674	2
AT3G22210	-31.1768	2
AT1G19910	-27.6518	3
AT4G24320	-92.6753	2
AT5G11550	-62.2544	2
AT3G33585	-5.3811	1
AT3G03640	-4.0203	4
AT2G31100	83.9252	4
AT1G50910	36.345	4
AT3G61860	-90.1553	2
AT1G26390	47.128	2
AT3G02680	80.0924	8
AT1G18060	-26.9144	2
AT5G57690	-82.5435	10
AT4G26850	71.846	2
AT1G47405	-29.6877	4
AT1G22550	-24.2631	6
AT3G09900	78.2614	2
AT5G45472	-63.2183	4
AT3G48720	-68.2107	6
AT5G45470	-63.2183	4
AT1G43560	-41.1732	2
AT4G02640	69.6868	2
AT3G42155	81.6558	2
AT3G42150	81.6558	2
AT2G13272	7.02731	1
AT5G44660	81.7926	8
AT4G32660	-70.3807	4
AT2G18100	-49.1581	6
AT5G14170	-92.1399	2
AT1G26640	69.4489	2
AT1G55535	59.3715	4
AT1G22080	-67.1859	2
AT3G01060	72.6625	2
AT3G12820	86.3941	2
AT3G03330	16.5774	9
AT1G22770	78.1709	2
AT3G10970	-81.0283	2
AT1G33330	13.9635	4
AT1G13320	17.4919	5
AT1G33880	-69.674	2
AT1G66450	59.8679	3
AT1G62750	52.5402	1
AT3G04300	-4.11038	1
AT1G67500	-3.64524	8
AT3G04870	19.1489	11
AT1G28840	-12.9095	2
AT2G01905	-44.3877	2
AT1G32060	-40.0068	2
AT3G22060	48.9111	1
AT1G26700	68.8336	2
AT5G39024	34.172	1
AT5G52340	-65.9752	4
AT3G23160	-15.1795	3
AT3G23165	52.6176	5
AT1G76630	-6.088	1
AT4G03824	58.1569	1
AT3G24740	73.1058	8
AT3G03150	60.9872	6
AT4G08300	-1.41553	12
AT5G35380	7.79209	21
AT5G06590	87.6827	2
AT1G16130	-55.1625	1
AT1G49550	62.6073	5
AT1G49005	-9.65205	1
AT5G54865	-73.0386	2
AT2G32240	79.6154	4
AT3G07330	-90.7147	2
AT2G19500	-87.6828	2
AT3G27090	10.7668	1
AT2G44100	3.78483	4
AT4G14300	-76.6814	2
AT5G51630	28.5377	5
AT1G54115	-78.5134	2
AT2G21940	-83.5172	2
AT5G43380	-44.2633	3
AT1G08110	91.3033	2
AT5G56440	-61.5166	2
AT1G43980	65.3348	1
AT3G18190	-80.9977	4
AT3G01085	48.128	4
AT2G01650	-64.7806	7
AT5G48580	-94.2112	2
AT5G03970	80.1302	4
AT3G14810	-26.6663	1
AT2G37050	1.7693	8
AT1G27070	86.3578	2
AT3G60060	49.294	1
AT1G74900	78.3339	2
AT3G18390	68.5297	4
AT1G13810	-58.7374	2
AT3G59530	34.9835	1
AT5G21070	-3.42681	4
AT1G07530	64.643	22
AT1G70360	63.4096	2
AT1G07820	53.8454	12
AT5G28520	-18.6813	1
AT4G29040	4.0794	3
AT2G36540	-58.6523	2
AT3G12640	-69.4457	2
AT2G12670	43.245	1
AT3G10100	-49.8766	1
AT3G21130	-62.3064	4
AT5G47800	-40.0407	1
AT5G38150	63.011	2
AT1G30960	-4.39382	4
AT3G14225	-51.0933	7
AT3G14730	3.88587	4
AT3G14220	-51.0933	7
AT4G00232	-59.4111	1
AT5G58300	27.0267	10
AT4G28620	-61.8782	2
AT5G34940	46.8734	2
AT3G26000	-4.54879	4
AT4G10890	-91.2944	2
AT5G17510	-86.5577	2
AT3G28240	-36.896	10
AT1G44050	41.6946	6
AT1G34420	-70.945	2
AT5G12300	-50.1036	2
AT4G24750	-80.901	2
AT2G29080	74.2992	2
AT4G37930	-13.4166	4
AT1G50470	-44.9931	7
AT5G27470	80.7299	3
AT4G39952	80.2556	4
AT5G02410	39.1312	6
AT4G10090	23.2286	7
AT4G34910	7.97521	4
AT1G36350	50.1506	1
AT1G20930	78.2222	3
AT5G45620	-86.015	2
AT5G42810	-51.4619	2
AT1G65010	27.2253	7
AT5G42540	37.3896	1
AT4G04210	50.6117	1
AT1G47670	-31.6204	11
AT4G08940	24.7728	4
AT2G13100	71.3055	6
AT5G59250	-52.4459	1
AT1G10230	84.2302	2
AT1G24030	91.8364	2
AT2G06930	12.0436	1
AT2G29880	-51.923	10
AT5G37650	29.1152	4
AT5G37125	-28.2037	1
AT1G01970	-65.6861	1
AT3G17420	-11.7234	4
AT2G43410	-27.0415	7
AT4G28700	44.6302	1
AT5G46040	3.91216	4
AT1G61860	79.4927	2
AT3G19130	92.8141	2
AT1G74330	-50.5555	1
AT1G04700	81.6866	2
AT3G06670	-81.1792	6
AT3G19420	67.8613	5
AT1G66660	79.6615	12
AT3G26720	76.7755	4
AT2G35340	-84.8194	2
AT5G23990	55.1195	2
AT5G14420	-70.9614	2
AT1G60990	-82.4572	6
AT2G39270	93.0288	2
AT1G08620	48.1789	8
AT1G60995	-92.5589	2
AT1G51980	-93.8671	2
AT3G29595	-11.19	1
AT5G51180	-84.9109	2
AT3G22020	59.7793	15
AT3G29040	51.0042	4
AT1G41803	51.3377	1
AT2G22990	34.3637	2
AT3G43586	68.0741	1
AT5G11300	54.4041	6
AT3G16480	11.8673	4
AT3G23370	19.0009	4
AT3G45290	-92.9061	2
AT5G52930	23.3934	6
AT5G57625	-25.143	6
AT3G25400	-70.3178	3
AT4G39220	71.0604	2
AT1G56450	25.4598	1
AT2G04420	44.0325	3
AT2G04425	44.0325	3
AT4G35270	23.5789	3
AT4G31360	-46.3925	2
AT5G12970	-23.7397	8
AT2G23220	51.11	2
AT1G56180	-25.1421	6
AT1G47890	61.2384	1
AT2G19755	-69.8792	2
AT3G17205	74.8682	14
AT1G03530	-4.51395	1
AT5G25340	-68.4263	4
AT1G22340	-26.2218	1
AT4G11050	-35.3431	2
AT5G01440	37.4737	2
AT3G02170	-4.78319	4
AT3G11280	64.9775	2
AT5G56000	11.8433	9
AT2G45810	60.5375	2
AT3G22680	-87.5358	2
AT2G17950	41.9459	2
AT3G04460	60.3556	10
AT2G42890	69.3852	6
AT1G56230	33.4151	10
AT5G39430	67.8212	4
AT5G67250	-84.754	2
AT2G41310	59.2021	3
AT3G27280	-13.6718	4
AT5G41770	68.8538	2
AT5G49890	24.0259	6
AT1G61710	-28.0417	3
AT5G13430	71.1333	4
AT4G03140	27.8212	9
AT1G03280	88.8511	4
AT2G47410	71.9512	6
AT3G45350	54.9577	1
AT3G24350	-16.9137	5
AT3G07510	-70.0175	2
AT5G25305	-51.5118	1
AT1G66840	-36.3854	1
AT3G11130	60.9804	9
AT5G15980	83.8449	3
AT1G54580	-56.3259	2
AT2G48140	-5.36089	1
AT5G47690	53.8611	11
AT1G28690	-59.8938	2
AT1G69480	-80.5825	2
AT5G12350	-42.935	6
AT3G22970	73.8118	4
AT5G24165	-89.3684	1
AT1G12860	-35.4524	3
AT1G16830	-73.6561	2
AT3G44730	-5.08679	6
AT3G26265	49.6897	2
AT1G49630	-89.9893	2
AT1G55180	36.9876	8
AT3G23080	-75.8869	3
AT4G03364	57.1788	4
AT3G24530	29.4312	6
AT1G17300	39.4586	1
AT1G48540	88.0582	2
AT3G14500	7.07728	1
AT2G31902	-82.2391	2
AT2G31900	-82.2391	2
AT2G26210	-81.9077	2
AT3G25495	-64.4976	2
AT5G61430	43.1368	1
AT2G16200	-30.8274	1
AT1G55980	-32.6237	4
AT2G27060	79.9181	2
AT3G15909	18.5504	2
AT1G64990	-3.60824	1
AT1G64620	-16.5854	1
AT1G55760	-81.3875	3
AT1G65570	-50.3687	2
AT5G65700	-5.3548	1
AT4G24560	71.2138	3
AT5G45890	-56.1295	1
AT1G34210	-10.4513	5
AT3G47930	55.9822	4
AT1G68990	3.14197	1
AT1G45130	56.5243	4
AT3G16760	83.2929	2
AT4G06516	12.221	1
AT4G06519	16.5071	2
AT4G06518	28.4331	1
AT3G09050	85.656	2
AT4G32510	-81.5596	4
AT4G26582	32.5391	6
AT2G02350	-54.3915	1
AT1G23760	31.2724	1
AT1G31790	62.1899	1
AT5G38730	-9.67252	4
AT4G26270	-59.3601	3
AT3G15900	-73.5905	2
AT4G19850	87.556	2
AT1G10930	39.2315	3
AT1G30510	45.7592	1
AT4G04910	76.6275	3
AT1G68190	47.2546	2
AT3G10370	29.7751	6
AT1G71190	-69.6792	2
AT1G06830	-66.114	2
AT5G54570	-56.467	5
AT4G24690	23.5881	1
AT1G16300	-4.82864	1
AT1G21720	57.5485	1
AT1G21722	57.5485	1
AT3G49720	75.027	1
AT2G39920	36.9563	1
AT3G17850	-50.9192	2
AT1G23580	52.5673	4
AT2G43770	50.8539	4
AT4G05010	-15.2778	1
AT3G46510	79.6621	6
AT2G39480	-89.2369	2
AT3G13570	63.1827	1
AT4G07355	60.7932	1
AT4G30680	88.2214	2
AT1G11880	-83.4025	4
AT5G07070	-8.93675	4
AT5G25780	2.33031	4
AT1G71990	-53.5283	1
AT2G38195	-39.7204	5
AT4G25720	81.1214	2
AT1G10680	-23.6584	6
AT2G30470	-10.606	6
AT5G12410	-59.8534	2
AT1G04390	0.312288	4
AT4G13980	50.015	1
AT2G39820	-47.6754	2
AT2G12530	24.3024	1
AT5G49150	61.6908	6
AT2G17340	-2.30524	5
AT4G25610	-21.515	5
AT2G01460	-0.513405	5
AT2G45020	74.2497	2
AT3G05910	-79.7508	4
AT5G29041	-8.59536	1
AT1G27910	-60.6964	4
AT5G29043	45.287	1
AT5G22010	-83.2868	2
AT5G48340	92.326	2
AT1G20580	61.0789	2
AT5G16520	-0.283278	5
AT2G30690	62.981	1
AT5G23760	-52.7835	1
AT5G27220	52.5462	5
AT2G30695	62.981	1
AT4G39420	-14.5062	6
AT1G69170	-84.6813	3
AT3G16070	-49.559	3
AT1G19680	-62.4505	2
AT5G43822	62.1592	4
AT5G43820	62.1592	4
AT5G58090	47.3854	6
AT4G25515	-77.5476	2
AT5G51100	-80.0793	2
AT3G21300	-18.7109	4
AT4G25770	87.7714	2
AT4G05350	-59.1814	4
AT4G34070	32.9811	4
AT2G17120	-64.579	2
AT3G12620	-49.1006	4
AT1G74100	-28.8816	4
AT1G79050	43.6827	1
AT1G01560	-68.2229	2
AT3G11450	22.3271	3
AT5G37352	-53.1263	4
AT1G60870	41.6467	4
AT3G17675	6.00756	4
AT2G16740	65.6728	4
AT3G17670	6.00756	4
AT5G03400	81.336	1
AT2G48100	65.0761	7
AT3G57840	60.9966	2
AT5G15290	-38.2207	2
AT1G61475	-18.3378	3
AT3G02330	58.3496	7
AT5G36190	61.0931	2
AT1G61470	-11.7189	3
AT5G07290	-70.141	2
AT1G52640	68.2966	10
AT5G14210	20.2004	7
AT4G00695	56.0433	2
AT4G04940	79.2149	3
AT2G14690	79.8232	2
AT3G48120	45.8019	4
AT4G01980	-27.3845	20
AT4G31790	-7.66647	3
AT3G49290	-45.6505	2
AT1G15430	32.5823	3
AT5G24750	75.4319	1
AT3G26070	91.1939	2
AT5G18000	-61.84	5
AT3G44820	21.4246	5
AT3G19820	-79.2958	2
AT4G26870	15.1845	10
AT3G21980	-3.61838	6
AT1G36160	-6.25485	5
AT4G35470	-73.911	4
AT4G12330	4.93969	1
AT4G36510	-66.7976	6
AT5G66420	84.7689	2
AT3G45190	8.97846	5
AT2G14475	-7.53941	4
AT4G30825	-72.4066	2
AT5G63610	88.5697	2
AT5G24280	26.4387	5
AT3G42178	31.4447	4
AT3G42179	5.56	1
AT4G18900	-60.4248	2
AT4G00850	-50.4486	1
AT1G52230	49.2944	3
AT4G10510	1.12582	5
AT1G22750	-86.7274	4
AT1G32780	60.3704	3
AT2G40140	52.0101	4
AT3G07670	-8.8634	1
AT1G66430	68.2339	3
AT1G66120	-55.031	2
AT1G48040	36.9876	2
AT1G05910	69.595	9
AT3G25470	79.4105	4
AT3G11630	-87.5575	2
AT1G76390	52.8477	5
AT1G62730	37.0139	10
AT5G10660	-26.2358	1
AT2G05590	14.618	1
AT1G09410	-54.0876	1
AT5G25480	61.8404	8
AT4G08320	33.9879	14
AT1G17820	-24.5742	6
AT1G48950	-53.6227	2
AT5G19840	64.6623	2
AT1G29400	-63.5852	1
AT1G49570	46.9859	1
AT2G22740	76.9578	8
AT2G22210	-54.3353	8
AT5G64390	57.1054	3
AT4G17890	-91.2435	2
AT5G59830	89.0703	2
AT4G17895	71.43	2
AT4G06485	18.872	1
AT5G57850	-71.7014	2
AT1G79990	-70.7292	1
AT3G10440	-86.8569	2
AT5G01630	-16.6656	4
AT1G51450	-90.3124	2
AT2G03740	46.637	2
AT5G20500	-41.2034	2
AT3G20870	-87.1977	2
AT1G67520	-80.4495	2
AT4G27040	27.1524	3
AT1G28860	88.7142	2
AT1G53340	63.8266	2
AT3G02020	-8.73229	4
AT3G20650	-5.06964	8
AT2G47330	66.4763	2
AT2G32590	-52.758	1
AT4G03770	-6.95031	2
AT3G60040	2.86804	1
AT4G19865	-38.0945	2
AT4G33030	-44.3502	1
AT3G18370	11.4637	12
AT1G71695	82.2196	2
AT1G06130	-91.6369	2
AT1G71696	82.2196	2
AT1G71691	44.608	5
AT1G71690	44.608	5
AT1G34590	-62.027	1
AT5G56350	-43.875	1
AT3G16100	90.6061	4
AT1G64385	1.09552	5
AT3G13490	76.8294	5
AT2G02160	65.9043	2
AT1G07510	-18.8254	10
AT1G11430	-14.7929	4
AT5G03180	83.1774	2
AT3G01200	84.5114	4
AT5G47820	-14.4622	10
AT4G28390	47.3538	1
AT2G33170	-3.31608	12
AT3G07210	71.9248	3
AT3G18210	87.4621	2
AT3G26890	-84.2157	1
AT1G75370	-84.5592	2
AT4G29360	-66.4073	3
AT1G04890	62.0756	4
AT1G30180	-47.1103	3
AT2G24370	52.4298	2
AT4G04580	59.9356	26
AT4G30210	-56.5942	4
AT5G25570	-86.0907	2
AT5G12090	33.8095	42
AT4G06720	59.5239	1
AT4G39300	-0.162851	3
AT5G16770	5.36908	4
AT5G62390	60.5721	2
AT5G54140	67.0749	2
AT1G23930	27.941	1
AT2G09870	2.46705	2
AT3G22300	-80.7565	2
AT1G36800	42.491	1
AT1G36370	78.8175	2
AT5G57040	-89.6173	2
AT1G04090	63.1452	2
AT1G20910	60.6062	2
AT1G65030	27.9574	4
AT1G71830	51.5528	3
AT1G10740	91.0332	4
AT2G05350	45.7363	23
AT3G28190	74.0165	4
AT3G09850	29.3365	6
AT1G21060	54.1578	1
AT2G06917	7.23901	1
AT1G21065	-11.9529	3
AT1G60600	-5.12552	7
AT1G01910	-80.2417	2
AT1G08420	14.4809	12
AT5G61970	-84.9429	4
AT5G50230	72.3087	3
AT3G44235	54.8178	6
AT5G58420	-86.6308	2
AT3G17440	91.1901	2
AT1G75335	-88.6503	2
AT5G57950	-67.0258	2
AT3G32880	58.0411	2
AT5G50890	56.8375	6
AT5G08310	57.0936	2
AT5G04320	67.876	3
AT3G28990	67.0087	4
AT5G28190	47.8098	10
AT5G12980	-13.8455	4
AT5G04670	82.9536	4
AT2G27020	-94.3089	2
AT5G63910	72.7229	2
AT3G25265	94.6063	2
AT1G08390	-56.2498	1
AT3G25260	94.6063	2
AT2G39120	-61.4353	1
AT5G61170	47.6823	1
AT1G64170	-67.0289	2
AT4G31160	-10.4635	11
AT2G28910	-52.8673	3
AT5G54280	81.6682	4
AT5G11980	67.0392	3
AT1G42550	32.0231	12
AT5G20320	76.7674	4
AT5G03450	66.4418	2
AT5G45720	23.6324	5
AT5G52540	69.4542	4
AT5G55480	35.6161	11
AT4G15240	-30.2632	4
AT4G15242	-30.2632	4
AT3G03780	-5.03352	4
AT5G27410	72.5105	7
AT5G60290	-50.5872	2
AT5G25750	55.7102	4
AT3G61950	3.45827	1
AT2G15400	-77.3894	3
AT1G53910	4.59543	4
AT1G25360	64.2228	2
AT1G08680	67.1126	2
AT4G31300	-66.4698	2
AT3G02830	73.7219	2
AT1G02930	-59.5744	1
AT3G02832	73.7219	2
AT2G17930	87.9629	10
AT5G25360	52.7199	1
AT5G10270	-74.3807	2
AT5G56740	-24.2167	6
AT1G33270	-76.0737	2
AT3G45760	29.6724	6
AT5G47620	-58.3426	1
AT2G19950	-59.8991	4
AT4G15061	41.0129	3
AT1G05055	63.6377	2
AT5G43530	48.9633	5
AT4G28640	-66.6558	2
AT1G67950	19.6498	4
AT5G39410	53.5445	2
AT5G57160	74.6345	2
AT3G04400	55.077	2
AT3G15870	-14.9946	7
AT3G26790	-36.763	2
AT1G14110	53.9314	3
AT3G23310	41.6538	2
AT5G46390	67.3569	7
AT1G61730	-12.7448	1
AT1G17145	-91.7664	2
AT1G13460	43.1839	3
AT3G47390	12.7478	4
AT2G48160	69.3833	3
AT2G27530	61.4884	2
AT3G07530	77.0601	4
AT3G43870	43.2323	7
AT3G28550	-63.3789	2
AT1G63350	-59.5943	2
AT3G49080	-45.9655	1
AT3G22400	89.387	4
AT1G12840	-24.3568	8
AT2G26180	4.54946	4
AT1G62380	83.2172	2
AT3G43826	53.7421	2
AT1G78920	55.3257	6
AT1G78922	37.0755	4
AT5G24140	89.71	2
AT2G40420	67.3028	2
AT5G60130	68.0474	2
AT4G06491	51.4614	3
AT5G61260	-13.2749	3
AT1G17360	62.0871	2
AT3G03940	69.0548	4
AT1G48560	-87.9257	2
AT1G42970	-42.7764	1
AT1G58280	-65.2063	2
AT3G49880	-6.56733	7
AT5G50280	65.2736	2
AT2G36200	73.3049	2
AT1G32490	-46.2186	8
AT5G09590	77.4299	2
AT3G09690	-8.08945	4
AT5G18800	92.838	2
AT2G16220	31.6203	2
AT4G38470	69.7545	2
AT5G48320	58.0882	2
AT4G26070	-44.0041	2
AT5G46930	64.3258	17
AT3G05750	88.5196	2
AT1G64970	76.8999	8
AT3G50000	93.187	2
AT1G31000	34.1419	7
AT2G05430	-7.73558	1
AT5G42220	46.3467	1
AT2G47430	-63.0262	3
AT1G30755	-69.3135	2
AT2G16380	-89.3227	2
AT3G47950	88.4489	2
AT1G30750	-69.3135	2
AT4G27700	-45.3865	4
AT2G46740	15.5934	7
AT1G06580	-12.4162	3
AT4G06532	68.8163	24
AT2G13940	-11.9816	1
AT5G45600	-90.4552	2
AT1G26510	74.1638	2
AT2G02370	82.8286	6
AT1G26515	-85.9849	2
AT5G48930	-30.6653	1
AT2G10940	-31.2277	1
AT1G41775	-11.7646	1
AT5G53140	-51.4077	2
AT1G76400	52.8477	5
AT3G06410	5.61948	5
AT3G21810	-3.95565	4
AT1G31910	-3.24264	6
AT4G03340	18.6333	7
AT3G63470	55.3527	2
AT3G15380	39.1434	8
AT3G10600	18.3438	1
AT5G54550	-55.9252	4
AT5G45660	77.292	2
AT1G10910	60.0797	6
AT3G10350	-65.9821	1
AT5G50423	74.9156	2
AT3G01720	80.642	1
AT3G20360	-79.1019	4
AT5G34905	27.4417	1
AT3G23940	-11.1657	7
AT3G19980	-10.4047	4
AT5G66960	43.5938	2
AT1G53280	79.7022	4
AT2G25760	66.2284	2
AT1G35660	2.3983	4
AT5G13800	-55.2268	2
AT3G22780	-38.0179	7
AT5G58450	35.6252	10
AT5G62980	64.9819	2
AT4G13960	50.1953	2
AT2G39805	-41.693	1
AT1G75850	71.6617	2
AT1G53130	20.6555	3
AT2G01440	26.6407	8
AT1G69650	-54.9647	3
AT3G05970	90.0106	2
AT5G34870	34.8182	2
AT3G04250	86.8668	2
AT5G26040	53.8936	2
AT5G13110	47.4327	1
AT1G65750	67.7584	7
AT3G06250	-0.155189	15
AT4G21700	1.58715	8
AT5G08750	66.899	2
AT5G16540	-71.681	2
AT5G41240	13.8243	4
AT4G05575	17.7785	1
AT3G13800	-59.8818	1
AT3G17380	-61.3038	4
AT3G43485	-6.87597	1
AT3G03770	84.8189	2
AT2G25355	-91.8802	2
AT4G05460	-17.0044	4
AT2G41560	59.4769	6
AT4G04050	77.509	3
AT1G11350	-68.108	3
AT1G74120	85.7875	2
AT5G22290	56.3964	2
AT5G42450	-54.4272	2
AT5G38340	-8.96256	10
AT5G38610	75.0916	2
AT5G33382	52.7405	1
AT4G03020	-68.437	2
AT5G33385	7.96177	1
AT3G49710	75.027	1
AT4G19450	-57.1773	2
AT5G41940	7.02624	4
AT2G31320	-89.4533	2
AT3G02310	-79.652	2
AT3G44590	-77.2569	5
AT5G03420	86.8925	2
AT1G36490	4.54887	1
AT3G11405	-55.5025	2
AT4G28610	-3.36421	7
AT3G01150	30.2596	8
AT3G16830	-90.6629	4
AT1G52660	4.97799	4
AT2G33430	-94.0229	2
AT2G06210	-73.4471	4
AT2G33435	-8.0927	3
AT3G51140	-73.3444	2
AT3G11400	-55.5025	2
AT4G39110	-48.6506	1
AT1G15450	-44.1276	2
AT1G15980	-67.9557	2
AT3G07050	-53.531	3
AT5G11510	75.7437	6
AT3G44370	-49.3208	2
AT1G04940	-30.2076	1
AT3G46585	43.2613	1
AT1G36630	19.5692	3
AT1G36140	-77.645	4
AT2G42700	83.346	2
AT3G25110	13.7726	6
AT5G26950	72.0707	8
AT5G08760	66.899	2
AT4G30790	59.4706	2
AT4G37130	91.0305	2
AT2G13370	11.4183	4
AT1G08980	-59.3582	5
AT2G06490	22.1451	1
AT4G10960	-54.8796	4
AT1G05600	-87.7756	2
AT3G44096	-44.3453	3
AT4G16070	5.82676	4
AT3G23770	49.0066	3
AT1G32390	53.479	32
AT2G15230	74.7353	2
AT4G20940	-70.237	2
AT5G46490	50.3371	2
AT1G25422	89.3325	2
AT1G25420	88.4086	4
AT1G14580	42.59	1
AT1G26680	51.6099	5
AT4G00820	-32.1472	2
AT5G49910	64.1593	6
AT5G46720	72.0206	4
AT4G36790	55.9105	2
AT1G73310	59.2815	2
AT5G52040	-41.2367	7
AT5G57440	-78.429	2
AT4G23360	1.72193	4
AT2G40160	-38.2361	2
AT4G23364	-44.6623	2
AT5G05970	70.081	2
AT1G68650	60.9081	1
AT1G66140	35.1509	1
AT3G11380	70.0906	3
AT4G11480	-34.4565	1
AT5G53620	80.9127	2
AT5G38830	93.3658	2
AT5G54190	51.9753	2
AT1G05540	55.9504	4
AT1G05930	-80.1257	4
AT1G01040	-13.4653	15
AT5G51130	87.3588	2
AT3G23430	-54.4577	1
AT5G31845	25.246	3
AT1G01046	-69.8591	1
AT2G10770	72.3031	2
AT3G46050	-55.5812	2
AT3G27321	-60.0915	2
AT5G14940	51.466	1
AT3G27325	-37.3391	13
AT4G08695	-46.1326	2
AT3G10220	-54.9266	1
AT4G12900	-89.6391	2
AT2G19090	23.7513	6
AT5G27600	-19.8261	6
AT1G27480	3.60511	5
AT1G48970	-0.435027	4
AT2G41890	60.4966	4
AT5G17910	-22.4674	6
AT3G32112	81.424	1
AT1G48790	-79.1514	2
AT3G24630	-24.9088	10
AT1G44075	-40.6196	5
AT1G44070	56.6115	2
AT4G34120	-1.84232	7
AT3G46940	79.0859	2
AT1G59830	-68.2479	2
AT4G29390	91.6414	2
AT5G09870	7.12594	4
AT5G35690	45.4802	6
AT2G19230	-72.9161	2
AT4G33170	-73.5011	4
AT2G19540	-78.5826	2
AT1G09290	-60.278	4
AT4G23940	-65.8723	2
AT1G54620	-10.8854	1
AT5G57120	77.7374	2
AT5G51530	-42.4613	2
AT3G45130	30.4676	6
AT5G61670	75.7211	2
AT4G27060	-92.8413	2
AT1G28880	88.7142	2
AT4G04720	84.5248	2
AT1G69523	76.5093	2
AT1G69526	4.91002	4
AT3G04340	-36.4909	8
AT1G67540	88.3809	2
AT5G67130	-81.2051	2
AT3G01040	-26.3844	3
AT4G05610	63.7603	2
AT4G26620	-60.2465	2
AT1G29680	-73.2933	4
AT1G35550	48.1925	2
AT1G11630	80.4	2
AT5G44640	41.3842	1
AT1G03090	-87.6801	2
AT4G33010	17.7377	4
AT2G47350	89.8706	2
AT5G55540	75.3699	4
AT3G03340	12.5045	4
AT1G75410	-1.8014	4
AT5G35520	-2.77597	4
AT5G16780	-46.0247	6
AT3G53940	3.04289	1
AT3G18350	33.9899	6
AT2G33230	58.2374	2
AT2G04260	43.8318	4
AT5G20380	2.39289	4
AT5G02210	-44.0934	2
AT5G34925	45.8409	11
AT1G77410	57.2885	2
AT5G03160	64.9177	2
AT1G78130	-85.1452	2
AT5G48760	58.3234	2
AT3G21175	63.8703	2
AT3G01590	88.9281	2
AT4G28370	63.5315	3
AT1G74800	85.837	2
AT2G42320	55.425	2
AT3G30380	-71.7639	2
AT1G34392	-36.2061	45
AT1G34390	-32.6825	1
AT3G47010	-84.4004	2
AT5G20570	-55.0686	2
AT1G28335	42.6158	1
AT4G32940	82.0015	8
AT1G50700	-26.7725	3
AT2G06560	-6.41608	1
AT3G58190	17.7469	4
AT1G23480	65.6479	4
AT5G07350	80.0857	2
AT1G52410	-32.7818	2
AT3G20220	-6.1229	3
AT4G38180	73.1031	7
AT5G45110	9.55903	4
AT1G10588	70.6436	2
AT1G54840	86.7171	2
AT1G74090	1.24619	9
AT4G12790	-22.0695	7
AT4G24710	-3.67155	4
AT1G10580	4.09593	1
AT3G29755	36.8526	3
AT1G34170	58.2456	1
AT5G61180	61.1625	3
AT2G29040	59.1887	3
AT1G68010	-59.9409	4
AT3G55005	73.1176	2
AT3G20770	-3.09048	4
AT5G41540	-52.8188	1
AT4G27180	66.4999	2
AT5G51070	57.0666	4
AT1G07570	-83.0063	8
AT1G70320	-19.4029	6
AT2G43180	-58.6526	1
AT2G42580	61.5118	3
AT1G48610	75.8045	4
AT4G06571	-21.746	1
AT2G10175	63.3574	2
AT3G12290	-43.516	1
AT5G57020	-5.97797	5
AT1G10760	-41.6636	8
AT5G52780	10.3963	5
AT4G04700	9.59742	4
AT3G27925	-72.7104	2
AT2G26890	-4.64136	15
AT4G30097	-43.0313	2
AT3G01160	69.7947	10
AT1G71810	52.4052	2
AT3G46450	-72.7513	1
AT1G08400	-56.2498	1
AT1G43850	83.8862	4
AT4G00752	-51.6249	4
AT3G17465	79.3338	2
AT5G53490	-64.4716	2
AT3G17460	79.3338	2
AT5G22860	53.8918	3
AT3G19170	40.6174	3
AT4G14240	-69.2266	2
AT3G16730	76.412	4
AT3G09790	41.5095	1
AT4G18190	-17.7189	6
AT4G39850	-38.79	6
AT5G27380	-91.1723	2
AT1G37150	8.33346	5
AT1G19250	-62.9899	2
AT5G16300	-81.8095	2
AT5G25450	66.3294	2
AT2G39140	-64.3584	2
AT1G50070	19.7073	1
AT1G09130	63.3516	2
AT5G18250	-92.5017	2
AT2G12760	11.2569	1
AT5G12480	56.586	12
AT3G44160	-65.6751	1
AT2G40910	59.3829	2
AT3G15130	72.9937	4
AT2G14080	61.9469	2
AT3G45560	78.5099	2
AT2G36850	88.9124	2
AT5G07675	89.9874	2
AT2G20000	65.0724	6
AT4G06574	50.7333	3
AT2G15930	34.7165	20
AT1G56140	-87.3827	2
AT2G15420	-5.99647	2
AT5G12400	15.003	4
AT2G04460	-52.8163	1
AT5G43670	67.9689	2
AT1G56145	-90.8351	1
AT1G56418	76.7768	2
AT2G17680	4.93698	1
AT1G02910	-52.3055	2
AT2G44980	-89.791	2
AT5G49740	15.4496	4
AT4G10940	70.9943	2
AT4G30480	-86.0335	4
AT5G30490	61.1573	4
AT1G66080	4.89418	1
AT1G33700	-62.3216	12
AT2G19930	62.3315	1
AT3G08505	74.0831	2
AT4G15040	-77.3366	4
AT3G54350	87.9303	2
AT3G07080	84.3941	2
AT4G01860	-59.4396	2
AT1G05030	64.0415	2
AT1G01790	-63.8378	6
AT1G15840	3.00678	1
AT4G22710	-41.204	2
AT1G32250	-6.04103	8
AT3G51250	-94.2186	2
AT1G67970	-51.7703	2
AT5G61500	41.7054	4
AT3G44783	63.7574	24
AT4G09425	22.166	1
AT2G44180	48.7385	3
AT1G61750	-69.3044	4
AT5G10070	-89.7928	2
AT3G24315	6.13877	4
AT5G35205	-82.1432	2
AT3G07550	84.0437	2
AT1G17160	64.0967	1
AT4G35310	-85.2245	2
AT2G43210	-87.108	2
AT3G22420	-10.5967	14
AT3G22425	-34.8405	3
AT5G11700	59.0703	5
AT5G39690	59.9479	4
AT3G13740	-50.5388	2
AT5G24120	0.211342	3
AT5G54330	-39.6349	1
AT1G26140	78.8279	2
AT2G22530	1.39615	4
AT3G43920	1.14412	5
AT1G55490	-53.5966	2
AT1G55140	-82.5795	2
AT2G21710	38.5602	1
AT1G22300	61.1493	2
AT5G54860	-73.0386	2
AT1G48580	-63.3102	3
AT2G21840	64.7343	4
AT5G61790	-69.4298	6
AT5G05210	81.0772	1
AT5G61240	71.2887	2
AT4G27490	-67.8381	2
AT5G17700	-37.8546	2
AT3G04280	75.217	4
AT5G40370	-43.3245	2
AT3G42256	11.5406	2
AT1G67280	70.5258	6
AT5G11030	83.5999	2
AT5G14650	69.4867	4
AT5G46910	86.3307	2
AT1G49980	62.1487	1
AT2G16245	10.4333	4
AT5G46915	-42.9439	2
AT1G02260	51.1562	2
AT1G63670	35.7109	3
AT1G55720	-2.90286	4
AT3G29410	-56.9214	3
AT2G47180	2.46765	1
AT1G35700	57.9838	1
AT1G66880	-27.9683	13
AT4G23000	-5.18972	4
AT3G60940	-19.8345	1
AT2G03150	51.1087	8
AT1G06560	80.9015	2
AT5G20710	-44.8045	3
AT5G64020	-67.8599	2
AT4G06559	59.2977	1
AT4G06558	64.4496	3
AT4G12540	-65.0657	1
AT1G67020	66.6049	2
AT4G06557	50.231	4
AT4G06556	-10.209	1
AT1G67025	66.6049	2
AT3G51050	-51.5476	1
AT4G06552	14.5767	1
AT2G26450	-46.7246	1
AT3G42434	16.623	1
AT3G25990	-28.2169	7
AT3G09010	-53.1392	9
AT1G23010	-65.5979	4
AT5G44240	75.5803	2
AT4G32551	-82.0756	2
AT3G50685	62.7299	2
AT1G31935	-59.4737	5
AT1G31930	-23.4183	12
AT1G31280	-7.85198	8
AT1G41750	18.8691	1
AT5G41980	87.0691	6
AT3G54450	79.7753	4
AT1G76130	-59.5945	1
AT1G09620	-19.4748	3
AT2G35680	-51.6702	1
AT1G17340	63.1709	2
AT3G09880	56.6525	1
AT5G50340	86.4421	2
AT3G06400	36.3134	11
AT5G54200	-21.6587	12
AT2G36880	-52.7123	4
AT4G34440	-70.9064	2
AT1G49230	-45.5078	4
AT1G04170	79.2339	1
AT1G04171	79.2339	1
AT5G01390	-73.1921	2
AT4G29180	-83.5611	2
AT1G70860	60.1696	4
AT3G23920	70.5726	4
AT4G16510	-73.6875	1
AT2G32415	81.9082	6
AT5G44180	65.5042	14
AT1G56330	-5.07316	4
AT5G59430	-83.9097	2
AT4G21540	-90.5684	4
AT1G51645	-40.7485	3
AT1G54450	70.2249	4
AT5G61420	-25.9865	2
AT1G51640	-40.7485	3
AT5G65740	73.3487	2
AT4G16515	-73.6875	1
AT5G02790	89.1699	2
AT5G24065	-47.2599	26
AT5G24590	87.2364	4
AT5G49010	65.3713	1
AT1G07960	73.1891	2
AT4G18596	-83.6632	2
AT4G27870	65.883	2
AT5G33253	30.5833	3
AT5G44320	0.151625	4
AT1G31420	82.3644	2
AT3G05950	-6.11268	1
AT5G33255	34.7141	1
AT4G09990	77.7657	5
AT2G03540	38.6242	11
AT2G41910	5.08589	9
AT4G26480	-67.7375	5
AT5G26710	15.3542	8
AT5G13130	10.7012	5
AT5G29000	18.725	1
AT5G26717	76.162	2
AT5G56670	79.8882	3
AT4G04950	-87.4951	4
AT4G21760	-4.40589	8
AT4G04955	-60.2721	2
AT4G21090	90.0962	4
AT3G06530	-13.1912	4
AT1G10970	-30.1129	3
AT5G37570	-30.0929	1
AT4G15545	-31.6721	2
AT3G13820	48.782	2
AT4G13050	-24.2773	2
AT4G05390	14.0412	8
AT4G39680	-49.6505	1
AT1G69280	12.4417	4
AT2G12480	-27.9969	1
AT3G21430	-35.2247	6
AT4G25730	31.2755	6
AT5G51560	86.8939	2
AT1G20090	12.2131	12
AT2G07707	-2.91515	1
AT2G07706	-2.91515	1
AT2G07709	-2.63061	1
AT2G07708	-2.91515	1
AT4G28580	60.9904	1
AT5G04530	-33.6575	1
AT5G12085	10.0537	3
AT2G31300	-29.1515	3
AT4G14890	76.8679	2
AT5G11280	66.7023	2
AT5G18620	-57.9342	2
AT3G17630	77.4267	4
AT4G28630	-61.8782	2
AT1G47750	-37.7099	18
AT3G28540	44.9557	2
AT2G29700	62.9248	2
AT4G39460	60.2594	2
AT2G33450	80.239	2
AT3G48470	17.4217	5
AT5G23890	-59.4597	4
AT3G06640	72.1592	4
AT5G23720	-84.2807	2
AT2G26970	89.2829	2
AT5G11060	-46.0114	1
AT2G36792	-47.9107	2
AT2G36790	-47.9107	2
AT1G36610	36.0401	1
AT5G28840	-33.2154	3
AT1G18590	-27.5021	3
AT3G12080	69.8923	2
AT1G73080	66.8915	7
AT3G30838	23.1173	4
AT3G30839	-6.82687	1
AT1G22530	-35.0513	2
AT4G04040	33.7708	6
AT5G48400	-64.7434	2
AT5G35220	91.8373	2
AT2G14430	15.5327	7
AT1G72420	-72.4643	2
AT4G01670	-57.7275	3
AT3G18900	-38.0709	1
AT5G52000	60.615	2
AT2G44530	57.113	2
AT5G36040	4.22413	1
AT3G02590	72.568	2
AT5G46210	-96.5465	2
AT4G02650	69.6868	2
AT5G51020	69.3766	4
AT1G04530	-77.445	2
AT1G55550	62.5469	4
AT3G19230	38.5259	8
AT3G03420	68.161	2
AT5G54850	-48.3201	2
AT3G03350	94.7703	2
AT5G20220	-68.1645	2
AT4G02655	-75.0194	4
AT1G33390	-80.6982	7
AT4G01490	30.426	9
AT1G43050	46.3605	5
AT3G49250	-23.7297	3
AT1G19750	-61.0043	1
AT1G15470	-44.4522	1
AT4G06578	45.8901	2
AT2G46493	58.3487	4
AT3G25290	58.5544	1
AT5G25440	69.496	2
AT3G45040	83.1689	8
AT3G16850	-59.6294	2
AT1G09100	42.99	8
AT2G30950	-72.9143	2
AT5G01010	-66.592	4
AT1G43580	-61.615	5
AT3G16320	60.2311	1
AT5G56180	26.3423	6
AT3G22010	60.7242	15
AT4G31460	-48.5212	1
AT3G49430	90.5195	2
AT5G47700	56.8014	1
AT5G67480	4.46049	1
AT1G52850	52.1599	2
AT5G60300	-50.5872	2
AT1G55800	70.823	4
AT1G29910	-47.0145	4
AT3G46960	71.7756	2
AT5G12960	21.8826	9
AT1G27170	-32.6118	1
AT3G03370	-16.9717	10
AT1G54600	9.4963	4
AT3G22850	-83.7685	4
AT1G69500	-59.892	1
AT1G62262	61.6956	5
AT3G09240	-79.0002	2
AT1G67560	-13.8255	4
AT4G27000	66.2153	3
AT5G56900	88.5402	4
AT3G05540	-34.0081	2
AT1G11960	-51.6056	12
AT5G41830	81.357	2
AT3G50960	68.2717	2
AT1G63020	-92.8833	2
AT4G02405	-55.8204	2
AT1G31630	45.91	1
AT3G15880	-14.4649	11
AT1G17750	-54.1462	2
AT4G03732	9.00493	1
AT5G35540	34.2043	2
AT4G03730	9.00493	1
AT1G05400	0.137658	3
AT3G47780	48.0012	1
AT3G18330	52.7818	2
AT2G38970	0.888771	4
AT2G04280	49.3588	2
AT1G71300	-76.6167	2
AT3G11420	2.81942	1
AT5G52530	-56.3698	8
AT1G06170	79.7741	4
AT3G25855	42.6619	11
AT3G25850	42.6619	11
AT2G27360	-19.0405	1
AT1G49530	16.7486	16
AT5G25270	85.3023	2
AT5G10080	69.2365	4
AT1G09810	-56.1466	3
AT5G48520	-38.8839	6
AT5G34970	64.8357	1
AT3G46420	22.3483	5
AT1G34370	67.8152	2
AT3G18480	-89.9736	2
AT4G28350	-88.164	4
AT2G13510	-66.3832	1
AT1G28350	-69.9674	2
AT3G04943	-40.4275	3
AT3G04940	9.76093	5
AT1G23460	77.0923	2
AT4G37445	-79.911	2
AT1G23465	21.0824	4
AT4G37190	66.4505	7
AT4G37440	-79.911	2
AT4G26350	77.2373	2
AT4G26600	32.3993	1
AT5G67220	-11.0718	5
AT4G04540	-3.43633	7
AT2G33680	82.4382	2
AT4G02060	80.9998	4
AT5G54690	7.48211	4
AT2G29065	2.16238	4
AT3G20750	55.7546	7
AT3G26030	13.3647	14
AT5G62680	-68.93	4
AT3G13100	-3.04759	4
AT5G28010	50.7682	2
AT4G05495	-36.4726	1
AT4G05494	-36.4726	1
AT5G48740	62.8829	4
AT3G12270	2.1967	8
AT2G10150	-4.28061	1
AT1G74680	75.4324	2
AT3G06730	83.3303	2
AT5G19610	51.4298	2
AT1G30270	88.1559	2
AT3G10810	85.7049	2
AT1G10700	-6.70021	1
AT1G43870	13.9703	1
AT5G37140	42.667	2
AT1G60640	79.0447	2
AT5G37145	55.903	1
AT2G39280	93.0288	2
AT3G31906	9.80141	1
AT4G26840	71.846	2
AT5G07370	-12.0494	4
AT5G03320	-73.9063	3
AT3G28480	69.3107	4
AT3G28956	-36.5873	4
AT3G28958	32.7096	6
AT5G08350	78.6768	2
AT3G25221	79.9848	2
AT3G25220	79.9848	2
AT3G25225	79.9848	2
AT3G43600	83.9188	5
AT1G15280	-33.3491	2
AT1G37130	-76.1905	1
AT3G29570	-6.54492	4
AT1G62860	-87.4126	2
AT4G31120	53.4814	1
AT2G17510	3.21503	4
AT3G17830	-13.5237	4
AT5G64270	-12.7468	4
AT5G40670	87.7179	2
AT4G10030	75.6408	2
AT3G48860	-54.8684	6
AT4G15200	-10.1099	5
AT5G12310	-50.1036	2
AT2G20020	15.7351	9
AT5G56750	-2.78455	8
AT2G04440	-85.8296	2
AT3G09350	-70.2236	1
AT5G58970	78.6178	10
AT1G78510	63.1613	4
AT4G20770	73.0881	3
AT2G41110	-63.5498	2
AT3G16140	-61.0377	1
AT5G07980	59.126	7
AT5G46020	81.0157	2
AT3G02290	82.6852	2
AT3G02740	49.4702	1
AT1G79100	-71.9896	2
AT1G73430	-14.6898	4
[truncated: 8,802 more rows]
