# Supplementary material for: Contribution of epigenetic variation to adaptation in Arabidopsis
Source: Nat Commun. 2018 Oct 25;9:4446. doi: 10.1038/s41467-018-06932-5 (PMC6202389; doi:10.1038/s41467-018-06932-5)
Supplement: Supplementary file 10 — Supplementary Data 8 [file 41467_2018_6932_MOESM10_ESM.xlsx]

## Sheet: Sheet1
Supplemental Data 8: Number of DMCs and average methylation differences per gene in CVL125.
gene ID	average difference in methylation	number of DMCs
AT4G22890	-74.2971	2
AT2G03270	-29.0113	5
AT3G20620	-26.3108	8
AT3G26680	-75.0388	2
AT5G02290	-43.9976	2
AT1G67670	-77.6834	1
AT2G41880	-5.27518	4
AT2G01740	61.9444	1
AT2G43018	-45.2796	42
AT5G44790	-57.6787	2
AT2G34630	-50.6729	1
AT1G49040	0.634613	4
AT1G11370	27.8986	1
AT5G07710	69.5269	2
AT3G15020	-45.9339	2
AT5G05570	68.3655	1
AT1G61000	73.1157	2
AT1G16280	64.1809	2
AT5G40270	68.3704	2
AT5G01580	72.2424	2
AT5G59710	76.2105	2
AT1G64090	-10.0794	1
AT4G31820	58.2874	1
AT2G37010	-68.1539	2
AT2G01690	48.5295	1
AT2G25040	-45.6376	4
AT4G07830	12.2441	1
AT1G03010	59.5206	2
AT5G65687	-56.7528	1
AT5G65685	-31.3212	2
AT5G61360	70.115	2
AT1G30610	76.2047	2
AT5G65860	-25.2253	1
AT1G50430	-69.1397	2
AT2G04820	-27.8311	1
AT3G43230	-55.3096	5
AT1G11100	-41.7394	5
AT1G64320	63.3419	1
AT5G13690	-4.29371	4
AT4G33890	70.5635	2
AT2G01860	-65.1971	2
AT1G30920	-60.4345	1
AT3G06390	-54.6316	3
AT3G18420	-74.4873	2
AT5G53480	77.6233	2
AT5G05970	38.8431	6
AT1G10850	52.7597	2
AT2G25590	37.3509	1
AT3G63370	-0.215016	4
AT1G07710	-65.2023	2
AT2G43900	-71.0316	79
AT4G00060	-12.5977	3
AT3G28750	9.86771	5
AT2G24310	-66.4818	2
AT1G74088	45.2234	1
AT4G28440	5.71225	3
AT2G33620	-68.917	2
AT5G04920	-34.2405	1
AT2G04160	-44.3503	3
AT5G16310	72.358	2
AT2G28970	-68.0626	2
AT3G17790	-66.1992	1
AT2G31240	-57.3634	2
AT5G15840	41.7704	2
AT4G34950	-28.0898	1
AT3G02090	-54.9552	4
AT3G44610	-69.4414	2
AT3G24880	-43.5576	5
AT4G13320	-54.6412	1
AT5G37310	15.7118	3
AT5G39940	-76.8941	3
AT4G15955	-73.6569	1
AT5G11690	52.5476	1
AT5G36870	31.8164	3
AT3G02890	61.442	5
AT1G02990	82.4571	2
AT1G50890	-55.77	2
AT2G27030	-60.1883	3
AT4G23440	36.8483	4
AT2G40840	73.395	4
AT5G19780	-10.1998	2
AT1G08660	-76.7863	2
AT3G18840	8.13707	4
AT1G05160	-70.0401	3
AT2G45500	-4.78443	1
AT3G18845	8.13707	4
AT1G60400	-64.2588	2
AT4G01200	-74.6197	2
AT4G20860	2.34516	4
AT2G41460	62.8708	4
AT4G03160	-60.9732	1
AT3G23620	65.9815	2
AT3G27530	71.4786	2
AT3G55480	65.7608	4
AT5G21040	70.3537	2
AT5G07020	-75.8131	2
AT2G23260	70.2138	2
AT3G49170	70.7593	4
AT4G09750	-47.9771	2
AT1G09040	-61.8361	3
AT5G10560	75.1803	2
AT1G33780	33.9028	3
AT3G45700	65.4986	3
AT5G47680	-62.7773	2
AT1G33785	30.1481	1
AT3G49510	-39.805	1
AT5G43590	41.7618	5
AT3G49390	-75.9032	2
AT5G67210	63.804	1
AT1G67310	-12.6852	3
AT2G05250	36.8086	3
AT5G41730	-44.4872	1
AT3G51730	-58.2899	3
AT4G26095	-63.9393	4
AT4G26090	-63.9393	4
AT4G29010	-76.896	2
AT4G17730	-77.2329	2
AT4G17740	-1.67245	4
AT1G13190	64.0532	2
AT2G07200	6.77283	1
AT1G13195	64.0532	2
AT4G22420	76.6673	1
AT2G04010	19.4737	1
AT5G20170	71.3364	2
AT1G12820	22.9252	6
AT3G09180	72.1161	2
AT1G62360	3.22837	3
AT1G49670	62.0763	1
AT1G78940	42.0067	1
AT2G01755	-55.3045	2
AT1G11730	55.1258	2
AT4G09800	-59.2043	2
AT3G24570	67.104	2
AT1G17470	-77.0382	2
AT5G17030	-75.9281	3
AT5G51710	-76.5877	4
AT2G26250	54.5697	2
AT1G49900	-1.64054	5
AT2G26970	62.9457	2
AT1G44170	-60.5694	1
AT3G60020	0.103533	4
AT5G13860	21.6247	3
AT3G48870	-60.456	1
AT5G32566	15.3919	1
AT3G47390	38.8285	8
AT4G22930	-74.0049	2
AT2G33010	-54.525	1
AT1G50330	49.8459	1
AT4G37705	-21.8139	13
AT2G06150	-3.2851	2
AT3G58050	-71.6797	4
AT5G21222	-56.5688	1
AT3G01720	-1.45678	4
AT3G62890	-37.3976	1
AT1G52790	-59.3383	3
AT4G31660	-87.9086	2
AT4G04405	15.5765	2
AT1G65750	-52.4687	2
AT4G28050	-84.65	4
AT2G05830	68.7446	2
AT4G02320	-66.4261	1
AT4G06660	10.2109	1
AT2G26640	-27.1269	3
AT5G28680	60.1007	1
AT1G07476	-58.8843	1
AT3G28925	64.9331	2
AT1G23540	70.3674	2
AT1G07473	-58.8843	1
AT3G06180	69.1981	1
AT5G52975	-63.0378	2
AT5G26240	-79.2194	2
AT3G12110	-65.0386	2
AT1G08870	53.1229	2
AT2G45770	-71.8408	3
AT2G20310	-76.4466	2
AT4G04470	-74.8961	2
AT2G20010	48.9779	1
AT3G48160	-69.4779	2
AT5G14780	-33.8053	2
AT5G02270	-43.9976	2
AT5G19310	59.4598	1
AT4G18030	-81.6803	2
AT5G09690	-51.7276	2
AT2G34090	-71.4574	2
AT2G25840	7.48828	4
AT1G62960	60.1719	1
AT2G07788	-7.46637	1
AT3G44280	76.6457	2
AT3G09300	-76.7651	2
AT3G16140	-53.3651	2
AT5G41950	44.3244	1
AT5G23540	60.2788	3
AT5G23010	-38.0041	1
AT3G01160	64.3021	1
AT3G48780	-66.896	1
AT3G17630	55.9781	9
AT2G03860	-64.0253	2
AT1G06840	65.8993	3
AT5G41500	-55.9167	1
AT2G01520	-33.7312	2
AT5G41505	-55.9167	1
AT1G61430	65.808	2
AT3G54630	-59.8098	2
AT1G14340	62.089	1
AT1G61120	64.6028	2
AT1G14345	62.089	1
AT1G74270	-50.6932	1
AT3G16857	61.4536	2
AT2G45990	-33.864	8
AT1G13690	56.3094	2
AT1G13340	-63.835	3
AT1G08125	-76.3219	2
AT1G08120	-76.3219	2
AT5G09290	-31.3955	1
AT4G32070	-63.7236	2
AT4G16870	-11.3715	2
AT4G09587	-59.5156	3
AT1G50930	-60.0046	3
AT3G26030	38.9374	7
AT1G18510	-75.6003	2
AT3G02660	-62.4265	4
AT4G36550	-13.0131	5
AT3G32968	45.2293	3
AT3G32964	9.16391	1
AT3G32966	39.164	4
AT3G32960	15.5147	1
AT1G47460	42.8358	1
AT1G48268	67.1015	1
AT2G33835	-77.2707	2
AT1G28710	-78.7722	2
AT5G51220	-51.8611	1
AT2G11500	5.59649	1
AT2G23520	-35.7696	3
AT5G24240	1.31214	3
AT4G28900	23.8629	1
AT1G26620	74.3715	2
AT4G00895	-26.7424	1
AT4G00893	-26.7424	1
AT4G32640	-71.7861	2
AT5G58620	66.3185	3
AT4G36080	63.4577	7
AT1G55265	69.2476	2
AT3G61130	73.1619	2
AT4G17940	-68.1681	4
AT4G36770	61.2355	2
AT3G11980	68.1092	2
AT3G07630	65.8259	2
AT4G08180	68.2476	4
AT5G35100	-56.8847	4
AT1G03960	-46.4012	2
AT5G38190	54.7714	1
AT4G27550	58.0563	2
AT5G20090	73.2892	2
AT3G04670	53.7323	1
AT3G09570	-65.4164	6
AT4G12030	5.57936	2
AT2G44640	-54.76	1
AT3G58600	-70.1433	4
AT1G63170	83.1515	2
AT1G09450	-66.8978	2
AT2G32120	-72.2739	2
AT3G05675	-35.8241	1
AT4G08360	-66.4389	2
AT1G09180	48.2966	3
AT3G24760	-58.0048	5
AT3G03130	59.9495	1
AT1G16110	-57.6772	2
AT4G06497	10.4078	1
AT3G10180	71.9902	4
AT5G09860	65.7176	2
AT1G31800	70.3902	3
AT3G19640	-63.8571	3
AT1G22790	-72.3829	2
AT2G43030	-69.833	38
AT1G59850	74.3217	2
AT1G55880	84.835	2
AT3G46700	-54.193	2
AT2G32260	-74.7303	2
AT1G03380	-80.1229	2
AT3G15000	70.8382	2
AT5G01670	-45.7485	2
AT1G51410	-37.8572	1
AT5G65110	76.1026	2
AT3G22180	-73.2057	1
AT1G53300	-63.2126	1
AT4G13730	72.7809	2
AT4G01400	-4.60486	3
AT5G12235	-58.3645	1
AT1G57810	66.5664	3
AT3G24180	-72.0201	2
AT1G54355	74.7944	4
AT3G56730	-42.0253	1
AT1G30630	74.5535	2
AT1G54350	74.7944	4
AT2G03520	-20.8278	6
AT5G20320	27.8846	7
AT5G20890	-17.1174	8
AT5G62600	74.8036	2
AT4G08108	63.8929	2
AT5G28545	-7.57122	1
AT3G13180	33.7072	1
AT1G07800	-75.059	2
AT1G23970	12.3394	4
AT5G33393	60.8126	2
AT3G21630	-23.4971	5
AT1G27890	71.8777	1
AT5G47860	80.0688	2
AT1G30490	56.8884	1
AT2G45760	-14.8236	1
AT1G10870	-54.3995	1
AT3G10230	-77.7838	2
AT1G05950	-73.5167	3
AT2G43960	-3.93092	3
AT1G16010	-78.2607	2
AT1G07730	-63.7707	7
AT3G26855	-53.0268	12
AT3G26850	-68.0003	18
AT3G26580	-62.5319	2
AT5G61830	-67.6899	2
AT5G57885	-33.472	2
AT5G57887	-33.472	2
AT5G57880	-33.472	2
AT5G61835	-67.6899	2
AT5G48610	3.29735	2
AT1G79090	80.4343	4
AT5G04940	81.2516	3
AT3G28730	26.0463	9
AT3G56190	66.0984	1
AT1G45616	11.8869	3
AT3G53490	-56.8268	1
AT5G18230	-0.985782	4
AT2G31260	-39.8699	8
AT5G11360	58.2178	2
AT3G44890	-4.49074	4
AT4G34930	-24.1824	5
AT1G36330	69.093	2
AT2G24250	7.44674	4
AT1G52160	77.4352	2
AT2G24255	-52.1842	2
AT5G42565	-61.2279	2
AT5G42567	-20.9689	1
AT5G42560	-20.9689	1
AT1G13120	-64.4119	2
AT5G15440	-79.5527	2
AT2G14710	-60.3603	1
AT1G01950	75.5839	2
AT2G45690	-72.2254	2
AT2G26870	-60.8784	4
AT2G45340	66.8484	1
AT5G37670	-54.0809	1
AT2G41190	-48.2319	1
AT3G58590	-70.1433	4
AT5G46530	-32.6452	1
AT2G10480	15.1532	1
AT4G23460	24.1816	2
AT5G04360	-38.2603	3
AT2G05030	51.4571	3
AT5G42620	78.3718	2
AT2G13290	-52.2269	2
AT1G66310	55.307	2
AT3G27670	1.98727	7
AT2G13295	-52.2269	2
AT2G45520	77.6888	2
AT3G29060	75.2212	2
AT1G08600	72.2427	10
AT5G65960	78.9519	2
AT1G15200	75.9411	2
AT1G15750	-78.2106	4
AT1G19580	65.7855	2
AT1G18180	90.0095	2
AT3G23350	-68.1861	2
AT3G23600	73.9444	2
AT5G11340	-78.829	2
AT3G27510	-12.4603	1
AT4G04680	54.8959	1
AT2G05786	52.9811	1
AT5G10090	1.18631	6
AT5G27450	8.23395	5
AT3G42630	4.5358	4
AT3G29600	12.9707	1
AT1G59620	62.0041	2
AT5G25320	-0.600019	8
AT2G47690	-71.9968	2
AT1G47870	-80.8107	2
AT3G45720	68.6407	2
AT3G08560	-21.9497	1
AT4G15020	42.4871	2
AT1G17980	-67.4696	1
AT4G32175	9.19056	4
AT3G59070	60.9683	2
AT1G01770	-76.2259	4
AT4G19660	68.0862	1
AT2G15660	40.4022	3
AT5G39450	-36.1464	3
AT2G41445	-60.2502	2
AT5G01130	59.209	1
AT1G55152	59.112	2
AT5G16860	-56.6663	1
AT4G17280	71.4405	2
AT3G05790	54.2651	1
AT1G63690	-77.6082	2
AT2G40316	-2.19964	4
AT5G13950	-75.7648	2
AT3G07860	-38.6302	1
AT5G07410	-48.8455	17
AT1G77240	59.1532	3
AT1G12800	67.6196	5
AT4G03305	-20.8437	1
AT1G17450	74.109	6
AT3G18235	74.9042	2
AT3G24515	-73.9298	1
AT3G18230	74.9042	2
AT3G24513	-73.9298	1
AT3G47660	-15.5836	3
AT1G28100	-26.1232	6
AT1G28455	56.609	1
AT1G48520	-68.4211	4
AT3G49845	-59.5907	6
AT3G49840	-4.9482	1
AT1G50130	-72.5051	5
AT1G49920	16.7796	3
AT1G64640	72.2735	1
AT4G29070	59.0596	2
AT1G29850	-50.0528	2
AT5G32540	67.5477	2
AT3G47910	63.0966	1
AT1G51620	63.1419	4
AT1G30790	-55.862	1
AT2G23834	60.7064	8
AT2G13450	52.1967	2
AT1G45110	-66.9876	2
AT3G14690	-14.3171	5
AT4G37760	-52.131	2
AT2G41980	-66.8871	1
AT1G63430	61.6252	1
AT1G35270	-54.3216	2
AT1G31220	-68.9508	2
AT5G44290	31.2656	3
AT5G44610	-49.0896	1
AT2G10900	15.8934	1
AT4G04930	-14.4209	2
AT4G21070	58.7521	2
AT2G29140	10.2052	3
AT4G06686	5.93568	1
AT3G20320	-18.1711	5
AT5G02480	41.6253	5
AT1G21700	-68.6375	3
AT2G41820	79.6616	4
AT2G26440	-25.8498	1
AT2G43200	-34.2001	46
AT2G43750	-67.3542	24
AT2G31970	-76.3274	2
AT3G19940	-70.6252	2
AT5G13840	21.6247	3
AT1G11860	-25.2684	2
AT5G40690	-72.2691	1
AT5G04885	2.14739	4
AT5G19550	-1.93095	6
AT2G45750	-14.8236	1
AT5G19080	-74.83	2
AT2G20330	9.81971	4
AT2G34560	73.3391	2
AT5G15410	-60.8203	5
AT5G27780	-74.1962	2
AT2G37990	-36.1748	12
AT4G38200	0.0881491	4
AT4G39400	-63.2621	2
AT5G16500	24.5959	6
AT2G30670	54.6127	2
AT5G16505	24.2585	9
AT2G16600	36.1447	23
AT2G25310	-73.2407	2
AT3G21320	-62.8287	4
AT4G25790	55.2098	5
AT2G12465	-27.31	2
AT3G19615	-74.6994	2
AT1G04110	-44.8741	3
AT2G42150	72.6448	2
AT5G01760	-71.2338	2
AT5G28900	-64.9254	2
AT5G26110	-75.6422	2
AT5G67560	75.9628	2
AT1G53560	-65.6823	2
AT5G18680	69.7064	2
AT3G55040	79.8643	2
AT2G36480	67.3006	1
AT1G25280	69.9133	2
AT1G14360	-65.4877	1
AT2G42950	-73.5499	42
AT1G61450	69.3053	2
AT5G28622	-66.7457	8
AT3G51560	-69.4668	1
AT3G28070	-30.8193	1
AT2G32810	-55.9257	2
AT5G14230	-27.6841	3
AT5G42270	-66.2615	2
AT1G05460	-71.09	2
AT1G05390	-52.7188	2
AT3G29290	68.9765	4
AT3G57570	-63.3345	1
AT5G11550	-63.0771	3
AT1G77010	69.5663	2
AT3G55350	74.8405	2
AT5G26910	-1.48206	8
AT1G22550	-22.4867	6
AT4G35980	59.2258	2
AT5G45472	57.8433	2
AT2G14100	13.2404	3
AT1G28730	-78.7722	2
AT5G45470	57.8433	2
AT4G02640	-5.85348	2
AT2G15270	-51.9794	1
AT2G15271	-51.9794	1
AT3G42150	-74.834	4
AT1G11610	-61.2285	2
AT4G32660	66.8624	4
AT2G18100	-80.9301	2
AT5G23955	-42.7542	8
AT5G64840	56.1117	1
AT3G46890	-68.7786	2
AT1G26640	-73.7777	4
AT1G22080	-73.2988	2
AT5G60548	78.8559	2
AT4G23635	70.669	2
AT4G06546	34.0152	2
AT1G22770	-70.0239	2
AT1G06900	6.4869	3
AT3G07300	59.9963	2
AT1G13320	-57.2274	1
AT3G07650	-0.821249	4
AT1G62750	-69.8449	2
AT3G54750	-51.2565	1
AT5G50310	71.6304	2
AT2G44660	5.39383	4
AT1G32060	-58.4642	2
AT3G23167	-23.6999	2
AT3G54510	69.5934	4
AT1G76630	33.8724	7
AT1G17840	-77.7409	2
AT3G24740	70.7498	2
AT3G03150	-46.1742	1
AT4G08300	-63.6	9
AT5G35380	9.77037	5
AT5G06590	-72.9809	2
AT3G20660	12.6058	7
AT1G59870	5.58644	6
AT2G19500	63.8426	2
AT3G27090	-63.4621	2
AT2G44100	-75.5551	20
AT3G27095	-65.1028	1
AT3G08790	-46.6337	2
AT1G58470	70.9136	2
AT1G54110	-75.6555	2
AT1G43980	74.939	2
AT3G23890	65.3704	1
AT5G49850	-66.2822	1
AT3G59590	-54.5533	2
AT5G21920	0.21741	4
AT3G01085	0.162956	3
AT2G25080	-55.9153	4
AT5G48580	3.03356	2
AT2G37050	39.7206	6
AT5G13300	-39.5206	6
AT5G65820	-66.4359	2
AT1G13810	71.4554	2
AT3G59530	49.7315	1
AT4G12640	11.8283	10
AT2G04220	-58.5932	4
AT3G13160	-50.2274	1
AT5G28527	62.4037	2
AT1G07820	68.9724	2
AT1G23910	-27.3105	2
AT5G28523	15.0385	2
AT1G11410	58.3324	1
AT2G42360	63.0762	2
AT3G30695	4.89202	1
AT2G42365	63.0762	2
AT3G47050	-1.04134	5
AT5G38150	-25.979	1
AT5G38155	-25.979	1
AT2G24683	-75.3652	2
AT2G24681	-75.3652	2
AT2G24680	-64.4526	2
AT3G33004	27.6663	1
AT3G33006	-16.6709	1
AT3G26000	-71.995	2
AT4G10890	-65.7405	1
AT4G10895	-65.7405	1
AT1G74590	4.86547	2
AT1G44050	-50.9591	3
AT5G12300	48.206	2
AT3G53030	-66.1128	4
AT5G62627	-38.0565	2
AT1G50470	-61.7106	1
AT5G27470	4.66991	5
AT1G20930	68.5914	2
AT4G04740	-0.886097	4
AT3G53760	-83.8237	2
AT4G04210	-63.6297	3
AT1G47670	-35.5501	4
AT4G04745	-38.891	1
AT4G08940	-72.5413	2
AT3G42980	-3.62617	3
AT2G13100	-22.0293	1
AT4G30580	77.7661	2
AT1G10230	72.9125	2
AT5G07110	-70.073	1
AT5G66490	-61.3008	2
AT1G60620	-57.4551	1
AT1G01970	-70.2351	5
AT2G43410	-69.1443	77
AT2G43940	-38.6873	22
AT2G43945	-76.6825	23
AT5G49090	43.1126	1
AT5G49720	71.681	2
AT5G36296	33.7852	11
AT1G61860	-60.2886	1
AT3G62330	-30.8309	7
AT4G14200	28.975	2
AT3G60030	-1.46877	5
AT3G19420	75.3962	3
AT5G08440	25.8602	8
AT5G08335	13.806	1
AT1G53250	66.9314	2
AT1G60990	-69.0002	8
AT1G08620	-33.2539	6
AT1G60995	-68.35	6
AT1G51980	16.77	2
AT3G29595	44.3458	3
AT3G22020	-56.2735	3
AT1G60440	75.3301	4
AT1G19210	-55.6697	1
AT1G41803	15.1518	1
AT3G43583	65.8074	2
AT3G43586	65.8074	2
AT1G49240	68.7885	2
AT3G16480	51.7949	1
AT1G14130	-24.1555	5
AT5G49540	-78.2153	2
AT3G45290	8.90459	4
AT3G25795	-45.454	2
AT4G39220	-62.7653	1
AT1G56450	-59.8132	2
AT2G04420	6.03738	1
AT5G43630	4.76067	4
AT2G04425	6.03738	1
AT3G43630	-74.8	2
AT2G28060	-69.1006	4
AT1G47890	-69.3415	4
AT4G11050	55.4438	1
AT3G45740	1.82855	4
AT2G11770	19.8322	1
AT3G11285	-80.7982	2
AT4G22750	-50.4444	1
AT2G04760	-40.1355	1
AT2G42890	-46.976	31
AT5G39430	-58.7695	1
AT5G67250	72.5089	2
AT5G09310	77.6732	2
AT5G49890	66.0655	2
AT3G51110	0.406439	4
AT4G03140	77.4711	2
AT1G03280	76.001	8
AT2G40370	50.6126	1
AT3G24350	-48.1097	10
AT3G07510	69.4799	2
AT5G47020	-49.729	1
AT3G03810	-52.5486	2
AT3G11130	2.90482	5
AT5G30440	11.4053	1
AT5G39380	-58.2053	2
AT4G37445	75.5373	2
AT1G23465	-55.1557	1
AT1G55180	-10.9068	4
AT4G37440	75.5373	2
AT3G24530	25.4975	6
AT1G17300	-47.239	1
AT1G48540	78.1333	2
AT2G21880	68.2008	1
AT3G54550	-44.1341	2
AT3G14500	-41.0979	3
AT1G28470	-57.7927	2
AT2G31902	-65.6223	2
AT2G31900	-65.6223	2
AT1G50110	-78.6029	2
AT5G50890	72.9604	2
AT1G26240	-23.8744	2
AT5G64470	-64.5839	1
AT2G27060	73.6662	4
AT1G64990	-66.9943	6
AT1G55760	-15.9042	3
AT4G28890	42.6946	1
AT4G24560	11.0214	4
AT5G45720	27.9711	9
AT4G06510	-36.8611	3
AT4G22970	1.23207	4
AT2G46230	-60.701	2
AT4G06516	40.2982	2
AT3G09050	27.634	6
AT3G59990	-73.2477	4
AT4G37030	83.1875	2
AT3G58010	-34.581	2
AT1G63410	-36.2071	8
AT3G01760	-77.8989	2
AT1G10930	67.9043	2
AT1G06830	66.8232	2
AT4G24690	80.5326	2
AT1G16300	76.275	2
AT1G12680	75.4295	1
AT1G21720	-50.5389	2
AT5G17000	48.3596	2
AT2G24340	4.31735	1
AT3G17850	-11.9544	7
AT2G43770	-66.1267	18
AT2G25740	74.8966	2
AT3G46510	77.0059	2
AT3G13570	12.9715	3
AT1G11880	27.6926	2
AT5G07070	-62.5505	2
AT3G30260	-33.516	10
AT1G10680	47.6474	2
AT2G30470	-62.2824	3
AT5G19530	-38.4642	2
AT5G11080	-56.9526	1
AT4G13985	-51.8425	2
AT3G51650	62.7189	2
AT4G13980	70.1303	2
AT2G39820	-74.7733	1
AT3G43357	20.5357	1
AT1G24110	73.6907	2
AT1G05860	-64.8265	2
AT5G41120	-60.9561	4
AT2G01460	53.6166	2
AT3G05910	58.2715	2
AT1G27910	-50.0816	2
AT5G22010	-76.9277	2
AT4G02610	67.6456	2
AT4G21050	-59.359	1
AT5G16520	66.9479	4
AT3G20750	-48.8371	1
AT4G39420	-39.3739	6
AT2G16830	-14.7917	1
AT2G16832	-14.7917	1
AT4G05420	78.3545	2
AT1G19680	-13.906	5
AT3G52310	-44.491	3
AT4G25770	-5.0291	1
AT4G14520	-15.7074	4
AT4G25800	65.0621	2
AT3G30480	61.5863	2
AT4G34070	-76.3173	2
AT1G74100	-31.8507	1
AT3G19630	7.56629	5
AT3G16100	61.4857	3
AT5G22900	-27.9455	1
AT5G51310	-19.8158	1
AT1G01560	54.8289	2
AT3G11450	55.9919	2
AT5G37352	10.087	2
AT5G37350	67.8516	2
AT5G37351	-44.113	1
AT4G35890	-66.8337	2
AT4G01180	-34.4503	2
AT2G41550	-63.6894	2
AT3G58670	77.8878	1
AT1G27940	-62.312	1
AT2G48100	-61.6092	6
AT3G02330	34.9297	9
AT5G36190	6.40015	5
AT3G02335	51.3646	1
AT1G14300	73.7085	2
AT5G14210	-0.987308	2
AT3G16810	-9.71977	1
AT1G47240	-78.8561	2
AT2G14690	55.142	3
AT2G38440	71.6062	2
AT3G48120	-3.26877	3
AT3G28050	59.7105	2
AT3G22760	29.8275	1
AT4G01980	43.6283	2
AT5G18000	-5.61938	4
AT5G11530	-24.1476	6
AT3G44820	77.343	2
AT3G16650	52.9911	2
AT1G36160	50.4247	2
AT5G10910	82.893	2
AT3G45190	26.3467	6
AT1G21980	55.3177	2
AT4G35300	68.5566	2
AT2G14470	-16.2788	1
AT3G49470	65.4294	1
AT5G63610	-26.9026	5
AT1G32910	-68.9914	2
AT3G42170	-74.6077	2
AT5G24280	47.4242	9
AT5G35390	9.24915	3
AT1G52230	-53.4012	1
AT4G10510	-56.2179	1
AT1G26660	-71.2752	2
AT5G52060	35.5372	1
AT4G23610	-71.3763	3
AT4G08145	56.2999	1
AT4G36680	72.2224	1
AT1G66120	-48.1557	3
AT1G48040	63.5873	2
AT1G05910	-2.53858	6
AT3G25470	21.0717	2
AT2G47850	73.1594	2
AT3G51030	62.8717	1
AT1G62730	-56.3737	3
AT3G51520	-73.8369	4
AT2G01920	54.6538	1
AT5G35354	-5.37175	1
AT3G23410	-70.9763	2
AT3G26220	-39.1449	2
AT1G09140	-36.4138	1
AT2G32160	-73.809	4
AT4G08320	61.4668	4
AT3G24715	-68.4312	2
AT1G17820	1.04991	4
AT3G56510	67.9888	1
AT1G48950	-74.138	2
AT5G35353	-5.37175	1
AT1G48220	-55.9501	1
AT4G06482	66.3776	2
AT2G22740	2.90343	4
AT2G25530	-66.0862	6
AT3G62990	-62.7603	2
AT5G64390	32.5973	3
AT2G01750	10.8555	6
AT5G25150	-75.6843	2
AT1G79990	9.13636	3
AT3G10440	-71.9351	2
AT2G35920	-69.9812	2
AT1G53340	-47.5292	3
AT5G21900	-73.4155	2
AT3G02020	-58.9583	1
AT3G50920	-71.0363	1
AT4G05634	38.0118	1
AT5G64640	-11.4007	4
AT4G26640	-76.0088	1
AT2G07711	-1.1913	1
AT2G32590	76.8302	1
AT1G11650	65.9871	1
AT3G60040	-19.6323	5
AT4G33030	-64.1012	1
AT1G74920	63.9998	2
AT3G18370	-62.7612	3
AT4G12110	13.5886	4
AT4G12115	13.5886	4
AT1G65960	-60.1829	2
AT3G10140	-62.4685	1
AT3G59550	64.9279	5
AT2G21120	-58.528	3
AT4G00070	53.6241	1
AT2G02160	-75.9873	1
AT1G07510	-30.8145	14
AT3G57060	-75.0856	2
AT3G01202	69.8192	4
AT3G01200	69.8192	4
AT2G22950	-6.93642	4
AT2G42300	-37.9222	1
AT4G09520	-71.6583	4
AT2G33170	19.4245	8
AT4G37483	-77.9256	2
AT4G37480	-77.9256	2
AT5G06060	-2.33529	4
AT3G26890	-77.3145	2
AT1G52430	58.8091	3
AT1G04890	-23.7557	2
AT3G28260	-6.29553	2
AT1G65380	-70.3707	4
AT2G24370	-35.958	2
AT4G04580	-9.59164	3
AT1G34405	4.80438	1
AT4G06722	16.2509	1
AT2G29530	-65.4704	2
AT1G50490	64.335	1
AT5G28050	77.3148	1
AT4G13570	12.9076	1
AT3G55830	72.3675	2
AT1G36370	79.0425	4
AT1G04090	-56.3491	1
AT1G65030	61.6403	1
AT3G14860	5.48388	4
AT2G05350	-52.3837	1
AT3G56330	-15.6189	2
AT3G09850	74.4207	4
AT2G45300	-10.2418	4
AT1G21065	-79.5817	1
AT2G43430	-65.6094	26
AT4G14220	67.1226	2
AT4G14225	67.1226	2
AT5G38820	77.2685	2
AT1G73470	50.2974	1
AT5G08310	75.5305	2
AT3G28990	62.2594	1
AT5G40880	63.1184	2
AT1G44835	66.5952	4
AT2G27020	-60.1883	3
AT3G11840	63.0067	1
AT3G25260	2.54671	2
AT1G77100	63.2561	4
AT4G31160	-4.76549	1
AT2G25290	-79.3758	4
AT1G42550	-26.7391	4
AT3G18430	-74.4873	2
AT5G52540	41.9411	2
AT3G44540	0.772265	2
AT5G27410	68.2624	8
AT2G04400	-48.0556	1
AT3G43654	3.90952	1
AT3G43650	43.9883	1
AT3G02780	53.4838	2
AT1G03510	62.7308	1
AT1G43300	6.72779	1
AT1G03515	62.7308	1
AT3G45760	67.4229	4
AT2G19950	66.7206	2
AT3G63000	-67.6344	2
AT3G63003	-67.6344	2
AT5G23240	-24.3064	1
AT3G63006	-67.6344	2
AT2G04740	-51.7319	2
AT4G01840	-36.9546	1
AT5G43530	61.0214	2
AT5G39410	2.95179	3
AT5G38050	-37.7304	1
AT3G23310	20.4563	3
AT5G46390	-51.6676	2
AT1G61730	-64.9452	5
AT1G17145	35.7339	8
AT2G48160	72.0634	2
AT3G07530	-76.4971	2
AT3G59780	6.54799	6
AT5G17580	56.459	1
AT3G49080	65.1189	2
AT3G22950	82.923	2
AT1G12840	64.1886	2
AT2G26180	-58.628	6
AT4G32140	-74.2263	2
AT1G78920	79.6099	2
AT5G24140	-65.0563	1
AT1G59660	-47.4854	1
AT1G52390	-73.3221	1
AT3G54960	46.0812	1
AT1G17360	-71.8159	4
AT5G01930	51.2016	4
AT5G60390	-18.3802	1
AT1G48560	3.61294	4
AT3G14520	5.67587	1
AT2G36200	65.8512	2
AT5G40395	-68.22	1
AT1G32490	-1.2316	4
AT5G60580	-70.7795	1
AT2G26230	80.4573	2
AT5G46930	53.0149	4
AT4G18870	-50.9417	2
AT1G64970	-20.7165	6
AT2G40420	74.352	2
AT5G42220	-3.14005	4
AT2G47430	-1.91864	2
AT3G47950	-28.6198	1
AT4G27700	56.0173	2
AT1G06580	67.7508	2
AT5G40570	-3.11936	4
AT1G12510	23.0629	1
AT4G06532	11.2563	1
AT2G02370	-69.9533	2
AT3G46680	53.0701	2
AT1G76400	-7.07561	4
AT3G15920	47.3332	8
AT3G21810	72.6875	2
AT4G03340	-55.3887	2
AT1G76150	-56.9756	1
AT5G51460	-67.7168	2
AT5G54550	-52.6865	1
AT1G10910	69.4998	2
AT4G02430	-58.507	4
AT4G02340	-46.4018	1
AT1G06360	-48.3181	2
AT5G48220	95.2879	2
AT3G62030	6.62212	5
AT2G39940	-74.8256	2
AT5G13770	67.7379	2
AT5G13800	-57.3077	2
AT3G45880	-1.02042	2
AT5G65720	-55.6699	1
AT2G30320	21.3418	3
AT5G16720	-60.9595	1
AT2G30450	-73.4796	2
AT5G19510	-65.0876	2
AT4G13965	-47.5123	1
AT1G75850	53.0026	1
AT2G41970	64.9632	2
AT5G39880	-59.4232	2
AT3G05970	-69.178	2
AT3G54130	-73.54	2
AT5G26040	0.463551	4
AT5G13110	-68.544	2
AT1G20210	-60.2421	2
AT4G21705	-74.0951	1
AT4G04972	-23.0571	3
AT5G16540	-66.6996	1
AT3G59810	78.9972	2
AT5G37590	-55.5337	5
AT3G61090	24.9098	6
AT5G03795	-59.8977	2
AT2G25350	-20.6422	1
AT5G58970	66.1532	2
AT4G34090	64.7123	2
AT2G41560	-55.5525	5
AT1G11350	28.9977	6
AT5G38340	-30.0583	2
AT5G38610	68.4594	3
AT4G03020	55.1389	1
AT1G15630	50.5682	4
AT1G60810	63.8459	2
AT2G31490	-64.5223	1
AT4G34890	6.41162	5
AT1G14320	-63.0237	2
AT5G14760	78.0347	2
AT4G28610	76.6206	4
AT5G20610	2.7524	3
AT3G16830	-77.6372	2
AT1G52660	-60.1779	4
AT2G33430	78.0003	2
AT2G14670	-50.5138	5
AT3G28030	-17.4918	6
AT3G28520	-35.6763	1
AT5G16890	-72.8143	2
AT3G42820	-67.6027	17
AT4G39110	-73.7456	2
AT5G39370	-58.2053	2
AT3G58640	74.1454	4
AT3G54310	-51.6479	1
AT1G15450	54.031	1
AT2G25970	-23.0825	6
AT5G11510	-74.345	2
AT3G44370	-47.8542	4
AT2G42600	-2.69589	3
AT1G36630	18.9444	3
AT1G36140	48.0637	1
AT2G10300	50.4756	1
AT1G22510	-48.5612	2
AT4G04020	-69.5894	6
AT4G30790	-43.8174	1
AT4G32450	-42.4276	2
AT1G08980	21.0105	3
AT2G45460	31.7809	8
AT4G40050	-75.8531	2
AT4G16070	65.5308	2
AT1G32390	-76.2037	2
AT3G49410	-50.2085	1
AT2G41745	-15.0601	1
AT1G02050	-30.9311	6
AT1G25420	74.8987	2
AT1G26680	57.5612	2
AT3G19210	-5.88604	4
AT1G73310	54.0463	1
AT2G37790	-75.5371	2
AT3G13530	16.5392	3
AT4G08120	48.7317	3
AT3G11380	-50.4817	1
AT1G05540	11.5609	2
AT1G48020	16.4039	5
AT1G05930	-54.3477	2
AT2G43220	-70.1437	4
AT3G23430	-61.6053	2
AT4G09610	-40.7352	1
AT3G27320	17.4552	2
AT3G27321	-35.9139	1
AT2G32140	-47.9369	1
AT3G27325	55.3538	8
AT3G10220	-77.7838	2
AT4G08690	-55.2874	2
AT4G15475	-27.7754	1
AT2G20650	71.3464	4
AT5G17910	10.137	7
AT1G48790	-73.7017	2
AT4G29390	63.0682	2
AT4G17300	-84.1539	4
AT2G22720	64.1171	2
AT5G11490	-59.707	2
AT2G19230	-59.9001	2
AT1G54150	66.5142	1
AT1G27150	61.7915	2
AT3G19670	-40.9808	10
AT5G06110	-63.7684	4
AT3G04610	80.5297	2
AT1G62710	46.0545	1
AT3G13750	63.539	2
AT1G67540	-68.6039	4
AT3G01040	67.6836	6
AT4G26620	-66.1298	2
AT1G29680	62.2239	1
AT3G57260	58.9606	1
AT1G03090	-4.99221	4
AT5G55540	83.8285	2
AT1G13850	-62.9785	1
AT3G53940	73.9016	2
AT3G18350	76.3123	15
AT2G38950	-70.8435	2
AT5G41790	-75.081	4
AT1G16170	66.5814	2
AT1G77410	52.3818	3
AT3G20800	-76.1498	2
AT1G79520	29.0491	3
AT3G30380	77.4386	2
AT3G47543	-37.1872	2
AT3G47540	-37.1872	2
AT3G47010	-56.0203	1
AT5G38110	-60.3082	2
AT4G02510	24.2279	2
AT1G28335	-76.9374	2
AT2G33150	-71.726	2
AT3G10290	61.4576	2
AT5G06080	-4.88674	1
AT5G23908	-62.1489	1
AT1G23480	-61.9603	2
AT2G24390	-35.958	2
AT2G24395	74.6006	2
AT1G54840	6.62284	3
AT2G46000	-66.6106	4
AT5G12430	76.0653	2
AT3G20770	40.7856	8
AT3G47100	35.0965	1
AT2G43630	-38.8573	12
AT4G37200	32.2381	3
AT2G02630	-32.7813	2
AT1G07570	4.34727	4
AT2G43180	-57.8942	48
AT2G42580	68.6221	2
AT3G55810	-3.87156	4
AT5G38230	73.7128	10
AT1G10760	3.4465	2
AT2G40980	-72.969	3
AT4G04700	-64.2083	2
AT2G26890	-27.908	9
AT5G54050	-53.5952	2
AT5G64480	-64.5839	1
AT3G14840	77.6485	2
AT1G43850	-70.4534	2
AT5G37160	-8.79193	7
AT1G75310	-19.5137	1
AT5G22860	53.4639	2
AT2G43980	-76.4001	15
AT1G04210	-74.9002	2
AT4G14240	-65.9285	2
AT3G16730	2.14276	8
AT4G18190	-53.096	2
AT5G19700	-51.7913	2
AT5G27380	-63.8306	4
AT4G31140	-72.5582	3
AT5G16300	72.358	2
AT1G50070	-63.9287	3
AT5G18250	-72.5662	4
AT2G28390	85.3552	2
AT2G28640	-14.7427	5
AT5G12480	-71.8331	2
AT1G42530	-14.3295	1
AT5G11350	-43.3373	6
AT3G45560	-56.3592	2
AT5G27160	-10.2864	1
AT5G40090	-50.1975	2
AT2G20000	72.3758	2
AT5G01120	59.209	1
AT2G04460	13.7734	1
AT5G43670	1.60392	4
AT3G43675	-28.692	1
AT3G43670	-28.692	1
AT3G02810	-74.0501	2
AT1G02910	23.3772	6
AT1G76140	-56.9756	1
AT3G48850	52.6287	2
AT5G47350	64.2339	1
AT3G45780	69.6242	4
AT3G08500	64.2655	2
AT4G15040	78.0449	1
AT3G07080	57.46	1
AT4G01860	50.8829	2
AT3G63530	4.92454	4
AT1G01790	11.9003	3
AT5G43518	-30.4647	2
AT2G15680	-46.4258	1
AT5G01570	72.2424	2
AT2G44180	34.6919	12
AT3G02100	-51.7432	1
AT4G36490	-79.7973	2
AT5G35205	-60.6241	1
AT5G35200	-0.162632	5
AT1G17160	61.6911	7
AT1G43665	-63.0134	17
AT3G22420	37.2301	16
AT3G22421	37.2301	16
AT3G22425	71.4399	2
AT1G28650	63.7461	2
AT5G11700	41.0003	8
AT3G42783	78.7748	2
AT5G39690	-9.41444	1
AT3G42780	78.7748	2
AT5G24120	55.7679	2
AT1G26140	71.4492	3
AT5G67320	80.4643	2
AT3G43920	-1.69687	4
AT1G55490	-10.7125	6
AT1G55140	61.1152	2
AT1G22300	55.347	2
AT1G48580	59.2167	2
AT2G21840	53.4201	8
AT5G61240	62.0501	2
AT5G17700	55.5159	1
AT3G51480	-66.7348	1
AT3G09670	-61.1326	3
AT5G18820	75.6034	2
AT1G67280	31.9619	2
AT5G14650	-52.1587	2
AT5G46915	-40.2448	1
AT1G02260	-66.6796	2
AT1G55720	57.7635	2
AT3G23590	-2.35289	4
AT5G35046	50.2591	2
AT3G05770	-54.6993	1
AT4G23000	-9.05661	6
AT2G40400	60.9614	2
AT3G62010	-36.3432	10
AT1G06560	-45.05	5
AT4G12545	-63.3578	1
AT4G06555	21.7445	1
AT4G06554	21.7445	1
AT4G06556	6.39527	1
AT4G06551	29.6289	1
AT3G51050	77.9682	2
AT4G27720	77.1059	2
AT3G25990	-71.995	2
AT1G12530	41.2281	2
AT3G57660	-73.8429	17
AT5G66530	64.7572	2
AT3G50685	-37.6905	2
AT1G31930	5.2468	4
AT3G50680	-37.6905	2
AT3G50682	-37.6905	2
AT3G54450	63.0417	2
AT1G09330	-75.0746	2
AT1G09620	10.4057	4
AT5G01770	-7.16943	4
AT1G64140	4.03959	4
AT5G12150	54.0213	1
AT3G10330	61.3255	1
AT3G23340	-70.4532	5
AT5G06740	57.29	1
AT2G36880	61.2502	2
AT1G49230	38.8674	1
AT3G17810	74.4574	2
AT3G23920	-16.7248	5
AT2G32410	63.9944	4
AT2G32415	63.9944	4
AT2G31960	73.7218	2
AT1G51130	-61.8295	2
AT4G21890	55.4743	1
AT3G54180	-21.9619	3
AT1G80170	-62.4801	2
AT2G20390	-73.8907	6
AT5G43500	-65.7018	4
AT5G26610	2.02982	4
AT3G43310	-43.3842	2
AT3G43315	-63.6901	2
AT5G44320	72.0075	2
AT3G01670	-44.7053	1
AT5G33250	58.2301	2
AT4G33200	-72.2023	2
AT2G41910	55.2334	7
AT5G26710	-1.3311	4
AT5G13130	64.0794	4
AT1G20270	-73.6426	2
AT3G06900	-73.0909	2
AT4G12320	50.9052	1
AT3G54010	-30.2459	1
AT5G37570	-52.0819	1
AT3G52680	-43.4524	1
AT5G53000	70.3288	1
AT2G43840	-76.6693	14
AT3G21430	7.18046	4
AT3G26420	9.46205	5
AT5G56240	-30.0226	1
AT2G03360	-50.3078	1
AT5G38630	77.3907	2
AT4G28580	9.48132	2
AT3G12660	69.016	4
AT5G51350	-77.3988	2
AT5G12080	52.5754	1
AT5G12085	55.6814	1
AT2G31300	-74.199	2
AT4G14890	74.5723	2
AT5G18620	53.8504	1
AT2G05040	51.4571	3
AT1G05510	73.4428	2
AT3G59540	49.7315	1
AT3G20541	-27.0756	3
AT1G47750	-77.4575	2
AT1G10390	66.491	2
AT5G67510	70.1791	1
AT5G08040	82.2325	2
AT3G48470	58.9576	4
AT5G23720	-24.6239	4
AT3G60965	-32.7489	19
AT3G49780	-65.6917	6
AT1G65140	-76.389	2
AT5G24710	27.9247	9
AT3G61420	76.3754	2
AT1G36610	-10.9108	1
AT1G26330	64.6995	4
AT3G30830	53.7903	3
AT5G36950	52.0489	6
AT3G12080	-76.4017	2
AT4G04040	-31.4624	4
AT5G08740	-25.9853	6
AT1G05620	-27.1072	1
AT3G18900	47.4951	2
AT4G20960	-75.9095	2
AT2G44530	62.7221	2
AT1G14870	-4.42341	1
AT4G06571	-11.5329	1
AT1G55550	-60.9533	1
AT5G40855	-60.5464	2
AT4G10550	-76.7646	2
AT2G05620	-36.47	4
AT3G19230	-72.5227	2
AT3G03350	65.2595	2
AT4G08100	14.3437	1
AT2G35510	43.6777	1
AT5G41800	-2.1717	4
AT4G08109	-31.3018	1
AT3G09920	75.2857	2
AT4G08530	25.8252	1
AT2G34100	8.37488	1
AT3G29760	-30.6637	9
AT4G06579	14.6311	1
AT4G00720	69.9126	2
AT3G60740	-39.0358	4
AT4G09670	10.9907	5
AT3G54230	80.1812	2
AT2G42230	-60.0922	4
AT4G18440	-35.5503	3
AT1G09100	63.7062	1
AT2G30950	77.2408	2
AT5G01010	63.692	2
AT2G07190	6.77283	1
AT3G22010	-56.2735	3
AT5G67330	59.7012	1
AT4G31460	-69.9632	1
AT1G32620	66.8098	2
AT1G55800	12.2104	4
AT3G46780	-63.9761	1
AT2G22250	-77.8543	2
AT3G46960	-10.1793	7
AT3G60880	50.5603	5
AT1G03300	74.7057	2
AT5G12960	-70.7808	2
AT3G07940	-50.768	1
AT1G54600	-50.6742	3
AT3G22850	44.1443	18
AT1G62262	-52.8454	7
AT3G09240	7.97732	3
AT3G26160	-61.835	3
AT2G01960	75.7642	2
AT3G26165	-61.835	3
AT1G11960	62.6454	1
AT3G05010	50.8356	1
AT2G01630	72.6276	4
AT3G05545	55.4764	1
AT3G15880	41.266	6
AT1G17750	5.73831	4
AT3G11670	-10.8398	3
AT5G27590	32.6781	1
AT2G04280	-70.7708	2
AT3G23980	-67.9238	4
AT5G52530	43.6149	3
AT1G06170	-4.89195	1
AT5G52970	-63.0378	2
AT3G25855	-53.5552	9
AT5G34945	-15.1728	1
AT3G25850	-32.0345	12
AT1G49530	-47.715	11
AT3G46420	-23.8235	6
AT3G30630	48.2462	1
AT3G47560	-59.587	6
AT3G44410	66.5614	1
AT3G18480	-66.9572	2
AT3G18485	-66.9572	2
AT1G28350	75.5668	2
AT3G04943	-75.3752	2
AT3G04940	-76.5879	4
AT4G37190	73.6835	2
AT4G26600	-63.8683	1
AT5G64685	10.963	1
AT5G26360	70.7118	2
AT4G04540	-50.2827	7
AT5G06500	49.9084	1
AT4G04547	-5.21154	1
AT4G02060	50.3363	1
AT2G29065	-63.7955	10
AT2G46020	-2.06498	8
AT1G12700	53.9944	2
AT5G58200	70.5862	4
AT5G05980	8.40202	4
AT4G05495	-54.7244	2
AT3G19820	-55.4099	2
AT1G73655	-45.5116	1
AT5G29635	8.28418	1
AT1G74680	-73.0971	2
AT1G04050	60.6343	2
AT5G08170	56.1235	2
AT5G19610	59.9961	4
AT1G65070	84.6219	2
AT1G24090	71.2407	2
AT5G37140	-62.5596	3
AT1G60640	54.3593	1
AT5G37145	64.8834	1
AT5G03858	-61.2112	1
AT5G07370	-39.6143	1
AT3G28480	38.359	6
AT3G28956	-64.792	2
AT5G38860	58.8377	2
AT1G51920	-48.532	2
AT3G25221	71.8694	2
AT3G25220	71.8694	2
AT5G16910	34.8977	8
AT3G25225	56.725	7
AT4G31350	-71.0364	2
AT1G08680	2.28923	3
AT3G29575	60.2371	2
AT1G15280	-81.1088	2
AT4G31355	-46.646	2
AT2G28360	63.1204	2
AT3G29578	-60.8469	1
AT2G17510	54.1658	2
AT2G43280	-53.1498	4
AT4G10030	-2.96998	3
AT3G48860	-60.456	1
AT5G66850	-78.8047	2
AT4G19550	-71.1325	2
AT1G01260	-73.5536	4
AT2G04910	-57.4286	3
AT5G41240	-70.5196	2
AT5G07800	2.55611	5
AT1G25320	-64.8049	1
AT2G41110	-59.7349	2
AT4G30860	-73.8975	2
AT5G49740	-52.1296	2
AT3G02290	3.36119	4
AT3G02740	-77.1395	2
AT1G04940	-65.5889	6
AT2G42700	65.2584	2
AT1G74350	-54.0998	1
AT1G04945	5.60491	9
AT3G16750	58.1091	1
AT4G10960	29.2275	4
AT3G11990	-43.9633	2
AT1G01040	16.1327	10
AT5G48040	55.3412	2
AT2G42940	-58.9865	19
AT5G07580	-64.5665	2
AT3G26750	-5.39469	2
AT1G78476	-45.6278	2
AT5G15930	-2.73218	4
AT1G78478	-45.6278	2
AT4G38890	68.3873	2
AT5G17540	-1.55167	18
AT5G05180	-66.2139	2
AT5G24960	-55.5285	1
AT1G32950	-63.96	2
AT2G26140	66.796	2
AT3G22440	-4.55407	2
AT5G11720	1.33527	7
AT5G46680	-59.6349	2
AT1G51110	-77.9336	4
AT1G44910	-69.8092	1
AT2G18530	-24.8476	1
AT3G46830	69.1348	2
AT4G28830	-5.70112	1
AT1G26160	69.7441	1
AT5G35048	80.2381	1
AT2G40640	-69.8288	4
AT1G24560	21.8368	3
AT5G35040	-4.27349	1
AT5G66140	-71.4739	4
AT4G39050	-79.3265	2
AT5G25850	-66.3875	4
AT2G46560	-2.91541	4
AT5G17760	-39.627	1
AT5G17090	-14.5818	1
AT5G63840	78.2951	2
AT2G44700	-55.1249	3
AT3G09385	58.8764	1
AT2G36240	71.6544	2
AT3G44215	66.2629	4
AT3G09380	58.8764	1
AT2G27080	65.3653	3
AT1G02530	4.13675	5
AT4G11840	-61.6996	3
AT1G35760	6.72012	1
AT1G63610	-72.1527	2
AT3G60961	-32.7489	19
AT3G56960	-6.57801	4
AT3G24660	76.598	2
AT4G07400	-62.738	2
AT4G06573	25.0745	1
AT4G02650	-5.85348	2
AT2G46700	70.6294	4
AT1G68935	-4.0392	1
AT3G51600	-69.8232	2
AT5G43725	15.9421	2
AT3G62830	75.6041	2
AT5G25270	-37.7261	6
AT3G27150	-50.5672	5
AT3G15470	72.1462	2
AT5G61228	62.0501	2
AT5G05230	77.7699	2
AT3G24590	63.301	5
AT5G41370	17.2582	7
AT1G53240	-69.6575	3
AT3G17830	-64.9943	2
AT3G23900	76.8355	2
AT1G49250	13.2235	3
AT1G35186	-47.117	1
AT3G15690	-2.56832	3
AT5G48160	-65.8179	1
AT2G37110	-66.4905	2
AT1G54470	-48.1064	3
AT4G11850	-83.9292	1
AT5G65760	71.2974	1
AT2G19380	-73.6575	2
AT4G21560	52.0148	2
AT5G20730	-23.5153	3
AT5G43130	-73.8918	1
AT5G62230	73.2906	2
AT5G21170	-61.5327	1
AT1G23690	-65.3295	1
AT4G05000	-35.1677	1
AT5G44800	-18.7582	5
AT3G57765	-0.432695	4
AT3G26990	70.6071	2
AT3G57760	-0.432695	4
AT5G29024	44.4364	1
AT5G26775	30.7168	1
AT1G05870	-64.8265	2
AT2G26770	41.91	4
AT2G05890	-61.2499	2
AT3G56580	64.1639	2
AT3G06920	50.0672	5
AT3G10310	54.3642	1
AT3G10640	-64.6109	2
AT2G43860	-41.1574	2
AT2G17790	2.21948	4
AT3G13840	-55.7873	1
AT5G40070	61.0668	2
AT1G12770	-71.3294	3
AT2G07727	-1.67944	2
AT2G07726	-1.75667	1
AT2G07725	-1.75667	1
AT1G74160	67.5577	2
AT2G07721	-1.21461	1
AT5G22350	-44.1455	4
AT2G24450	-51.3775	2
AT5G38300	-64.6876	1
AT2G07729	-1.95536	1
AT3G16000	5.80186	2
AT3G14120	-5.01476	6
AT5G19000	-70.3424	3
AT3G17690	59.7524	2
AT2G37800	-75.5371	2
AT5G15580	72.608	2
AT3G02350	-79.5077	2
AT5G26190	62.7807	2
AT4G28652	-67.8822	2
AT4G28650	2.48589	4
AT1G47770	3.84602	4
AT5G59960	62.1932	1
AT2G05270	-35.608	2
AT1G21690	-19.8246	9
AT5G23700	-65.0518	2
AT1G21695	-73.379	7
AT5G50390	-61.276	2
AT5G24735	-59.0434	2
AT1G36180	27.2572	10
AT3G44330	-79.5395	2
AT1G36185	50.7966	5
AT3G44880	76.4615	2
AT5G45640	-65.4329	4
AT5G57610	70.6665	2
AT1G36675	13.7719	1
AT1G22800	-64.1005	2
AT3G19780	-54.1071	5
AT1G06320	-48.4507	4
AT3G27710	0.396497	4
AT4G01120	69.4397	2
AT5G22120	-4.41467	6
AT1G08230	-35.443	2
AT5G37880	14.3778	1
AT5G28730	-9.91298	2
AT3G18360	76.1994	12
AT5G24840	-66.4968	5
AT4G10570	-64.5001	6
AT1G14810	64.0427	2
AT3G16565	-71.1835	3
AT3G16560	-47.8611	5
AT5G54870	76.6297	2
AT5G04110	-49.6526	1
AT2G05640	9.82418	1
AT2G32980	-64.7917	2
AT1G13635	-35.0553	2
AT3G25410	-60.6233	4
AT1G15490	-68.3034	2
AT3G13845	-55.7873	1
AT3G23470	-43.29	1
AT1G76380	1.32942	8
AT5G10350	71.7572	5
AT5G10600	-46.8813	1
AT5G10605	-46.8813	1
AT1G76320	72.5928	2
AT3G61760	-40.3033	1
AT4G08380	-3.2266	4
AT1G01450	69.9702	5
AT1G01453	62.865	3
AT2G20619	73.4191	3
AT4G15430	85.8751	2
AT4G19760	-44.8584	1
AT2G20610	-52.9565	1
AT4G35240	56.6614	2
AT1G32350	42.4349	1
AT1G32600	66.8098	2
AT5G24590	65.8142	6
AT5G41470	63.8591	1
AT2G41700	79.1069	4
AT1G35370	39.3723	3
AT3G09790	-52.1288	1
AT1G03320	-66.7581	3
AT5G25640	66.5275	4
AT3G11030	65.9303	2
AT1G05205	1.05004	4
AT5G20030	53.8319	2
AT3G18070	-63.2189	2
AT2G01980	32.038	6
AT1G62200	-47.9142	7
AT1G77920	-73.6299	2
AT3G26147	-55.4463	4
AT1G49730	66.9361	1
AT1G76580	73.233	2
AT3G15860	-57.2447	1
AT1G35513	-30.9344	1
AT1G35510	-30.9344	1
AT5G35560	70.2458	2
AT3G60750	-19.7835	8
AT4G06499	10.2494	1
AT3G47760	-39.5421	1
AT2G11460	11.7763	1
AT1G17730	-63.772	2
AT1G13890	68.7718	2
AT1G06150	61.1096	1
AT5G18980	75.1132	2
AT1G15880	68.5991	1
AT1G55820	76.1472	2
AT4G26190	70.667	2
AT2G21130	27.2693	1
AT5G51890	79.7712	2
AT2G33110	-73.8848	2
AT1G34350	-67.4791	2
AT5G61910	-60.7786	1
AT5G20690	68.9843	2
AT1G50740	14.0675	1
AT5G28253	18.3351	1
AT1G23190	74.6156	1
AT1G23440	-67.0145	3
AT3G05030	-55.0118	1
AT5G26345	9.33413	1
AT3G29800	40.0068	6
AT5G45150	-73.7229	2
AT2G46040	-6.28291	5
AT5G12470	12.3344	3
AT4G02040	76.6014	2
AT3G20730	-19.2047	6
AT2G02180	-40.774	1
AT5G28030	-4.61716	2
AT1G07200	-32.3569	10
AT5G42890	74.5273	5
AT3G14800	33.6223	1
AT3G27960	8.53757	10
AT1G21590	65.879	2
AT3G09830	-65.2302	2
AT5G40650	-73.4822	2
AT2G43490	-69.4564	56
AT1G54130	-67.5757	5
AT1G53050	76.6986	2
AT5G07390	-44.898	6
AT5G10480	64.7462	2
AT1G13485	-65.5732	2
AT5G12290	73.2131	2
AT5G16930	2.93421	4
AT2G30110	-64.0279	2
AT1G51900	68.0745	1
AT1G37110	-1.49736	2
AT2G22910	-39.203	5
AT3G43500	12.2324	1
AT2G28600	-61.9387	1
AT4G31100	-4.64526	3
AT3G21060	75.4097	2
AT4G05210	24.5736	6
AT3G12250	-76.5386	2
AT1G20750	-62.7584	2
AT1G73980	-49.044	1
AT2G42810	-75.4972	12
AT5G23110	34.7453	6
AT3G48620	20.5018	1
AT1G05785	-41.0922	2
AT1G24610	-28.0042	3
AT3G61240	26.1515	3
AT3G17570	-55.9657	4
AT3G58570	-0.0344595	7
AT2G01372	37.1483	2
AT2G01370	37.1483	2
AT5G14390	62.6392	2
AT2G27980	73.6949	2
AT5G13850	21.6247	3
AT5G07820	40.2607	1
AT4G14280	43.6704	3
AT1G04780	77.828	2
AT3G28970	-26.59	7
AT5G38840	39.1711	1
AT3G16950	-76.7747	4
AT1G72760	-54.8733	1
AT4G15080	36.4418	1
AT3G22600	77.016	2
AT4G01350	45.4199	10
AT1G69770	-56.9423	2
AT5G14720	77.9187	2
AT5G08100	-67.0877	2
AT3G26775	-67.105	2
AT4G26970	0.018493	4
AT1G18160	75.8696	2
AT4G30420	69.0138	2
AT5G10030	-69.3167	2
AT1G43620	-57.8809	1
AT2G15390	-32.4907	4
AT3G22460	51.4208	1
AT3G43830	-51.1861	3
AT2G23840	74.0524	4
AT4G00990	-57.9662	2
AT2G18510	-51.2284	10
AT5G17610	-52.2101	1
AT3G58460	77.941	2
AT5G10290	-72.9645	1
AT1G22610	-3.69276	3
AT2G14370	12.2608	1
AT3G08010	3.19198	4
AT2G26910	-65.8789	2
AT4G16280	75.6668	1
AT2G15025	2.54985	1
AT3G09630	64.974	1
AT1G02510	56.4847	4
AT2G16280	75.3622	2
AT4G16570	58.2849	1
AT3G58720	64.6917	3
AT5G22875	68.8113	1
AT2G32040	70.7344	1
AT2G40440	-50.6523	3
AT5G42240	50.2729	1
AT5G42242	50.2729	1
AT5G35970	77.9872	2
AT3G07590	25.7064	3
AT5G35790	-73.9275	2
AT4G10020	67.3668	1
AT4G23040	71.9939	3
AT3G24600	64.1354	5
AT3G04020	-58.4711	4
AT1G67792	-66.1423	2
AT1G67790	-66.1423	2
AT2G02860	76.1176	3
AT5G52550	-79.3344	1
AT3G23730	-71.0977	2
AT5G25250	-58.6605	1
AT2G18770	-78.7453	2
AT1G58220	78.5054	2
AT1G54270	73.6951	2
AT3G06400	53.5523	1
AT4G15215	-3.07846	3
AT5G06700	58.9224	3
AT1G16470	-72.9562	1
AT1G53260	66.9314	2
AT1G49270	-7.79154	5
AT4G20170	-47.387	10
AT5G44140	69.1928	2
AT3G46590	-45.1444	1
AT5G64950	45.8863	1
AT2G47230	34.1944	1
AT4G17150	74.5782	2
AT3G05190	-49.8699	2
AT5G13240	2.19125	6
AT1G64430	-70.1266	1
AT3G60320	11.0859	3
AT2G11870	14.8811	1
AT1G79720	44.1079	1
AT1G51175	12.8481	1
AT1G51172	9.55184	1
AT3G59415	69.6079	2
AT4G27760	78.0073	2
AT1G06520	-51.4746	1
AT4G27765	78.0073	2
AT3G59410	69.6079	2
AT4G26410	-76.7099	2
AT1G53190	-73.7309	2
AT4G25690	-68.992	2
AT3G21650	-77.4465	2
AT4G25692	-68.992	2
AT1G31460	61.3848	1
AT5G55260	63.6001	2
AT4G03505	46.4431	2
AT4G33240	-51.8825	3
AT4G37910	23.1555	1
AT1G79460	-60.4512	2
AT2G04450	-51.0399	1
AT3G06940	61.0921	1
AT3G14490	-41.0979	3
AT1G71110	59.0074	1
AT4G03010	55.1389	1
AT3G06990	44.9677	2
AT3G13640	39.0566	2
AT3G17365	-48.2375	2
AT3G13860	-34.5802	1
AT2G43800	-62.6789	20
AT2G44950	75.5534	5
AT2G07748	-2.49648	1
AT3G21470	69.4935	1
AT5G28540	-51.1251	2
AT1G10040	71.8317	2
AT3G18690	4.88829	4
AT5G58960	66.1532	2
AT2G41570	-32.2778	3
AT5G04860	-43.7424	1
AT5G19025	-49.6814	2
AT5G16740	72.2573	3
AT3G03940	65.5148	2
AT5G67530	69.686	2
AT2G31345	70.9739	2
AT2G31340	70.9739	2
AT5G18370	-69.8273	2
AT3G55440	-74.2173	2
AT1G65130	5.34302	4
AT3G16890	-26.6991	8
AT2G14960	53.1997	2
AT2G05210	-12.05	4
AT5G42400	3.68914	4
AT5G23850	-68.8904	2
AT2G29210	1.71461	6
AT1G60560	14.5484	3
AT3G51150	-43.2041	1
AT4G14540	47.395	2
AT3G55620	-0.515546	4
AT1G26370	45.0435	1
AT2G24060	-66.1963	6
AT3G62210	-7.2891	1
AT5G66310	67.2411	1
AT5G08250	-69.6336	2
AT5G04280	70.7635	2
AT3G27730	-2.33693	5
AT1G22860	73.5408	2
AT5G19680	2.81325	6
AT5G23580	20.8523	3
AT1G19170	71.8928	2
AT5G11240	-71.4176	3
AT5G11242	71.9136	2
AT1G14520	-46.1872	1
AT1G14830	73.2741	4
AT3G16230	74.849	2
AT3G62070	-54.1823	2
AT1G04570	51.9489	2
AT5G04130	3.11659	6
AT3G45660	45.8127	2
AT2G05660	19.7614	1
AT5G64300	71.434	4
AT3G52530	-77.9027	2
AT3G49740	61.4488	1
AT1G19715	68.3805	5
AT3G29720	-60.972	2
AT1G53850	59.5594	2
AT3G14205	-70.5118	2
AT5G15070	-69.3098	2
AT2G25910	72.8797	2
AT1G59540	62.9643	4
AT5G25400	-40.651	1
AT5G10370	-49.0964	1
AT2G48060	67.3133	4
AT4G15415	-43.2701	1
AT5G23320	57.9223	2
AT1G72770	-70.287	2
AT5G01500	70.0129	2
AT1G06460	66.9513	1
AT5G42070	69.1937	2
AT2G47000	-62.1782	2
AT5G47430	-73.0278	2
AT3G60510	79.7985	2
AT3G07900	55.5787	1
AT1G79915	-66.7951	2
AT1G05220	-69.1384	2
AT5G09840	2.09681	4
AT3G26125	57.4045	2
AT1G49710	71.326	2
AT1G69740	-71.0698	2
AT4G00760	-73.355	2
AT1G13210	77.9364	3
AT3G24140	-47.4578	3
AT3G13760	-56.5855	1
AT3G49960	55.4961	1
AT3G60780	-6.6034	1
AT5G24310	-72.7126	2
AT1G35350	59.3317	2
AT5G60610	-21.7887	3
AT3G46290	79.7383	2
AT4G28310	63.4095	2
AT3G47520	54.5964	1
AT2G24660	41.7438	2
AT1G58055	77.9414	2
AT3G14790	33.6223	1
AT4G32920	-73.1003	2
AT4G02500	68.7768	2
AT1G26900	75.4984	2
AT2G10860	7.17755	1
AT5G10020	-69.3167	2
AT1G35530	4.83916	8
AT3G05050	55.407	2
AT1G31850	-24.4364	3
AT3G06880	-28.0174	1
AT3G06550	18.8027	3
AT1G34480	-52.5186	2
AT4G04500	-4.83578	1
AT2G03300	-51.3617	1
AT2G46060	63.755	2
AT1G10522	-41.1006	2
AT2G29020	10.1484	7
AT4G02020	29.3398	3
AT3G20240	57.4227	2
AT3G58280	-39.6273	1
AT2G43650	-35.327	28
AT4G03156	57.1023	2
AT3G43153	-37.0876	1
AT3G43152	-37.0876	1
AT2G02650	-16.6029	1
AT3G43154	-37.0876	1
AT5G07150	-68.0108	2
AT5G07625	60.68	2
AT5G14050	-49.2021	1
AT3G19860	78.1026	2
AT3G01280	-6.43775	3
AT1G76700	-57.8621	1
AT3G39230	15.5203	1
AT1G10290	-29.878	3
AT3G10850	-71.5124	2
AT5G08139	-42.2991	3
AT2G20960	-66.3061	4
AT3G46330	-52.1715	3
AT1G60170	-53.0206	5
AT5G44090	75.8427	2
AT3G57390	62.155	3
AT5G33175	-23.6283	1
AT4G33380	67.4009	2
AT4G38120	-77.9656	2
AT4G34170	-7.52145	1
AT3G54780	61.2991	1
AT4G30380	71.0078	2
AT1G51965	77.1057	2
AT1G51960	77.1057	2
AT5G16260	82.8112	2
AT3G52700	-11.0896	1
AT5G62060	-59.9755	1
AT1G07480	-58.8843	1
AT3G61480	-82.4597	2
AT5G19030	-49.6814	2
AT5G15680	13.7133	10
AT2G28370	26.7267	3
AT2G12700	15.942	1
AT2G07680	6.23024	3
AT2G42835	-58.9303	2
AT2G07688	-1.52962	1
AT3G18730	68.0819	6
AT1G01220	70.0077	4
AT5G27490	17.6458	3
AT1G01225	70.0077	4
AT5G23130	65.8158	1
AT3G59390	-66.764	3
AT1G56120	75.4448	2
AT5G09660	-47.1075	3
AT5G58540	63.7515	1
AT3G02250	-23.3191	6
AT3G19480	72.8812	2
AT1G04900	-74.0673	4
AT5G16510	-50.8756	1
AT5G08390	-56.8489	3
AT4G01370	-48.7026	1
[truncated: 5,791 more rows]
