# Supplementary material for: Contribution of epigenetic variation to adaptation in Arabidopsis
Source: Nat Commun. 2018 Oct 25;9:4446. doi: 10.1038/s41467-018-06932-5 (PMC6202389; doi:10.1038/s41467-018-06932-5)
Supplement: Supplementary file 11 — Supplementary Data 9 [file 41467_2018_6932_MOESM11_ESM.xlsx]

## Sheet: Sheet1
Supplemental Data 9: List of GO terms found to be significantly enriched in at least 50 out of 121 parameter combinations (minimal number of DMCs and minimal absolute change in methylation) in CVL39 and/or CVL125 (out of 372/415 terms tested in CVL39/CVL125).
GO term ID	significant in…	GO term description
GO:0010228	both RILs	vegetative to reproductive phase transition of meristem
GO:0000911	CVL39	cytokinesis by cell plate formation
GO:0007131	CVL39	reciprocal meiotic recombination
GO:0010048	CVL125	vernalization response
GO:0033044	CVL39	regulation of chromosome organization
GO:0045010	CVL39	actin nucleation
GO:0000956	CVL125	nuclear-transcribed mRNA catabolic process
GO:0009630	CVL39	gravitropism
GO:0006606	CVL39	protein import into nucleus
GO:0006084	CVL39	acetyl-CoA metabolic process
GO:0006312	CVL39	mitotic recombination
GO:0042138	CVL39	meiotic DNA double-strand break formation
GO:0007062	CVL39	sister chromatid cohesion
GO:0009106	CVL125	lipoate metabolic process
GO:0006766	CVL125	vitamin metabolic process
GO:0006636	CVL125	unsaturated fatty acid biosynthetic process
GO:0006546	CVL125	glycine catabolic process
GO:0006378	CVL125	mRNA polyadenylation
GO:2000031	CVL125	regulation of salicylic acid mediated signaling pathway
GO:0019243	CVL125	methylglyoxal catabolic process to D-lactate
GO:2000022	CVL125	regulation of jasmonic acid mediated signaling pathway
GO:0006552	CVL125	leucine catabolic process
GO:0006598	CVL125	polyamine catabolic process
GO:0006779	CVL125	porphyrin-containing compound biosynthetic process
GO:0010100	CVL39	negative regulation of photomorphogenesis
GO:0010226	CVL39	response to lithium ion
GO:1900111	CVL125	positive regulation of histone H3-K9 dimethylation
GO:0035067	CVL125	negative regulation of histone acetylation
GO:0010529	CVL125	negative regulation of transposition
GO:0015798	CVL125	myo-inositol transport
GO:0016573	CVL39	histone acetylation
GO:0017001	CVL125	antibiotic catabolic process
GO:0043181	CVL39	vacuolar sequestering
GO:0070072	CVL39	vacuolar proton-transporting V-type ATPase complex assembly
GO:0032119	CVL39	sequestering of zinc ion
GO:0045927	CVL125	positive regulation of growth
GO:0045836	CVL125	positive regulation of meiotic nuclear division
GO:0046786	CVL39	viral replication complex formation and maintenance
GO:0046855	CVL125	inositol phosphate dephosphorylation
GO:0048227	CVL125	plasma membrane to endosome transport
GO:0090626	CVL39	plant epidermis morphogenesis
