# Supplementary material for: Contribution of epigenetic variation to adaptation in Arabidopsis
Source: Nat Commun. 2018 Oct 25;9:4446. doi: 10.1038/s41467-018-06932-5 (PMC6202389; doi:10.1038/s41467-018-06932-5)
Supplement: Supplementary file 12 — Supplementary Data 10 [file 41467_2018_6932_MOESM12_ESM.xlsx]

## Sheet: Sheet1
Supplemental Data 10: Genes with the gene ontology term "vegetative to reproductive phase transition of meristem" (GO:0010228) mapped by at least one DMC in any of the RILs.
	average difference in methylation in CVL39	number of DMCs in CVL39	average difference in methylation in CVL125	number of DMCs in CVL125
gene ID					gene name	gene description
AT2G43410	-27.0415	7	-69.1443	77	FPA	Flowering time control protein FPA [Source:UniProtKB/Swiss-Prot;Acc:Q8LPQ9]
AT2G42940	0	0	-58.9865	19	AHL16	AT-hook motif nuclear-localized protein 16 [Source:UniProtKB/Swiss-Prot;Acc:Q9SJG4]
AT1G10570	74.5731	11	26.6447	6	ULP1C	Ubiquitin-like-specific protease 1C [Source:UniProtKB/Swiss-Prot;Acc:Q8RWN0]
AT1G43690	80.4624	10	-0.79846	6		ubiquitin interaction motif-containing protein [Source:TAIR;Acc:AT1G43690]
AT3G12810	-1.74845	12	74.4666	2	PIE1	Protein PHOTOPERIOD-INDEPENDENT EARLY FLOWERING 1 [Source:UniProtKB/Swiss-Prot;Acc:Q7X9V2]
AT1G08620	48.1789	8	-33.2539	6	JMJ16	Putative lysine-specific demethylase JMJ16 [Source:UniProtKB/Swiss-Prot;Acc:C0SUT9]
AT3G10490	4.89024	12	67.3764	2	ANAC052	NAC domain containing protein 52 [Source:TAIR;Acc:AT3G10490]
AT3G22590	66.1741	4	73.2269	10	CDC37	Hsp90 co-chaperone CDC37 [Source:UniProtKB/Swiss-Prot;Acc:Q9LJ87]
AT5G44180	65.5042	14	0	0		Homeodomain-like transcriptional regulator [Source:TAIR;Acc:AT5G44180]
AT3G02660	-75.8921	8	-62.4265	4	emb2768	Tyrosyl-tRNA synthetase, class Ib, bacterial/mitochondrial [Source:TAIR;Acc:AT3G02660]
AT5G27540	-56.24	8	-0.819858	4	MIRO1	Mitochondrial Rho GTPase 1 [Source:UniProtKB/Swiss-Prot;Acc:Q8RXF8]
AT5G55390	-13.5938	10	83.4668	2	EDM2	Protein ENHANCED DOWNY MILDEW 2 [Source:UniProtKB/Swiss-Prot;Acc:F4K3G5]
AT3G28730	66.0959	3	26.0463	9	SSRP1	FACT complex subunit SSRP1 [Source:UniProtKB/Swiss-Prot;Acc:Q05153]
AT3G21060	62.7041	9	75.4097	2	RBL	Protein RBL [Source:UniProtKB/Swiss-Prot;Acc:Q5E915]
AT3G27670	-0.132801	4	1.98727	7	RST1	Protein RST1 [Source:UniProtKB/Swiss-Prot;Acc:Q7XZF5]
AT1G14400	71.0556	10	0	0	UBC1	Ubiquitin-conjugating enzyme E2 1 [Source:UniProtKB/Swiss-Prot;Acc:P25865]
AT5G15540	64.5613	6	2.35733	4	EMB2773	PHD finger family protein [Source:TAIR;Acc:AT5G15540]
AT2G23380	24.4919	6	68.557	4	CLF	Histone-lysine N-methyltransferase CLF [Source:UniProtKB/Swiss-Prot;Acc:P93831]
AT5G42400	21.1429	5	3.68914	4	ATXR7	Histone-lysine N-methyltransferase ATXR7 [Source:UniProtKB/Swiss-Prot;Acc:F4K1J4]
AT1G63490	-7.64559	9	0	0		transcription factor jumonji (jmjC) domain-containing protein [Source:TAIR;Acc:AT1G63490]
AT1G60220	3.26335	7	68.5534	2	ULP1D	Ubiquitin-like-specific protease 1D [Source:UniProtKB/Swiss-Prot;Acc:Q2PS26]
AT5G25060	-54.1775	7	71.3029	2		RNA recognition motif (RRM)-containing protein [Source:TAIR;Acc:AT5G25060]
AT1G31814	-1.40783	7	-63.4393	1	FRL2	Inactive FRIGIDA-like protein 2 [Source:UniProtKB/Swiss-Prot;Acc:Q9C6S2]
AT5G49020	31.6344	8	0	0	PRMT14	Probable histone-arginine methyltransferase 1.4 [Source:UniProtKB/Swiss-Prot;Acc:A3KPF2]
AT2G25840	89.0401	4	7.48828	4	OVA4	Nucleotidylyl transferase superfamily protein [Source:TAIR;Acc:AT2G25840]
AT3G46450	-72.7513	1	-16.6467	7		SEC14 cytosolic factor family protein / phosphoglyceride transfer family protein [Source:TAIR;Acc:AT3G46450]
AT3G04680	-31.6277	8	0	0	CLPS3	Protein CLP1 homolog [Source:UniProtKB/Swiss-Prot;Acc:Q9SR06]
AT5G16780	-46.0247	6	62.755	1	DOT2	SART-1 family protein DOT2 [Source:UniProtKB/Swiss-Prot;Acc:Q9LFE0]
AT1G64990	-3.60824	1	-66.9943	6	GTG1	GPCR-type G protein 1 [Source:UniProtKB/Swiss-Prot;Acc:Q9XIP7]
AT3G16630	-16.4707	4	10.5463	3	KINESIN-13A	Kinesin-13A [Source:UniProtKB/Swiss-Prot;Acc:Q940B8]
AT2G44950	-72.5922	2	75.5534	5	HUB1	E3 ubiquitin-protein ligase BRE1-like 1 [Source:UniProtKB/Swiss-Prot;Acc:Q8RXD6]
AT3G06930	63.7091	4	76.1972	2	PRMT13	Probable histone-arginine methyltransferase 1.3 [Source:UniProtKB/Swiss-Prot;Acc:Q84W92]
AT2G34780	-84.2184	2	71.2391	4	MEE22	maternal effect embryo arrest 22 [Source:TAIR;Acc:AT2G34780]
AT5G16750	43.7269	4	-72.0494	2	TOZ	Transducin family protein / WD-40 repeat family protein [Source:TAIR;Acc:AT5G16750]
AT5G63110	65.2007	6	0	0	HDA6	Histone deacetylase 6 [Source:UniProtKB/Swiss-Prot;Acc:Q9FML2]
AT5G23390	0	0	73.7831	6		Plant protein of unknown function (DUF639) [Source:TAIR;Acc:AT5G23390]
AT2G39810	0	0	56.1658	6	HOS1	E3 ubiquitin-protein ligase HOS1 [Source:UniProtKB/Swiss-Prot;Acc:Q84JU6]
AT4G15180	-19.1863	6	0	0	ATXR3	Histone-lysine N-methyltransferase ATXR3 [Source:UniProtKB/Swiss-Prot;Acc:O23372]
AT3G59920	0	0	-26.5427	6	GDI2	Guanosine nucleotide diphosphate dissociation inhibitor 2 [Source:UniProtKB/Swiss-Prot;Acc:O24653]
AT3G18680	-66.8319	2	4.88829	4		Amino acid kinase family protein [Source:TAIR;Acc:AT3G18680]
AT5G39550	30.0806	6	0	0	ORTH1	E3 ubiquitin-protein ligase ORTHRUS 1 [Source:UniProtKB/Swiss-Prot;Acc:Q9FKA7]
AT5G12430	38.2065	3	76.0653	2	TPR16	Heat shock protein DnaJ with tetratricopeptide repeat [Source:TAIR;Acc:AT5G12430]
AT3G13490	76.8294	5	0	0	OVA5	Lysyl-tRNA synthetase, class II [Source:TAIR;Acc:AT3G13490]
AT3G44600	-74.967	5	0	0	CYP71	Peptidyl-prolyl cis-trans isomerase CYP71 [Source:UniProtKB/Swiss-Prot;Acc:Q8W4D0]
AT1G04870	-65.6007	2	59.1259	2	PRMT10	Protein arginine N-methyltransferase PRMT10 [Source:UniProtKB/Swiss-Prot;Acc:Q9MAT5]
AT1G61850	-92.5141	2	-45.7475	2	PLA1	Phospholipase A I [Source:UniProtKB/Swiss-Prot;Acc:F4HX15]
AT5G41990	90.2466	4	0	0	WNK8	Serine/threonine-protein kinase WNK8 [Source:UniProtKB/Swiss-Prot;Acc:Q944Q0]
AT4G04350	80.7642	4	0	0	EMB2369	tRNA synthetase class I (I, L, M and V) family protein [Source:TAIR;Acc:AT4G04350]
AT4G02430	0	0	-58.507	4	SR34B	Serine/arginine-rich splicing factor SR34B [Source:UniProtKB/Swiss-Prot;Acc:F4JHI7]
AT1G66330	78.0002	4	0	0		senescence-associated family protein [Source:TAIR;Acc:AT1G66330]
AT2G32410	0	0	63.9944	4	AXL	AXR1-like [Source:TAIR;Acc:AT2G32410]
AT5G16300	-81.8095	2	72.358	2		Vps51/Vps67 family (components of vesicular transport) protein [Source:TAIR;Acc:AT5G16300]
AT2G38020	75.4651	4	0	0	VCL1	Protein VACUOLELESS1 [Source:UniProtKB/Swiss-Prot;Acc:Q93VQ0]
AT2G02560	0	0	81.6375	4	CAND1	Cullin-associated NEDD8-dissociated protein 1 [Source:UniProtKB/Swiss-Prot;Acc:Q8L5Y6]
AT5G08560	-84.0765	2	66.8912	2		transducin family protein / WD-40 repeat family protein [Source:TAIR;Acc:AT5G08560]
AT3G19210	0	0	-5.88604	4	CHR25	Protein CHROMATIN REMODELING 25 [Source:UniProtKB/Swiss-Prot;Acc:Q0PCS3]
AT1G11870	-85.4851	2	-25.2684	2	ATSRS	Seryl-tRNA synthetase [Source:TAIR;Acc:AT1G11870]
AT5G52520	74.3017	4	0	0	OVA6	Class II aaRS and biotin synthetases superfamily protein [Source:TAIR;Acc:AT5G52520]
AT4G34040	-1.96748	4	0	0	MBR2	E3 ubiquitin-protein ligase MBR2 [Source:UniProtKB/Swiss-Prot;Acc:O49500]
AT4G14290	-28.6192	4	0	0		alpha/beta-Hydrolases superfamily protein [Source:TAIR;Acc:AT4G14290]
AT3G60870	0	0	29.4197	3	AHL18	AT-hook motif nuclear-localized protein 18 [Source:UniProtKB/Swiss-Prot;Acc:Q9LZX7]
AT1G62750	52.5402	1	-69.8449	2	CPEFG	Elongation factor G, chloroplastic [Source:UniProtKB/Swiss-Prot;Acc:Q9SI75]
AT3G23900	-75.9376	1	76.8355	2		RNA recognition motif (RRM)-containing protein [Source:TAIR;Acc:AT3G23900]
AT1G64570	28.2448	3	0	0	DUO3	Homeodomain-like superfamily protein [Source:TAIR;Acc:AT1G64570]
AT5G08390	0	0	-56.8489	3		Transducin/WD40 repeat-like superfamily protein [Source:TAIR;Acc:AT5G08390]
AT2G35720	0	0	3.83731	3	ATJ13	Chaperone protein dnaJ 13 [Source:UniProtKB/Swiss-Prot;Acc:Q39079]
AT4G33150	65.2045	3	0	0	LKR/SDH	lysine-ketoglutarate reductase/saccharopine dehydrogenase bifunctional enzyme [Source:TAIR;Acc:AT4G33150]
AT1G28420	74.7317	2	-25.9167	1	HB-1	homeobox-1 [Source:TAIR;Acc:AT1G28420]
AT5G23450	78.2057	3	0	0	LCBK1	Sphingoid long-chain bases kinase 1 [Source:UniProtKB/Swiss-Prot;Acc:Q9LRB0]
AT5G18620	-57.9342	2	53.8504	1	CHR17	chromatin remodeling factor17 [Source:TAIR;Acc:AT5G18620]
AT5G05740	67.6138	2	42.9101	1	EGY2	Probable zinc metalloprotease EGY2, chloroplastic [Source:UniProtKB/Swiss-Prot;Acc:Q9FFK3]
AT3G10480	75.5682	2	-70.9612	1	ANAC050	NAC domain containing protein 50 [Source:TAIR;Acc:AT3G10480]
AT3G48680	-83.8686	2	0	0	GAMMACAL2	Gamma carbonic anhydrase-like 2, mitochondrial [Source:UniProtKB/Swiss-Prot;Acc:Q9SMN1]
AT2G01520	0	0	-33.7312	2	MLP328	MLP-like protein 328 [Source:UniProtKB/Swiss-Prot;Acc:Q9ZVF3]
AT2G06990	-95.5784	2	0	0	HEN2	Protein HUA ENHANCER 2 [Source:UniProtKB/Swiss-Prot;Acc:Q9ZVW2]
AT2G33810	-67.919	2	0	0	SPL3	Squamosa promoter-binding-like protein 3 [Source:UniProtKB/Swiss-Prot;Acc:P93015]
AT5G62040	79.9306	2	0	0	BFT	Protein BROTHER of FT and TFL 1 [Source:UniProtKB/Swiss-Prot;Acc:Q9FIT4]
AT5G45600	-90.4552	2	0	0	TAF14B	Transcription initiation factor TFIID subunit 14b [Source:UniProtKB/Swiss-Prot;Acc:Q9FH40]
AT2G03200	0	0	-57.4306	2		Eukaryotic aspartyl protease family protein [Source:TAIR;Acc:AT2G03200]
AT2G15530	31.8082	2	0	0	MBR1	E3 ubiquitin-protein ligase MBR1 [Source:UniProtKB/Swiss-Prot;Acc:Q9ZQF9]
AT1G03160	0	0	70.8645	2	FZL	FZO-like [Source:TAIR;Acc:AT1G03160]
AT1G21160	75.4271	2	0	0		eukaryotic translation initiation factor 2 (eIF-2) family protein [Source:TAIR;Acc:AT1G21160]
AT1G24030	91.8364	2	0	0		Protein kinase superfamily protein [Source:TAIR;Acc:AT1G24030]
AT5G12290	0	0	73.2131	2	DGS1	dgd1 suppressor 1 [Source:TAIR;Acc:AT5G12290]
AT5G13780	0	0	67.7379	2		Acyl-CoA N-acyltransferases (NAT) superfamily protein [Source:TAIR;Acc:AT5G13780]
AT1G56290	61.0494	2	0	0		CwfJ-like family protein [Source:TAIR;Acc:AT1G56290]
AT1G13050	81.9623	2	0	0		unknown protein; BEST Arabidopsis thaliana protein match is: unknown protein (TAIR:AT3G26350.1); Has 538 Blast hits to 510 proteins in 88 species: Archae - 0; Bacteria - 23; Metazoa - 81; Fungi - 36; Plants - 361; Viruses - 8; Other Eukaryotes - 29 /.../e: NCBI BLink). [Source:TAIR;Acc:AT1G13050]
AT1G36390	-58.2441	2	0	0		Co-chaperone GrpE family protein [Source:TAIR;Acc:AT1G36390]
AT5G06160	85.1538	2	0	0	ATO	splicing factor-related [Source:TAIR;Acc:AT5G06160]
AT1G76500	0	0	62.9373	2	AHL29	AT-hook motif nuclear-localized protein 29 [Source:UniProtKB/Swiss-Prot;Acc:Q9C9K7]
AT5G49030	83.9384	2	0	0	OVA2	tRNA synthetase class I (I, L, M and V) family protein [Source:TAIR;Acc:AT5G49030]
AT5G43320	-87.6172	2	0	0	ckl8	casein kinase I-like 8 [Source:TAIR;Acc:AT5G43320]
AT5G12410	-59.8534	2	0	0		THUMP domain-containing protein [Source:TAIR;Acc:AT5G12410]
AT1G76710	-78.4683	2	0	0	ASHH1	Histone-lysine N-methyltransferase ASHH1 [Source:UniProtKB/Swiss-Prot;Acc:Q84WW6]
AT1G51450	-90.3124	2	0	0	TRO	Protein TRAUCO [Source:UniProtKB/Swiss-Prot;Acc:Q9C8J7]
AT3G14080	0	0	74.4896	2	LSM1B	Sm-like protein LSM1B [Source:UniProtKB/Swiss-Prot;Acc:Q8LFL8]
AT1G28470	0	0	-57.7927	2	NAC010	NAC domain-containing protein 10 [Source:UniProtKB/Swiss-Prot;Acc:F4HY61]
AT3G12140	0	0	-58.0863	2	EML1	Protein EMSY-LIKE 1 [Source:UniProtKB/Swiss-Prot;Acc:Q9C7C4]
AT4G02560	-78.5825	2	0	0	LD	Homeobox protein LUMINIDEPENDENS [Source:UniProtKB/Swiss-Prot;Acc:Q38796]
AT4G11160	77.4203	2	0	0		Translation initiation factor 2, small GTP-binding protein [Source:TAIR;Acc:AT4G11160]
AT1G30010	-49.1664	1	-74.7806	1		Intron maturase, type II family protein [Source:TAIR;Acc:AT1G30010]
AT5G22640	49.734	1	0	0	TIC100	Protein TIC 100 [Source:UniProtKB/Swiss-Prot;Acc:Q8LPR8]
AT2G27990	-48.5777	1	0	0	BLH8	BEL1-like homeodomain protein 8 [Source:UniProtKB/Swiss-Prot;Acc:Q9SJJ3]
