# Supplementary material for: Contribution of epigenetic variation to adaptation in Arabidopsis
Source: Nat Commun. 2018 Oct 25;9:4446. doi: 10.1038/s41467-018-06932-5 (PMC6202389; doi:10.1038/s41467-018-06932-5)
Supplement: Supplementary file 13 — Supplementary Data 11 [file 41467_2018_6932_MOESM13_ESM.xlsx]

## Sheet: Sheet1
Supplemental Data 11: Gene expression values in individuals of the ancestral and selected populations (second generation).
gene ID	CVL125_A2_b	CVL125_A2_d	CVL125_A2_a	CVL125_A2_c	CVL39_A2_b	CVL39_A2_a	CVL39_A2_d	CVL39_A2_c	CVL39_S2_a	CVL39_S2_b	CVL39_S2_c	CVL125_S2_a	CVL125_S2_b	CVL125_S2_c	CVL125_S2_d	CVL39_S2_d
AT1G01010	7.45831	4.81102	5.94998	5.16747	5.59957	6.87897	6.30678	6.72645	7.69175	5.58633	5.70558	5.40089	6.55168	5.49099	4.75243	7.6773
AT1G01020	7.43718	7.05253	7.28505	6.66616	7.31738	7.07369	7.51004	7.25174	6.98158	7.28972	7.09098	6.61639	7.04697	7.35895	6.63436	7.26682
AT1G01030	4.98913	5.73446	5.32168	4.6157	4.93508	5.77693	5.30905	5.12608	5.73525	5.71127	5.58902	5.00523	5.85303	5.91227	4.06605	4.80158
AT1G01040	5.06416	5.22037	5.00544	5.03828	5.423	5.39556	5.57604	5.37296	4.86256	4.94971	4.71986	5.17271	4.65544	5.23625	4.52223	5.04974
AT1G01046	4.88414	3.86485	4.15126	3.86005	4.08486	4.52569	3.76373	4.84797	3.77606	3.88686	2.86538	3.41305	3.49791	4.49155	4.50445	4.95854
AT1G01050	9.54045	9.56238	9.5213	9.49491	10.0123	8.88817	9.63601	9.76654	9.00578	9.41469	9.28136	9.78947	9.42382	9.50945	9.66903	9.1415
AT1G01060	6.64377	4.11555	6.02537	5.67423	4.06773	5.51196	4.02659	4.15484	7.24984	7.30527	7.36088	5.20256	5.82281	5.45402	5.56527	6.71882
AT1G01070	4.21907	3.97441	4.80674	4.10328	3.56596	4.16619	4.35559	3.70267	6.30311	6.75756	6.56685	4.77777	3.97305	4.01061	5.31635	4.23058
AT1G01080	8.53225	7.84968	8.51016	8.56818	8.04559	7.79436	8.28607	8.41511	7.262	7.08061	7.77336	8.74606	8.42949	8.73709	8.88561	7.36635
AT1G01090	10.1169	9.90256	10.0942	10.1324	10.0302	9.75254	10.2571	9.91882	9.14511	9.80776	9.60182	9.75251	9.95693	10.3707	10.0379	9.7044
AT1G01100	12.4943	12.1742	11.8905	12.2473	12.9997	11.8578	12.4566	12.4414	11.8292	12.2944	12.0824	12.2436	11.7225	12.4531	12.1396	12.4893
AT1G01110	4.56701	4.93215	4.71442	5.19817	5.64936	3.89424	5.36689	5.07085	4.16017	4.23663	4.04812	4.59407	4.09524	5.16336	5.12053	4.26989
AT1G01115	3.8398	2.58987	3.90643	3.77639	3.65664	3.22603	3.51721	4.8479	3.70898	3.49366	3.03418	3.27438	3.53456	3.77245	4.00809	2.8975
AT1G01120	7.34864	9.11989	8.9646	6.83604	6.83224	5.72006	6.10991	6.25083	5.79363	6.03796	6.7902	8.13881	7.98208	6.87918	8.00413	6.34792
AT1G01130	4.7757	5.51061	4.58348	5.18438	4.96184	4.15044	4.52338	4.57999	4.43668	4.73043	4.74618	5.50778	4.98377	4.54499	5.68297	4.43051
AT1G01140	9.52185	9.91285	9.43334	9.71337	9.40841	8.71245	8.64261	8.60151	8.0858	8.44229	8.56387	9.21775	8.82812	9.25795	8.84219	9.17991
AT1G01150	4.14439	4.02644	4.21574	3.6358	3.99108	3.91636	3.75848	4.24446	4.08023	4.13063	4.18745	4.26142	3.98265	4.04172	4.08712	4.55492
AT1G01160	7.15566	7.48676	6.95747	6.82264	8.15416	7.00241	7.88528	7.85875	6.99748	7.7881	7.46866	6.95638	6.21967	7.12813	6.84104	7.61661
AT1G01170	10.7019	10.8029	10.7025	10.6434	10.8831	10.3221	10.9489	10.8894	10.0718	10.9215	10.698	11.0311	10.3907	10.5752	10.9555	10.7375
AT1G01180	4.53761	4.46388	4.50826	3.70898	4.13576	5.22908	5.56149	5.12432	6.38183	6.1702	5.80031	4.43577	4.72765	4.34444	4.65641	5.50816
AT1G01190	5.28646	4.17823	4.50677	4.42924	5.29865	4.47894	4.90962	5.34527	4.48252	4.33081	4.5214	4.89805	4.96088	5.25506	4.48777	4.21257
AT1G01200	4.2	4.62531	4.9875	4.93745	4.40946	4.34697	4.00407	4.61644	4.68461	4.59901	4.65151	5.02612	4.88217	4.10398	5.56983	4.49274
AT1G01220	4.94148	4.88091	4.94549	5.21588	5.18091	5.42093	5.26874	5.19321	4.56637	5.67233	5.04401	5.74982	4.66663	5.41005	5.12152	5.1998
AT1G01225	4.54256	4.49698	4.7203	5.10524	4.73328	3.909	4.21444	4.43795	4.19573	4.15164	4.37286	4.78256	4.25136	5.02222	5.71849	4.7767
AT1G01230	9.51957	9.09551	9.32981	8.82359	8.73564	9.5677	9.35306	9.4854	9.73866	9.88561	9.86132	8.68185	9.60388	8.89292	8.80546	9.41182
AT1G01240	5.86332	5.80738	5.72542	5.51882	6.21018	7.38941	6.50234	6.67433	7.67509	9.19099	8.51214	6.64518	5.82013	5.50925	6.34751	7.226
AT1G01250	5.01201	6.34957	4.79469	6.60353	5.81482	4.91217	4.63377	4.64597	4.98424	5.53759	5.49321	6.4863	5.08693	4.61751	7.20079	4.60968
AT1G01260	5.35307	5.92325	6.23554	5.42674	5.84498	5.36153	5.98385	5.36121	5.94354	5.19449	5.33083	5.16755	5.97739	6.0117	5.68892	5.80402
AT1G01280	3.47892	3.95023	3.87504	5.92593	3.85639	3.44413	3.51294	5.12817	3.50394	4.4365	3.5062	4.12986	3.81938	5.80198	4.05933	3.47641
AT1G01290	6.23848	6.65343	6.78284	6.60525	6.78917	6.52732	6.96093	6.89647	6.40256	5.86943	6.36927	6.6038	6.54466	6.53205	6.74001	6.48565
AT1G01300	7.49203	8.19157	7.82763	8.67365	8.54243	7.53335	7.62368	7.81862	6.19657	8.38748	7.81867	8.0249	7.50793	8.40978	8.29218	7.22523
AT1G01305	5.54564	5.14436	5.22417	5.17051	4.49963	6.76113	5.44498	5.60848	5.81682	5.19626	7.27034	5.15295	4.90769	5.09456	4.80335	4.73031
AT1G01310	3.29813	3.96756	4.176	4.85927	5.41861	3.55709	5.3507	4.17374	3.47759	3.60165	3.77926	3.79347	3.87233	3.84976	3.80053	3.66236
AT1G01320	5.30725	5.58122	5.4642	5.43288	5.335	5.10133	5.10718	4.70656	4.61394	5.0273	4.70035	6.28329	4.8412	5.43277	5.74775	5.00888
AT1G01340	5.38615	4.70196	4.67898	4.73522	4.5097	6.311	5.70896	5.28252	6.47177	5.25021	4.99794	4.8643	4.76981	4.72321	4.3903	5.89005
AT1G01350	4.88956	5.63309	5.66467	4.2914	5.09012	4.33182	4.39255	4.99265	3.97241	3.58656	4.95959	4.98462	3.78568	4.45355	4.31073	4.92149
AT1G01355	4.02461	3.79336	4.48375	3.58567	4.75445	3.76915	4.10552	4.03757	4.58366	3.9848	4.42424	4.8224	4.48829	4.40471	4.5397	3.73358
AT1G01360	7.1606	6.51387	6.91085	7.00115	7.07383	7.42668	7.45794	7.63382	7.52687	9.05643	8.44298	6.68641	7.31651	6.93949	7.15545	8.13724
AT1G01370	6.28664	5.95439	5.12382	5.9004	6.84603	5.39219	5.42539	5.2857	5.19384	6.00746	6.08934	6.15698	4.53837	6.14553	5.50577	5.89405
AT1G01380	5.54368	2.76965	3.41061	3.61508	3.16872	3.4432	2.58576	3.09745	3.52131	5.59285	4.46158	2.76261	2.72212	2.90415	3.29774	5.28177
AT1G01390	5.63984	4.70758	5.08302	4.92508	4.83179	5.53424	4.18315	4.0907	5.14981	5.22411	5.28802	5.76043	5.18121	5.11115	5.23749	4.15571
AT1G01400	5.23514	4.88043	5.23141	5.17472	5.36366	4.85351	4.94402	5.46408	5.43149	5.40699	5.15457	5.45719	5.48754	5.20151	4.94462	4.95219
AT1G01410	4.56351	4.83804	4.23887	3.84936	3.84938	4.37238	3.93295	4.40798	4.32552	4.76329	4.57754	4.33725	4.71504	4.68914	4.0022	3.67691
AT1G01420	4.94497	3.95784	4.49172	4.48261	3.74526	7.23506	5.05105	5.0182	6.26488	8.00928	7.9888	4.79584	5.28737	4.16799	4.70228	6.59735
AT1G01430	5.8922	6.0968	5.79457	5.7295	6.11037	5.83529	6.40855	5.93181	5.36172	7.12703	7.00944	6.20304	5.61288	5.50252	6.34299	6.80503
AT1G01440	4.94356	5.19432	5.41276	5.52625	4.72345	5.70346	5.64804	5.31827	5.65198	5.62941	5.08874	5.29637	5.17712	5.53784	5.26073	5.59383
AT1G01448	5.852	5.99746	6.09168	5.45792	5.4423	5.46867	5.73328	5.60656	5.31076	4.73743	5.77163	6.05186	6.17432	5.60617	5.86913	5.43854
AT1G01450	3.8325	3.64272	3.98296	3.79698	4.11214	3.93279	4.20377	4.02439	4.45853	3.72264	4.01473	3.79353	4.45948	3.40265	3.6264	3.88449
AT1G01453	3.77437	4.13009	3.67064	3.28811	3.63636	4.31926	4.02164	3.95082	4.2757	4.12671	4.29513	4.02539	4.11624	4.17258	4.13708	3.80208
AT1G01460	4.23256	4.07273	3.86173	4.17304	4.27457	3.81637	4.63953	4.28684	4.19369	3.66885	3.81329	3.98778	4.41412	3.78404	3.89826	3.85291
AT1G01470	12.5288	12.3993	12.1225	12.4047	11.8069	11.9645	10.9946	11.6529	12.4929	12.7103	12.5572	12.4613	12.2315	11.4318	12.3585	12.1183
AT1G01471	4.37514	3.76261	3.66348	4.27491	3.39238	5.27396	3.61048	4.50831	5.22249	4.15254	5.96725	4.78979	4.59798	4.55654	4.36409	4.18884
AT1G01480	5.8643	4.68255	5.08108	5.94519	5.02054	6.55161	5.86182	5.89882	8.57809	6.13028	6.84613	4.8597	5.91828	5.00059	6.041	6.19705
AT1G01490	11.0203	10.8707	11.0724	9.81244	11.0554	11.1312	11.4877	11.2447	11.3611	11.1011	10.8303	9.33401	10.7611	10.6713	9.79858	11.3816
AT1G01500	7.69474	6.92985	8.12246	7.9712	7.06354	8.13294	7.81921	7.68577	8.02763	8.54117	7.74301	7.45635	8.40609	7.91384	7.55686	7.22329
AT1G01510	6.65616	6.27377	6.31574	6.58731	6.86173	6.11682	6.67111	6.61591	5.61402	6.63289	6.05026	6.33134	5.87329	6.65822	6.28997	6.74265
AT1G01520	4.29943	3.36797	3.41586	2.97829	3.08131	4.2065	3.18593	3.7525	3.18986	3.92232	5.19726	3.72495	3.74806	3.27479	3.87535	3.24143
AT1G01530	4.62884	2.98086	4.32083	3.61946	4.30712	4.08625	3.85434	3.51205	5.07962	3.6909	3.80753	3.67457	3.86202	4.14928	4.2427	4.24944
AT1G01540	7.63575	7.63581	7.88431	7.14879	7.83693	7.32446	7.93003	8.21612	6.58399	7.11191	6.77452	6.7236	7.23473	7.53538	6.53143	7.34328
AT1G01550	10.2689	10.2886	10.8089	10.765	9.52353	10.409	9.56542	9.9757	10.6263	10.2749	10.1428	10.1046	10.7883	10.2312	10.4112	10.2508
AT1G01560	8.26539	7.69942	7.49893	9.37258	6.60675	8.47336	6.30827	5.37361	9.25741	6.37093	6.51809	9.68731	8.44679	7.39751	9.97794	7.68579
AT1G01570	5.27516	5.80884	6.17309	5.75957	5.65122	4.52104	4.56328	4.98899	4.90946	4.75663	4.51419	6.16804	5.96481	5.55953	6.35554	4.40286
AT1G01580	4.60418	5.02239	5.23704	5.33653	4.22106	4.5239	4.51559	5.02237	4.71963	5.32989	5.32512	4.8793	5.31795	4.89933	5.4478	4.30581
AT1G01590	3.86056	3.94177	4.08188	4.00988	4.24842	3.87155	3.80823	4.11525	4.13921	3.62791	4.38479	4.28899	3.85367	3.83454	4.27045	3.98122
AT1G01600	7.50798	7.73964	6.49946	7.9927	6.10865	4.76676	6.15559	5.56307	4.33167	5.38003	5.43985	5.99722	6.90907	6.11755	7.29501	5.2656
AT1G01610	7.96854	8.23562	7.89843	7.83386	7.69073	7.44418	7.6831	7.37533	6.65333	8.08988	7.7585	7.60051	8.20864	7.60218	7.56751	7.88323
AT1G01620	10.9157	10.9035	10.7143	10.8017	11.6932	10.1567	11.2429	11.7752	9.62533	10.9918	10.2431	10.5979	10.4764	10.9526	11.0707	11.35
AT1G01630	8.56791	8.62581	8.35052	8.42834	7.27206	8.01487	7.42384	7.19099	7.36297	7.24185	7.90866	8.40135	8.28394	7.66005	8.56189	7.48161
AT1G01640	5.20769	5.26735	4.52487	5.12409	5.60065	6.7169	4.92032	5.33398	6.38063	6.27975	6.66555	6.80492	4.64802	4.59604	5.66165	5.55729
AT1G01650	9.24025	9.08186	9.0771	8.87886	8.99379	8.6215	8.27046	8.24684	8.96447	9.55033	9.39511	9.69091	9.35616	8.92426	9.23315	8.93076
AT1G01660	4.19962	4.00573	3.75224	3.67279	3.68939	3.84331	4.30686	3.89758	3.87704	3.80583	4.41535	4.0605	4.05902	3.96022	4.19238	3.53857
AT1G01670	4.73731	4.52468	4.46737	3.97583	4.69429	4.71306	4.41059	4.65779	4.69503	5.03324	4.94753	4.74523	4.25029	4.00697	4.12144	4.53518
AT1G01680	3.10399	3.5895	3.32942	3.42432	3.08369	7.0743	3.25774	2.92666	7.40713	6.31568	5.79157	3.70715	4.14587	3.42051	3.59908	5.79931
AT1G01690	3.90125	3.02724	3.38908	3.96849	4.74995	3.69204	3.7531	3.48729	3.16335	3.08465	3.55446	3.86997	3.09034	4.65423	3.51426	4.07759
AT1G01695	4.83382	4.1386	4.28599	4.70111	4.65954	5.61934	4.16368	5.74468	4.92453	4.52832	4.66889	5.03667	5.09148	4.71751	4.38432	4.38387
AT1G01700	3.51818	3.59295	3.87203	3.92735	3.47377	3.82951	3.2218	3.59122	3.69341	4.13854	3.91554	3.81317	4.01712	4.0303	3.68826	3.84062
AT1G01710	7.12058	6.79485	6.98018	6.95765	6.92809	6.99197	7.13976	6.63894	6.45249	6.30637	6.34722	6.55174	6.60807	6.97499	6.55446	7.07059
AT1G01720	9.37721	8.64286	9.13724	8.19993	8.85939	9.47485	8.73739	8.70444	9.99904	9.47666	9.61647	9.71166	9.809	8.43868	10.2263	9.94318
AT1G01725	6.39793	7.02873	6.37209	6.8697	6.18407	6.92371	6.4393	6.53711	6.22919	7.05502	6.99408	6.94558	6.06178	6.04675	6.6646	6.39563
AT1G01730	7.64264	7.0307	7.27016	6.98007	7.32103	8.11574	7.97642	7.80473	8.27409	8.47542	8.51956	7.40724	6.91561	7.24107	7.39416	8.0315
AT1G01740	5.24789	4.69346	4.80415	5.15441	5.12608	5.22209	4.99018	5.34038	5.32778	5.03128	5.16172	5.20263	4.78333	5.09741	4.98946	5.18014
AT1G01750	4.27288	4.03625	4.66186	4.62893	3.52739	3.30842	3.82666	3.85069	3.75173	3.98078	3.34214	3.45259	3.8539	3.33782	4.46669	3.36979
AT1G01760	4.92456	4.57277	4.35353	4.37376	4.7419	4.69051	4.87272	4.8389	4.61428	5.43196	4.61126	4.82186	4.67312	5.06697	4.27593	5.22178
AT1G01770	5.5883	5.43491	5.57497	5.0443	6.16984	6.18038	7.33276	6.66765	6.37636	7.47406	6.03931	5.70736	5.14987	5.58911	5.20454	7.10357
AT1G01780	6.05103	6.70513	6.36453	5.93332	7.27326	6.46283	7.82571	7.3923	6.4737	6.29211	5.98366	6.75147	5.91618	6.30619	5.78049	7.43735
AT1G01790	6.76039	6.6681	7.20742	7.44808	6.40489	6.41868	6.65291	6.12943	5.59385	5.98042	5.88953	7.13963	6.87498	7.26566	6.98194	6.03023
AT1G01800	8.87587	8.73281	9.07635	9.01003	8.61836	8.82862	9.02912	8.66664	8.55777	8.61865	8.89499	8.79416	8.80551	8.80309	9.1497	8.98934
AT1G01810	3.98109	3.80294	3.91822	3.777	4.28877	4.3339	3.66941	4.67278	5.20733	4.49879	3.90103	4.3285	4.1275	3.9633	3.51904	4.05523
AT1G01820	9.59272	9.22718	8.78536	8.88297	9.39252	9.72187	10.0717	9.86662	9.70416	10.088	9.45318	9.59961	8.7574	8.9871	8.88883	9.86145
AT1G01830	5.11493	5.41977	4.64726	5.68641	5.02275	4.96558	5.10257	4.89962	4.69664	5.67312	5.08993	5.29079	4.47309	5.17477	5.5023	4.7049
AT1G01840	4.83285	4.46839	5.11545	5.17235	4.98509	4.30879	4.67087	4.97238	4.4943	4.55697	5.09372	5.48876	4.82075	5.24302	5.64439	4.85938
AT1G01860	5.07586	3.98035	4.93823	5.37575	4.78178	4.4152	5.04695	5.09606	4.45612	4.90879	5.0527	5.99448	4.86903	5.31581	6.01455	4.79134
AT1G01880	4.80875	4.6785	4.87073	5.07636	5.13995	4.52256	5.28446	5.14756	4.90832	5.08201	5.2978	4.8649	4.74582	5.25941	4.87364	4.86428
AT1G01900	5.41425	6.32633	5.39459	6.75246	6.60441	4.81746	5.9452	6.09155	4.43827	4.88858	4.57362	5.36648	5.13798	5.76786	5.78047	4.71795
AT1G01910	8.35571	7.78084	8.12832	7.96081	8.36724	8.5253	8.54276	8.3622	8.14252	8.27742	8.13048	8.14464	8.10665	8.229	7.95639	8.44721
AT1G01920	6.12957	5.75235	5.5086	5.59573	6.22891	5.70002	6.00936	5.88862	5.00837	5.77182	5.46314	5.39275	5.25596	5.64903	5.64003	6.2425
AT1G01930	5.91142	5.85142	5.56928	5.64324	5.9122	5.47741	6.06594	5.77576	5.10966	5.22748	4.54889	5.6368	5.4176	6.02245	5.4723	6.39304
AT1G01940	8.51387	8.01752	7.59303	8.06973	8.41566	7.66554	8.08984	8.10293	8.66967	9.00471	8.78792	7.75094	7.24852	7.71691	7.67651	8.25245
AT1G01950	5.67587	6.00225	5.72043	6.27125	5.88129	5.35377	5.62872	5.35595	4.66062	4.75856	4.8714	5.82963	5.38227	6.0518	5.70113	5.41455
AT1G01960	5.80743	5.85656	5.62476	5.85986	6.14743	6.20959	6.41301	5.91814	5.66612	5.95964	5.54801	6.00537	5.53843	5.95324	5.69705	6.12518
AT1G01970	5.51715	5.26018	5.68046	5.85994	5.83398	5.3966	5.75675	6.03521	5.28306	6.93404	6.4712	6.52009	5.6027	5.79001	6.25339	6.16884
AT1G01980	4.2927	4.6628	4.7485	5.00113	5.53625	4.26997	5.18987	5.02522	4.64814	4.24069	4.61998	4.68231	4.69799	4.48688	4.38859	4.70314
AT1G01990	7.36763	7.32621	7.49326	6.70547	7.32297	7.72385	8.42125	8.27023	7.67117	7.42136	7.43995	6.4357	7.07241	7.06637	6.69545	7.77029
AT1G02000	6.24707	6.38983	6.96344	6.30456	6.48705	6.57861	6.57091	6.55819	6.79807	6.37335	6.59282	6.25168	7.22155	6.7534	6.29045	6.22672
AT1G02010	4.37426	4.37528	4.27901	4.41593	4.53003	3.91704	4.83577	4.60488	4.24957	4.01906	4.16784	3.99049	4.39776	4.3805	4.33015	4.13879
AT1G02020	5.90137	5.93487	5.98811	5.91741	5.94842	5.82174	6.17372	6.09717	5.82262	6.11767	5.73994	6.37866	6.22561	6.06532	6.08865	6.07815
AT1G02030	4.36137	4.06476	4.14783	4.2581	3.63818	4.5702	4.12544	3.90222	4.58239	4.19674	4.23459	4.11078	4.38655	4.20805	4.32716	4.16233
AT1G02040	4.38671	4.55228	3.71031	3.65231	4.42052	4.88051	5.24014	4.72562	4.24506	3.77473	4.29822	3.953	4.17715	4.26064	3.97789	4.04064
AT1G02050	4.38008	4.76165	4.05628	7.0038	5.40766	4.76451	5.17973	5.90339	4.05436	4.91451	4.22398	4.17637	4.16623	7.44249	4.84499	4.96039
AT1G02060	4.52777	4.17476	3.9197	3.81163	4.57644	4.31626	4.4203	4.22222	4.24773	4.45864	4.36877	4.12789	4.06391	4.23497	3.90798	4.21116
AT1G02065	5.83868	5.50125	4.95631	5.1405	5.32566	5.00977	5.10242	5.22275	5.12343	5.95362	5.59837	5.16377	5.24575	4.99556	5.03471	5.70322
AT1G02070	5.37582	5.48627	4.62459	5.84161	6.25171	4.42839	5.43909	5.67837	4.13233	4.65521	4.21265	4.42134	4.5081	5.00075	5.78809	5.52339
AT1G02074	4.62619	3.89201	4.82502	4.02176	5.60307	5.21588	4.59269	4.89498	5.15044	5.09087	4.55111	4.21879	5.52422	4.60168	4.89497	4.28426
AT1G02080	5.85016	6.21349	5.65463	5.7614	5.86972	5.76608	5.98108	5.82149	5.33716	5.38437	5.20863	5.95812	5.52721	5.83478	5.30557	5.7689
AT1G02090	7.70281	7.46519	7.80219	7.52635	7.60011	6.95727	7.11862	7.15771	7.61667	7.61518	7.30541	7.15696	7.62678	7.95412	7.38483	7.32843
AT1G02100	7.15054	6.57778	6.70786	6.83607	6.97217	7.31638	7.28202	7.0924	7.36305	7.66513	6.88043	6.53091	6.8341	6.98665	6.50192	7.68725
AT1G02110	5.56309	5.57809	5.44808	5.61593	5.90713	5.35772	6.03894	5.62288	5.20637	5.39212	5.25945	5.73402	5.26513	5.89383	5.63243	5.61466
AT1G02120	6.69703	6.52052	6.404	6.61683	6.80686	7.4977	7.69195	6.97598	7.10978	7.18553	6.52175	6.73776	6.20884	6.7401	6.4654	7.62338
AT1G02130	7.63275	7.37359	7.60872	7.72119	7.95009	7.46804	7.56519	7.61663	7.55113	7.9303	7.74602	7.52928	7.64505	7.56609	7.9041	7.18139
AT1G02136	3.68378	3.74965	2.78906	2.96918	2.95994	3.29544	2.45336	3.2503	2.88201	3.17236	2.86077	3.61782	2.78105	2.48457	3.90978	2.93219
AT1G02140	10.8223	10.4955	10.4486	10.5525	10.8651	10.2837	10.4554	10.6376	10.3584	10.5694	10.448	10.5475	10.3674	10.4923	10.6868	10.4783
AT1G02145	5.30421	5.12122	5.23544	5.51675	6.0759	5.49861	5.67785	5.36766	5.04072	5.3467	5.34294	5.88044	5.1168	5.57288	5.7588	5.41365
AT1G02150	7.55626	7.18549	7.63198	7.83408	8.10586	7.81056	8.39089	8.15174	6.54542	7.44823	7.13983	8.04611	7.34877	8.3819	7.92131	7.71774
AT1G02160	9.05431	9.38174	8.65906	8.77059	9.735	8.93336	9.34275	9.34751	8.49132	8.61785	8.67725	9.06296	8.44739	8.58611	8.89085	8.95992
AT1G02170	9.17686	9.03951	8.90255	8.64519	8.55611	9.18889	9.1401	8.81357	9.20805	8.33445	8.37509	8.48798	8.74943	8.9287	8.4483	9.07738
AT1G02180	5.77329	5.35376	5.33464	5.76578	6.24005	4.04454	5.19428	5.02764	4.25848	4.72452	4.61612	5.94407	4.43455	5.38923	6.41241	4.48794
AT1G02190	5.24757	6.6058	5.55177	5.48522	6.22637	4.58925	5.32469	5.04556	4.56743	4.54922	4.57218	5.74572	5.29603	5.33447	5.40048	4.57696
AT1G02205	8.70636	9.4415	8.33552	9.48514	7.84287	5.75292	7.84441	7.37391	4.10747	6.4495	6.21245	8.70461	7.09775	7.86001	9.32879	6.77377
AT1G02210	2.44036	3.992	1.91023	2.37201	2.38671	2.78183	4.03461	2.53749	2.94069	2.3524	3.65422	3.20598	2.29192	2.63614	3.26948	2.41576
AT1G02220	3.78704	4.55934	4.1714	4.07577	3.87541	7.27971	4.52719	4.13775	8.72733	7.06122	6.78295	3.96073	4.25727	3.9308	4.57517	6.40537
AT1G02230	4.1609	4.09799	3.21836	3.2691	3.77168	4.12981	3.39352	3.76747	6.10546	4.44859	4.36163	3.74672	4.22974	3.57992	3.7563	5.83189
AT1G02250	3.52173	3.43294	3.92229	3.69507	3.58617	3.64109	3.91242	3.93869	4.26682	3.64181	3.73334	3.94582	4.64796	3.85896	4.23747	3.63556
AT1G02260	5.6402	5.96078	5.25696	5.68512	5.9501	6.02982	6.53294	5.87706	5.91635	6.09651	5.80703	6.09197	5.4396	5.80503	5.57588	6.1344
AT1G02270	8.72741	8.40441	9.1986	8.92012	7.31651	7.60812	6.8793	6.92367	8.06029	7.7702	8.29385	9.6792	9.17387	8.0554	9.56418	6.8138
AT1G02280	9.46741	8.6884	8.91184	9.09163	9.78097	9.08775	9.79778	9.82156	8.51702	9.46198	9.23652	9.22579	8.89593	9.72356	9.07853	9.67806
AT1G02290	4.2138	4.41804	4.10538	4.31049	5.16728	4.44496	4.70022	4.62193	4.03121	4.37865	4.16625	4.24644	3.76003	4.359	4.48275	4.81425
AT1G02300	8.6268	8.00973	7.62701	8.36726	8.02206	8.9061	8.36414	8.58236	7.83466	9.07702	8.46739	8.93257	7.59366	7.32682	8.5058	8.2361
AT1G02305	9.52045	9.51174	9.2764	9.65168	9.53028	9.95515	9.80816	9.91342	9.91792	10.6327	10.1898	9.87291	9.20969	8.87089	9.60113	9.99847
AT1G02310	4.41232	4.57578	4.65437	5.7104	4.15767	6.54459	3.7409	3.99343	8.45557	8.03443	7.14475	5.33227	6.10592	4.19081	6.02874	5.51113
AT1G02320	3.07016	2.27231	3.24212	4.57946	3.73839	3.52477	3.09727	3.7694	4.13079	3.36424	3.7518	4.19302	3.53243	2.89666	4.05262	3.77668
AT1G02330	7.36424	7.41967	7.27475	7.00574	7.64524	7.6222	8.02144	7.52481	7.47536	7.08836	6.94889	6.58411	6.92135	7.23883	6.12597	8.16971
AT1G02335	5.74579	4.91984	5.66632	6.75546	5.57808	5.77886	5.60734	5.75813	5.20798	6.68312	6.25806	4.81049	6.16206	6.0884	5.97916	5.59852
AT1G02340	6.17957	4.89165	5.96409	5.44385	5.22663	6.63824	5.9511	6.31412	7.96709	10.1636	9.2049	5.03848	7.75323	5.86932	5.66582	8.41445
AT1G02350	4.74994	4.51525	5.62045	4.47365	5.43103	4.64678	5.11672	5.19992	4.68846	6.45244	5.31959	5.35434	5.36287	5.43891	5.12341	5.05434
AT1G02360	7.0246	4.56539	5.05148	4.39803	4.35145	10.0014	7.48415	5.89312	9.716	7.9853	7.64107	4.82578	8.05434	5.28389	4.98294	9.41746
AT1G02370	4.96153	4.54906	4.66013	5.16726	5.28415	4.78795	5.116	4.6814	4.73052	5.89648	5.2949	4.67835	4.05612	4.92488	4.98195	5.04379
AT1G02380	3.49951	4.01014	4.2491	3.16612	4.95834	4.10327	5.67721	4.41549	6.50412	4.38602	4.10741	3.41948	3.78483	4.11496	3.66097	4.8095
AT1G02390	5.66424	5.49982	4.8558	4.54037	4.76093	7.21346	4.89796	5.05024	7.61062	5.88412	5.44713	5.90059	6.85654	4.7852	5.45992	6.87134
AT1G02391	4.43237	4.0833	3.77847	3.69187	3.8051	3.92475	3.25067	3.99619	3.75984	3.84518	4.32619	4.18027	4.5178	4.40175	3.92948	3.65727
AT1G02400	11.1148	10.569	10.9385	10.1198	9.38667	10.5811	8.88264	9.14253	10.5624	7.76526	7.95538	10.8179	11.7587	10.0018	10.797	9.69976
AT1G02405	4.78966	5.57924	4.63565	4.07618	3.75998	4.84301	4.1751	4.23207	5.10347	4.36012	5.3443	3.55081	5.17129	4.42912	3.91479	3.93186
AT1G02410	7.51883	7.31454	7.49144	7.56363	7.24422	7.08298	7.10495	6.92879	7.46855	6.97713	7.339	6.81036	7.53312	7.47072	7.53493	7.29744
AT1G02420	4.18424	3.98603	4.18027	3.79947	3.63732	3.97552	4.35696	3.8734	4.28452	4.69431	4.6191	4.00567	4.5541	4.22569	3.88222	3.91865
AT1G02430	3.39989	4.33049	4.03141	3.10996	4.63135	4.35325	3.28886	2.85659	5.24411	3.71489	3.24547	3.18739	4.30198	4.21526	3.28341	3.53237
AT1G02440	3.04653	2.87325	2.98691	2.80495	2.71627	3.22192	2.95849	1.94019	2.70614	2.68951	3.64841	2.7387	2.33511	2.33333	3.42319	3.04835
AT1G02450	4.1656	5.23233	3.73629	6.50543	6.53879	6.40384	4.54948	3.98495	6.86318	4.22587	3.79069	5.87563	3.79169	5.18126	6.84246	5.67638
AT1G02460	4.08272	3.95733	4.31902	5.01595	4.06886	4.40139	4.45359	4.43929	4.89252	6.73696	6.23259	4.40731	4.60076	4.53899	4.09033	4.55464
AT1G02470	4.11128	5.27795	4.8747	6.72743	4.20781	6.18127	4.14221	3.89085	7.60241	8.28963	7.58517	5.17161	5.0141	4.80365	6.19179	4.7517
AT1G02475	8.62063	8.24537	8.91501	8.75169	7.73551	8.34258	8.0519	8.30967	8.88164	9.35499	9.16646	9.00429	8.82594	8.23852	9.24985	7.75669
AT1G02490	3.14125	4.02473	2.22006	3.05483	2.82134	2.50983	2.97752	3.62084	3.10788	3.94827	3.39202	3.86346	3.68372	2.97898	3.0382	2.82723
AT1G02500	9.99736	10.1997	9.48522	9.96595	10.1884	11.2685	10.7899	10.0466	10.5632	10.1129	9.85257	9.30213	9.55619	9.70958	9.41123	10.7853
AT1G02510	4.01064	4.28208	3.71138	3.56923	4.01199	3.42002	3.53013	3.72988	4.25017	3.95544	4.40059	3.98808	3.75644	4.01958	4.18251	3.73957
AT1G02520	3.91629	3.75189	4.4721	3.65424	4.58526	3.7412	3.37593	4.29214	3.88356	4.28545	4.30295	4.00614	4.49449	4.17902	4.36749	4.04302
AT1G02530	4.34132	4.73136	4.1772	4.14531	4.43026	4.25127	3.62174	3.86631	3.94627	4.08258	4.36392	4.44771	5.00965	3.91447	4.29398	4.46381
AT1G02540	3.57694	3.21151	3.30708	3.41972	3.67687	3.49178	3.60242	4.18685	3.42723	3.58187	3.48852	3.24235	3.35048	2.9266	3.21702	2.82567
AT1G02550	4.96945	5.02279	4.68993	4.85078	5.14836	4.85957	4.72222	4.97112	5.21206	4.60773	4.71625	5.0637	4.88931	4.94499	4.95825	4.85493
AT1G02560	11.0052	10.5876	10.8402	10.9958	10.7532	10.5468	10.7077	10.7481	10.2991	10.8485	10.7959	11.0315	10.7934	10.9475	10.9659	10.4567
AT1G02570	5.03402	4.45856	4.77505	4.56621	5.22564	5.19746	4.68797	4.71996	5.77164	4.83037	4.72159	4.92178	5.04496	4.79613	4.82756	4.80238
AT1G02580	4.17784	4.49938	4.49991	3.84271	3.96627	5.01228	3.84642	4.01329	4.96259	4.3521	4.4788	4.37324	4.30845	4.17835	4.10079	4.91638
AT1G02610	6.15353	5.35724	6.99975	5.70698	5.14186	7.73928	7.27879	7.55345	8.6095	9.57548	8.91329	5.71334	8.04678	6.25911	6.78487	8.17843
AT1G02620	4.15259	4.43526	4.65094	3.83593	3.92201	4.72791	4.86098	4.41949	5.24303	6.41888	5.51807	4.28434	5.15822	4.2121	4.27254	4.88344
AT1G02630	4.05769	4.1664	4.19367	4.11231	5.2536	3.76162	3.90846	4.37907	4.03359	3.87942	3.50549	4.54841	4.05543	4.40113	4.23415	3.84009
AT1G02640	4.95986	7.0418	6.56393	5.78361	7.30296	5.11693	6.62446	6.85974	4.33522	6.20744	5.28736	4.72378	5.39589	7.19816	5.37209	5.95691
AT1G02650	4.50944	4.96303	5.01189	4.30416	5.05641	4.41906	5.04047	4.68868	4.64676	4.25012	4.70165	4.91314	4.70589	4.66788	4.52182	4.68405
AT1G02660	7.3724	8.0335	8.68163	8.64803	7.00522	7.65297	6.36088	6.66261	8.29158	7.51587	7.18392	8.87547	8.64011	7.94832	9.48041	7.6967
AT1G02670	5.21628	5.02973	4.88696	4.91331	4.97917	4.66998	4.58945	4.65571	4.13257	4.158	4.53915	5.06975	4.48731	5.01132	4.76002	4.16582
AT1G02680	7.26716	6.95734	6.9195	6.79716	7.76828	7.16274	7.93103	7.85482	7.12426	8.15874	7.63158	7.14098	6.54705	7.41168	6.92757	7.80698
AT1G02681	6.16652	5.95033	5.97221	6.10748	5.83004	5.88848	5.43032	5.89469	5.91417	5.65958	5.95476	6.28109	6.27719	6.0129	6.31434	5.54135
AT1G02690	6.18123	5.98146	5.38077	6.12128	6.96416	5.26894	5.8928	6.06803	4.90163	5.54263	5.43074	5.81686	5.00054	6.40416	5.66064	6.33944
AT1G02700	5.07436	4.59867	5.23881	4.74522	4.45578	4.77343	4.95901	5.07876	5.01338	4.07245	5.12661	5.28204	5.01526	5.16374	5.41412	4.35789
AT1G02710	5.06962	5.29425	5.29164	4.80571	4.97862	4.71985	4.92603	5.0611	5.26351	5.35745	4.8202	5.11255	5.06878	5.15244	5.10342	5.16241
AT1G02720	5.36968	5.52022	5.55848	5.64851	5.75588	5.398	5.2112	5.74575	5.04866	4.86921	5.14674	5.24897	5.33019	5.65285	5.50557	5.29799
AT1G02730	5.36724	5.06387	5.10232	6.38217	5.67091	5.02496	5.21549	4.70103	4.14932	4.58	4.52702	5.7368	4.67584	5.90576	5.99177	5.33944
AT1G02740	6.59724	6.09536	6.56243	6.59796	6.51067	6.48939	6.20847	5.97403	7.45512	6.65602	6.59015	6.54677	6.80109	6.53652	6.62299	6.4291
AT1G02750	7.87053	6.57975	7.61296	7.18642	7.19944	7.94632	8.00121	7.79922	9.41022	8.37723	8.02811	7.16756	7.35994	7.5559	7.24442	8.77747
AT1G02770	4.32204	4.69941	5.1007	4.35046	4.91677	5.12992	4.69736	4.19675	4.61107	4.61971	4.74346	5.32501	4.73128	4.36547	4.6609	4.3019
AT1G02780	11.1179	10.5758	10.4887	10.7682	11.5773	10.3483	10.9923	10.9023	10.1212	10.5773	10.282	10.7941	10.1343	11.042	10.705	10.9989
AT1G02790	3.22709	7.50458	7.24908	7.96424	8.7847	3.33967	9.08724	8.27909	3.88871	3.78419	3.4902	5.74391	4.97596	7.59225	6.59025	3.36821
AT1G02800	5.89325	6.48823	6.09809	6.85015	7.55566	4.89104	6.43735	5.98797	4.82408	4.95569	4.87697	5.98252	5.29409	7.12969	6.25578	5.04241
AT1G02810	3.99647	4.54544	4.07586	4.77407	4.75542	4.00537	4.21801	4.08042	4.15629	3.9002	4.49842	4.57197	4.1216	4.14541	5.73015	3.91179
AT1G02813	3.62566	7.70931	5.04363	8.43202	4.79077	3.71822	3.67182	7.44848	3.89879	3.63662	3.65529	4.85571	4.45643	8.08923	4.98409	3.53136
AT1G02816	7.94019	7.27257	8.1774	7.34989	7.97254	8.36229	7.83984	8.32424	9.30172	9.58162	9.65216	7.01411	8.30184	7.76085	8.03319	8.50001
AT1G02820	8.11012	4.73812	8.0396	7.05371	5.80083	7.22145	5.28619	5.92648	6.78075	7.31652	7.84643	7.51147	8.1649	6.05893	9.0512	6.33821
AT1G02830	4.65097	4.54034	4.22059	4.40627	4.38331	4.39525	4.56986	4.68588	4.79685	4.33838	5.75343	5.36558	4.33337	4.35229	4.73927	3.83584
AT1G02840	9.22162	9.05858	8.55187	8.69252	9.70279	8.65835	9.56472	9.065	8.60246	9.49821	8.81983	8.63984	8.39541	9.18615	8.51669	9.55606
AT1G02850	4.56089	4.94122	4.27345	5.1455	5.10158	5.94322	5.00548	4.92819	7.5422	5.02153	5.93896	4.59871	4.88423	4.52755	4.75411	5.52199
AT1G02860	7.38966	7.17648	8.11422	6.5442	6.65194	7.11488	6.42773	7.24777	8.02985	7.10898	7.03614	6.4436	8.12283	6.93942	6.32441	6.48107
AT1G02870	8.75712	7.85424	7.95835	7.96365	8.6874	8.28174	8.52102	8.77915	8.34551	9.42206	8.97392	7.93002	7.84002	8.414	8.12998	8.807
AT1G02880	8.01493	8.60059	8.37681	8.24683	7.92622	7.88638	7.46798	7.5355	8.25041	6.95013	7.36183	8.28657	8.79161	8.27723	8.11806	7.98079
AT1G02890	5.49474	6.37232	5.60185	5.20614	4.94605	5.14877	5.43897	4.97592	4.5633	4.36189	4.13409	4.67029	4.75637	5.09268	4.59304	5.28935
AT1G02900	7.11835	7.2844	6.83672	7.37648	5.44163	6.61401	6.18557	7.26282	6.01001	6.14567	6.0569	5.17966	6.79481	6.52645	5.95042	5.98193
AT1G02910	7.78687	7.53729	7.53995	7.52094	7.78506	7.3128	7.62906	7.47156	6.9682	7.07481	7.15742	7.91621	7.46426	7.912	7.74711	7.24231
AT1G02920	10.3638	8.74492	8.08672	8.53786	6.40752	11.8259	9.74963	9.65784	11.8969	11.2577	11.6089	9.39111	11.0984	7.84393	8.53834	11.6135
AT1G02930	10.6414	8.75744	9.37528	9.90269	8.04601	11.6601	10.6664	10.4505	11.8365	11.511	11.1781	8.82298	10.6704	8.73446	8.44205	11.4704
AT1G02940	3.84597	4.21548	4.58816	4.37721	3.58812	4.32225	3.94701	4.00072	5.05654	4.17424	4.8784	4.37941	4.5468	4.16465	3.8913	4.37729
AT1G02950	5.52992	5.65079	5.3819	6.11783	6.51595	4.8503	5.73783	5.88995	4.80604	5.32453	4.81856	4.57295	4.59188	5.87845	6.0704	4.58012
AT1G02952	5.64239	5.21411	5.41141	4.99874	5.82529	5.09419	5.58929	5.07872	4.68762	4.91819	5.43521	5.4261	5.20495	6.32456	5.03042	4.65106
AT1G02960	5.53874	6.29502	5.72551	5.66595	6.14398	6.08196	6.51717	5.91315	4.73196	4.45231	4.52763	5.82933	5.52139	5.52598	5.5575	5.69901
AT1G02965	4.17756	2.51064	3.86495	3.32022	2.80308	2.9256	2.7552	3.66637	2.86502	2.35372	2.90693	4.0538	3.24518	2.3853	2.3908	2.85968
AT1G02970	4.82098	4.37384	4.46245	5.36965	5.02436	4.99411	4.39888	4.73764	4.42055	4.4035	4.77291	5.45742	4.59342	5.16251	5.17682	4.44806
AT1G02980	3.93505	4.08232	4.03151	3.93531	4.58192	4.11596	4.32499	4.4201	4.56301	4.22842	4.78237	4.31976	4.82018	4.28113	3.96877	3.92325
AT1G02990	4.56124	4.53119	4.29543	4.50238	3.53719	4.24425	4.24689	3.90234	4.05417	4.12668	3.89692	3.99104	4.20796	4.44743	3.80523	4.25593
AT1G03000	5.16418	5.53396	5.35352	5.42384	5.89336	5.46981	5.68411	5.7901	5.25417	5.46764	5.35266	5.69319	5.085	5.74949	5.36088	5.73413
AT1G03010	4.27613	4.61735	3.37582	3.42134	5.20989	4.62239	3.97061	5.59207	4.09661	4.50982	4.53605	3.10222	3.57714	3.82467	4.11106	5.41491
AT1G03020	5.13506	5.69073	7.17984	5.03254	7.07293	3.82214	6.09825	5.93449	5.36333	5.94371	6.48385	6.04194	6.31818	5.01274	7.15354	4.0348
AT1G03022	4.0699	3.43389	3.1933	3.20871	4.27389	3.30758	3.34822	2.405	3.23716	3.01738	2.99525	2.79382	4.17008	3.49266	4.45567	3.67941
AT1G03030	6.4377	6.29099	7.12718	6.65617	6.42934	6.87802	6.80512	6.6776	6.91768	6.71424	7.14718	6.2709	7.07413	6.75833	7.16922	6.77626
AT1G03040	8.19811	7.47772	7.67467	7.24668	7.56054	7.71065	7.61136	7.70069	8.29093	7.93575	7.72497	7.08294	7.81194	7.74498	6.82767	8.23693
AT1G03050	3.87618	3.21772	4.08684	4.06253	4.53158	4.04305	5.13999	3.84094	3.59431	3.76564	3.65359	3.74991	4.01988	3.80215	3.96543	3.70974
AT1G03055	4.74627	4.6173	5.83782	5.35592	4.05836	3.80241	4.0384	3.77696	4.70276	4.27841	3.65829	5.07031	6.02462	5.40267	6.19902	3.77907
AT1G03060	5.04996	5.55526	4.87944	4.78448	5.11573	5.24191	5.264	4.81404	4.71638	4.44488	4.65814	5.02173	4.92759	4.97475	4.70989	5.03415
AT1G03070	4.7597	4.87335	4.96566	4.91098	5.1054	4.17054	4.23696	4.65118	4.6998	4.72463	4.41382	4.6738	5.30113	4.55658	5.06137	4.31645
AT1G03080	4.7987	5.40926	4.96649	5.44466	5.32513	5.38601	5.59569	4.89374	4.24046	4.35817	4.01232	4.95562	4.39535	5.4358	4.21832	5.09364
AT1G03090	6.00342	6.11719	6.44361	5.33891	7.12115	7.26446	7.92943	8.09052	6.42195	6.72449	6.1971	4.75977	5.09888	6.80698	4.91271	8.70149
AT1G03100	4.56877	4.0862	4.29593	4.42276	4.45746	4.80655	4.2326	4.32702	4.49122	4.20008	4.24043	4.39241	4.11935	4.30617	3.9456	4.57953
AT1G03103	5.12452	4.7531	4.92549	4.93744	4.8474	4.56479	4.90665	4.746	4.95671	4.84596	4.88491	5.62076	5.53282	4.99537	4.96404	4.79472
AT1G03106	5.41335	5.34388	5.5149	4.48949	4.83886	6.3432	5.62133	5.28956	7.11122	6.46959	5.92173	6.30391	6.48462	5.42053	5.53676	5.27433
AT1G03110	5.9394	5.15541	5.49514	6.23519	6.45449	5.41942	5.27939	5.39863	5.27817	6.17973	6.18629	5.84413	5.60228	6.22974	6.29563	5.22212
AT1G03120	4.81623	5.27687	4.94911	4.83978	4.77322	4.83686	5.12832	4.92318	5.01485	4.90401	4.5013	4.90059	5.2119	5.20919	5.43776	4.81786
AT1G03130	10.4957	10.3752	11.7669	11.5476	10.7897	9.97273	10.4378	10.6561	8.65735	9.94631	9.87486	10.8147	11.2971	11.9427	12.0984	9.29129
AT1G03140	6.9527	6.71951	7.10087	7.07722	7.37476	8.01172	7.9089	7.70359	7.20945	7.7051	7.27214	6.59982	6.8147	7.30971	6.56518	8.10701
AT1G03150	7.88532	7.75924	7.92333	7.76156	8.1294	7.77855	7.66636	8.0634	8.32467	8.60893	8.42916	7.41051	7.66222	7.83034	7.96347	8.25591
AT1G03160	5.15182	4.98228	4.98956	5.02926	4.9155	4.87823	4.75589	4.95656	4.45572	5.04951	4.74918	5.61471	5.20574	5.10174	5.02992	4.84931
AT1G03170	4.26534	5.01102	4.24333	5.23955	5.10383	4.21635	4.32786	4.31745	4.47299	3.74043	4.53614	5.02827	4.2287	4.96517	6.29996	3.94076
AT1G03180	5.17453	3.85198	4.12303	4.32287	5.43646	4.31705	3.91114	4.28887	3.975	5.34596	4.81679	3.97576	4.3935	4.82746	4.62036	4.65887
AT1G03190	5.45369	4.64666	5.19538	4.87844	5.39639	4.86155	5.63098	5.1757	5.29191	5.32033	4.87624	4.63142	5.29118	5.31737	4.91437	5.65544
AT1G03210	7.47606	7.23669	6.85636	7.22825	7.21966	7.95589	7.67533	6.98689	7.80251	7.19052	7.79305	7.33534	7.21039	6.88482	7.23506	7.67073
AT1G03220	8.35985	8.88585	9.34718	8.20256	8.82319	9.85463	8.91319	8.36782	10.6505	7.57806	7.975	8.25147	9.53338	8.9007	8.55342	10.4848
AT1G03230	6.1773	5.32795	6.29882	6.22739	6.71578	6.10776	5.9783	6.07299	6.5565	5.10279	5.47955	5.73725	6.76222	6.41749	6.48717	6.83314
AT1G03250	7.70574	7.67127	8.08672	8.02854	7.13249	7.60504	7.01933	7.21512	7.82022	8.26008	8.11969	7.51502	8.11798	7.74325	7.93438	7.52775
AT1G03260	7.10335	6.85033	7.06142	6.7016	7.17744	7.10645	7.22965	7.17801	7.16229	7.49933	7.30394	6.55657	7.06679	6.85727	6.52322	7.29127
AT1G03270	4.39204	4.11907	4.72707	4.6306	4.90169	3.67087	3.93932	4.07307	3.54182	3.58539	3.58995	4.72853	4.0674	4.83429	4.62247	4.19229
AT1G03280	6.8745	6.57166	6.4862	6.72512	6.93041	6.89793	7.05841	6.91209	6.537	6.90276	6.27855	6.39893	6.33567	6.57753	6.46394	7.21931
AT1G03290	7.40192	6.95353	7.0875	7.1452	6.46337	8.22976	7.50123	7.22136	8.71625	7.83556	7.86496	7.26811	7.03534	6.7588	6.93038	8.43136
AT1G03300	3.96854	4.00785	4.17962	4.20754	4.33656	3.97875	3.9202	4.02262	4.01316	3.96842	4.19968	4.60794	4.27314	4.17389	4.38106	4.44694
AT1G03310	4.80493	5.53018	5.64999	6.28768	4.8739	4.43438	4.43412	4.31719	4.32931	5.07049	5.15902	6.45397	5.01151	4.87685	6.22276	3.92176
AT1G03320	4.3704	4.92537	4.45907	4.21654	4.699	4.43194	4.52045	4.5803	4.56386	4.22544	4.38659	4.54827	4.94167	4.52417	4.58362	4.10999
AT1G03330	10.1571	9.93555	9.59646	9.97652	10.6548	9.62943	10.0166	10.039	10.0754	10.8409	10.337	10.0269	9.32028	9.92055	9.9664	10.1059
AT1G03340	4.20062	3.66203	4.07359	4.49483	4.06063	4.60253	4.10268	4.29922	4.98194	5.27373	5.63951	4.96558	4.57678	4.40158	4.81259	4.08031
AT1G03350	7.29968	7.29881	7.60809	7.36771	6.78907	7.3685	7.18191	7.12779	7.31675	7.22286	7.14377	6.68656	7.4256	7.39285	6.65983	7.30865
AT1G03360	6.65109	5.61372	5.84341	5.96203	7.15757	5.5501	6.379	6.40918	5.9823	5.63863	5.89911	5.86066	5.21844	6.59062	5.93393	6.24739
AT1G03370	5.62796	5.66911	5.43349	5.54775	5.25453	5.5531	5.46001	5.06009	5.40646	4.6818	4.8094	5.75769	5.42028	5.40393	5.39373	5.67447
AT1G03380	4.74269	4.57344	4.52277	4.36666	4.47604	5.11131	5.64845	5.40262	5.14174	5.2517	4.58011	4.50322	4.79687	4.58167	4.16238	5.85598
AT1G03390	3.94619	4.114	3.78174	4.56238	4.4359	3.63645	3.75676	3.92671	3.87148	4.02203	3.92835	3.8769	4.11386	4.68934	3.40186	3.98746
AT1G03400	7.71796	7.22797	8.11549	7.63073	6.06366	8.25003	7.83629	7.04302	7.87245	8.01477	7.84978	7.68408	7.96061	7.76251	8.43639	7.99622
AT1G03410	4.30265	4.55126	4.49183	4.3425	4.27305	4.36282	4.34559	4.38641	4.56092	4.03415	4.427	4.73303	4.33967	4.55158	4.5114	4.50548
AT1G03420	6.35926	5.32788	6.25013	5.82522	6.76884	6.01447	6.14192	5.55595	6.37905	6.74584	6.85743	8.02791	6.67507	6.16606	7.32493	5.68776
AT1G03430	8.34006	7.80757	8.26675	8.03137	7.57575	8.53307	8.05641	8.00871	8.67288	8.61571	8.51291	7.8481	8.43864	7.73415	8.15704	8.0267
AT1G03440	5.70945	5.38764	5.41802	5.90584	5.8692	6.90764	6.1101	6.32327	6.21184	6.82677	6.50142	6.48167	5.94889	5.69221	6.0402	6.40171
AT1G03445	4.6996	4.53925	4.38703	4.24257	4.33178	4.20701	4.08245	4.58444	4.77254	4.13183	4.63798	4.78338	4.30641	4.3916	4.4933	4.28326
AT1G03457	4.99668	4.32461	4.55423	5.09498	4.88215	4.02759	4.72084	4.00895	3.59577	3.92196	4.16428	4.63653	4.38847	5.36255	4.6494	4.70596
AT1G03470	5.25727	4.87328	5.00631	5.66918	6.17784	4.77183	5.66489	5.52201	5.01415	4.64284	4.55222	5.42525	4.24857	5.52031	5.2014	5.35515
AT1G03475	9.60405	9.03142	8.93388	9.27244	9.02203	8.95589	9.00747	9.05707	8.76742	8.69807	8.84704	9.43534	9.10648	9.5341	9.43628	8.91784
AT1G03490	5.03521	4.37348	4.41354	4.29288	4.01743	3.93079	3.78928	3.89669	3.90445	4.1911	3.91227	4.19128	3.80202	3.8932	4.46659	3.66387
AT1G03510	4.5468	4.10431	4.03667	4.25978	4.29216	4.34419	4.20953	4.901	4.35863	4.70099	4.25675	4.32121	4.08549	4.24341	4.33746	4.68081
AT1G03520	5.74407	5.59927	6.27937	5.91705	5.972	5.85814	6.14093	6.4377	6.44969	7.44434	7.15771	6.232	6.08259	5.79701	5.96975	6.14599
AT1G03530	4.35003	4.55892	4.32751	4.46152	4.84077	4.83565	4.75594	4.79605	4.64	5.71818	5.02366	4.57258	4.38773	4.82562	4.36717	4.9245
AT1G03540	4.52305	4.37412	4.24618	4.30844	4.3028	4.38741	4.11342	4.06339	4.39296	4.30942	4.53169	4.46216	4.65883	4.32233	4.12899	4.35214
AT1G03550	5.34078	6.27631	5.07327	5.19465	5.80032	5.18767	5.85094	5.51213	5.54909	5.1576	5.20193	5.57988	5.16819	4.87741	4.42482	5.78557
AT1G03560	4.71961	4.55379	5.41078	5.03263	4.52197	4.91707	4.90003	4.62118	4.66295	4.52452	4.67262	4.75675	4.9916	5.12358	4.74134	5.38221
AT1G03580	3.45339	4.04701	3.83392	4.03945	3.53109	4.25446	4.08547	3.97435	4.39674	4.10649	4.11873	4.06094	4.00425	3.55652	3.59279	4.54378
AT1G03590	7.2462	7.4393	6.6304	6.73542	7.61339	7.0323	7.35805	7.14617	6.69239	7.1525	6.66877	6.60906	6.78519	6.97126	5.84284	7.42294
AT1G03600	10.7211	10.3724	11.1833	10.7248	10.7696	10.1623	10.7436	10.7391	9.47209	10.4277	10.523	10.9723	10.9994	11.2652	11.4085	10.4478
AT1G03610	9.64198	9.85607	10.2611	9.80676	9.93096	9.82756	10.9696	10.6861	10.4345	10.6165	9.87445	9.11408	10.1346	10.2508	9.81526	11.3427
AT1G03620	4.65334	4.31169	4.24639	4.29191	4.4029	3.79232	4.33696	4.6664	3.86046	5.31041	5.21129	4.27684	3.86077	4.2622	4.50097	4.48083
AT1G03630	9.13086	8.9205	9.63188	9.64322	9.07261	7.84148	8.52601	8.16717	6.53924	6.04816	6.94938	9.69561	9.46536	9.68089	9.84543	6.87876
AT1G03650	6.14269	4.48551	4.49366	4.39753	5.32349	5.80155	5.37658	5.53744	6.30328	5.55648	5.56275	5.56652	4.17934	4.12579	5.30288	5.88758
AT1G03660	4.70142	4.05926	4.35577	4.7938	4.51188	6.60218	5.1383	4.11863	9.08141	6.89767	6.55506	4.36077	4.48168	4.56313	4.49862	5.62986
AT1G03670	4.19104	3.64766	3.80478	3.56852	3.53204	3.43772	4.40994	4.37046	4.04287	3.73361	3.87233	4.06121	4.32755	4.07317	3.71486	3.76991
AT1G03680	11.9407	11.5348	11.887	11.7509	11.1669	11.3312	11.5697	11.5123	11.1292	11.1078	11.2366	11.8973	11.8098	11.8065	11.9931	10.7638
AT1G03687	5.23118	5.51819	5.72202	5.82274	6.12128	5.28352	5.68906	5.62099	4.85008	5.25138	5.31841	5.5958	5.34151	6.16507	5.72953	5.9037
AT1G03700	4.03456	4.13257	4.23012	4.88918	4.83147	3.6193	3.91694	3.99412	3.9717	3.82882	3.99896	4.2057	4.30369	4.49341	4.38191	3.67434
AT1G03710	4.19243	5.06386	4.8224	5.72409	7.45197	5.20657	5.66949	6.20886	4.56455	5.22372	4.48704	5.15025	5.46998	5.57208	4.98581	4.4034
AT1G03720	4.04972	3.37052	3.59688	3.81596	4.15504	3.98944	3.9107	3.81637	4.36758	3.60264	3.80037	4.02465	4.19191	4.18649	3.85004	3.78916
AT1G03730	7.90868	7.29754	8.21759	7.70526	7.49362	8.6036	7.66246	7.8014	9.07464	7.71661	7.66914	7.5325	9.0283	7.95376	8.1782	7.63835
AT1G03740	7.39828	6.68719	7.78743	7.41683	5.49854	8.30544	7.21802	6.99534	7.49447	6.21142	6.023	6.35167	8.18515	6.88381	6.27805	7.06844
AT1G03750	5.40165	4.82458	4.89105	5.09608	4.54527	5.6042	5.4922	5.2981	4.92757	5.29018	5.04633	4.61899	4.89779	5.0694	4.50615	5.70364
AT1G03760	5.29591	5.2899	4.92533	4.97625	6.05189	5.62873	6.36873	5.77801	5.49456	5.57886	5.33415	4.61366	4.73588	5.0873	4.18584	5.86937
AT1G03770	4.66247	4.73688	4.39934	4.57303	5.59035	5.26427	5.23505	4.78457	4.16179	4.43019	3.98857	4.26676	4.05816	4.88431	3.91421	5.06183
AT1G03780	4.25246	3.86374	3.54059	4.5318	4.46094	3.41836	3.78629	3.75048	3.5263	3.08483	3.48096	3.88426	3.01348	4.25552	3.67895	4.19561
AT1G03790	4.78653	4.98909	5.07267	4.67296	4.71241	4.73615	4.77489	4.65632	4.93851	4.66719	5.16393	5.23898	4.9304	4.65418	4.5896	5.11455
AT1G03800	4.10894	4.91506	4.40276	3.9632	4.67937	4.58604	4.48682	4.48832	4.34974	4.2852	4.32878	4.67489	4.71865	4.32755	4.50846	3.97217
AT1G03810	3.82048	3.70251	4.18813	3.4924	4.30296	4.29282	3.75389	3.44194	4.15852	4.13898	3.6793	4.1284	4.52366	4.6649	4.08969	4.19526
AT1G03820	4.16541	6.5698	4.33404	4.65041	4.74172	3.75012	3.86815	4.15745	3.80435	5.55685	4.27499	4.90595	4.16082	4.41782	6.03469	3.37645
AT1G03830	3.82302	3.91737	3.67074	4.7161	5.10354	4.3329	4.37948	4.20633	3.69355	3.69909	3.59447	4.30498	3.92145	4.43294	4.10803	3.97778
AT1G03840	3.98672	4.22985	4.38821	4.19316	4.19625	4.20343	3.89921	4.15068	4.01108	4.23938	4.36621	4.34603	4.21232	3.78243	4.42211	4.26002
AT1G03850	6.0111	4.25195	4.57791	4.99841	4.29622	9.86167	5.81097	6.02986	11.4187	9.18191	7.57709	6.06044	7.24597	4.57295	6.35068	10.9143
AT1G03860	9.35953	8.40092	8.648	8.58927	9.40384	8.90309	9.07902	9.15732	8.94012	8.81477	8.82212	8.73236	8.31499	8.78589	8.43329	9.12668
AT1G03870	8.00967	8.55863	9.1114	7.67242	9.29161	7.82989	8.44528	9.88404	7.3489	7.09115	6.68903	7.54981	8.38115	8.6547	8.96812	8.36398
AT1G03880	4.05736	4.06189	4.03422	3.96033	4.05617	4.2158	3.95867	4.19043	4.82595	4.00762	4.40672	4.41796	4.27299	4.28884	4.29296	3.89219
AT1G03890	4.90155	4.90226	4.78451	4.29723	4.64184	4.42678	4.91096	4.73522	4.45654	4.25526	4.64507	4.60694	4.79334	4.71527	4.69389	4.54701
AT1G03900	8.72208	8.4963	8.53457	8.25692	8.50492	9.0995	9.26036	9.12369	9.28678	8.98062	8.58332	8.17142	8.5009	8.21469	8.13314	9.3439
AT1G03905	4.86942	4.5702	4.8806	4.50712	4.29425	7.22515	4.91435	5.37173	7.4635	6.46319	6.77734	5.59895	5.32262	4.66616	4.63626	6.56356
AT1G03910	6.29763	6.2423	5.91808	6.08606	6.31588	6.01549	6.84779	5.99331	5.00352	6.20909	4.92494	6.22577	5.35954	6.32283	5.51437	6.88068
AT1G03920	3.9433	4.91086	3.84403	3.97239	4.4165	3.71235	4.28913	3.75755	3.31136	3.35905	3.8408	3.99553	4.14774	4.34846	3.81482	3.40045
AT1G03930	6.41045	6.81272	6.39995	6.3448	6.25309	6.37278	6.51577	6.82275	5.93838	6.73423	6.80262	6.29112	6.3762	6.51112	6.12934	6.32953
AT1G03950	6.51578	6.59785	6.57616	6.33388	6.02081	6.91	6.67979	6.13175	6.51737	7.08762	6.91166	6.67009	6.47886	6.08016	6.40493	6.27042
AT1G03960	4.88432	4.06026	4.05646	4.50088	4.60811	4.56349	4.28718	4.17454	4.07986	4.88853	4.43636	4.81752	4.5218	4.48231	4.65789	4.16356
AT1G03970	7.22321	7.68676	7.58458	7.45744	7.28981	7.49298	7.45906	7.20506	7.66882	7.52006	7.52153	7.37591	7.27614	6.96064	7.67374	7.40335
AT1G03980	3.88951	5.56718	4.15755	4.79498	4.6922	4.32922	4.15633	4.09608	4.56928	3.89929	4.11904	4.81981	4.69869	4.54365	4.62475	4.50569
AT1G03982	3.28151	4.8536	3.46896	3.35713	4.18805	3.20085	2.9783	3.0674	3.39423	3.86251	2.82378	3.9623	3.20059	3.25304	4.66516	3.52128
AT1G03990	4.65456	4.54708	4.60038	4.23856	4.45298	4.61098	4.65794	4.68147	5.04054	4.53499	5.03381	4.69159	4.97052	4.65729	4.81199	4.53501
AT1G04000	5.13396	4.93466	5.25287	5.82852	5.60104	6.05816	4.87924	4.93095	6.14211	5.97621	6.42812	5.8462	5.74131	5.67992	6.55574	5.16869
AT1G04010	4.8299	4.41486	4.30889	4.98149	4.9032	4.66541	4.42119	4.29128	3.99458	4.80596	4.3975	4.71296	4.40881	4.67256	4.79608	4.98328
AT1G04020	5.30421	4.49236	4.28184	5.41902	5.22324	4.89777	4.39041	4.39135	3.87534	4.31375	4.3946	5.86621	4.27213	5.03517	4.92282	4.40611
AT1G04030	4.42435	4.0025	3.94693	4.54529	5.44578	3.85371	4.25297	4.47623	3.57413	3.73151	3.651	4.29582	3.8966	4.04847	3.88809	4.15283
AT1G04040	9.48408	9.80438	10.078	8.18598	8.37413	9.45717	10.0333	10.2891	7.26617	6.62917	7.46043	7.95452	9.77378	8.75165	8.75472	9.27982
AT1G04050	4.10243	4.3243	4.18424	4.39212	4.79328	4.44115	3.96129	4.71121	3.85967	3.89522	3.72938	4.04071	4.3409	4.26615	3.94493	4.09629
AT1G04070	6.18972	6.47784	6.72006	6.12819	7.12001	6.01558	6.30891	6.35312	6.79025	6.89305	6.8932	5.76457	6.22358	6.20667	6.49893	6.18416
AT1G04080	8.66067	8.72964	8.55114	8.45218	8.72451	7.86538	8.75571	8.45307	7.33251	7.50165	7.07756	8.4273	8.32032	8.90883	8.22628	8.32611
AT1G04090	4.18478	4.45063	4.12508	3.87033	4.11653	3.92002	4.20563	3.981	4.33219	4.26745	4.72207	4.27489	4.48685	4.35492	4.40138	4.16514
AT1G04100	6.71545	6.71408	7.10836	6.8134	6.41611	7.69629	6.56779	6.71482	8.19958	6.87895	6.97318	6.07161	7.42206	6.75939	6.23965	7.08969
AT1G04110	4.67754	4.34791	4.79106	5.78725	4.39137	5.16948	5.0032	4.73391	4.16246	4.74154	5.09974	4.50498	5.43858	5.63851	4.94125	4.98345
AT1G04120	5.3972	5.97989	5.09881	5.43494	6.22793	5.49741	5.60257	5.32594	5.55218	5.37906	5.20564	5.07389	5.19943	5.55266	4.87997	5.79968
AT1G04130	6.34026	6.5595	6.65598	6.36523	7.10658	5.42903	6.16278	6.20616	6.18464	6.69173	6.19734	5.61642	5.64394	6.30439	6.38691	6.0839
AT1G04140	6.04051	6.21267	5.94376	5.97468	5.88309	6.43645	6.35748	6.07639	6.00797	6.7314	6.19918	6.14219	5.93622	6.18953	5.86521	6.31938
AT1G04150	3.96692	4.00883	4.30176	4.10317	4.47547	4.21469	4.27887	4.22387	4.35878	4.14018	4.1018	4.13289	4.329	4.43441	4.40708	4.23536
AT1G04160	4.97081	5.30816	4.76654	4.92138	5.04594	3.89869	4.33033	4.32471	3.72468	3.71853	3.61232	4.68063	4.75034	4.95419	4.38476	3.87425
AT1G04170	8.96093	8.58481	8.65025	8.67002	8.99054	8.52262	8.78951	8.64241	8.48686	8.7552	8.47275	8.64411	8.59717	8.92458	8.66202	8.6054
AT1G04171	3.61754	4.41132	3.30489	3.53885	3.81506	3.5637	4.0488	4.63742	3.91269	3.90975	4.10299	3.17341	4.33562	3.75401	3.19515	3.67788
AT1G04180	5.59596	5.09194	5.73253	4.23907	4.32889	4.24605	5.43052	4.84849	5.16257	5.3858	4.27172	4.06191	5.09555	4.83992	4.40684	5.52051
AT1G04190	7.34452	6.85858	6.74315	7.14152	7.24126	6.73175	6.55869	6.95851	6.43204	6.88648	6.76694	7.2701	6.58684	7.14455	6.97955	6.88611
AT1G04200	6.55813	6.73368	6.56609	6.58691	6.28816	6.14602	5.76225	5.72055	6.09652	5.16205	6.01343	6.24405	6.84132	6.3972	6.09408	5.90677
AT1G04210	5.25314	4.96796	4.94878	5.33651	5.28367	5.12448	4.95916	4.72924	5.24256	5.53854	5.08192	5.31405	5.01035	5.5133	5.22171	5.29988
AT1G04220	5.8256	6.057	5.685	6.30085	5.92015	4.67792	4.79732	5.07471	5.15996	5.98149	6.71697	5.95685	5.36993	5.48407	6.41581	4.65203
AT1G04230	6.7133	6.746	6.88745	6.64143	6.69505	6.33537	6.54428	6.38543	5.66628	6.03731	6.12199	6.35456	6.38289	6.62916	5.98403	6.30862
AT1G04240	6.45411	5.57825	6.43368	4.53524	5.03825	5.18622	4.0488	5.04632	5.02817	8.19841	7.13505	5.41618	5.8963	5.26771	5.57194	6.27226
AT1G04250	7.80632	6.59535	8.17687	7.30935	6.1076	6.07015	5.51866	6.03492	5.66698	7.28321	6.71763	7.65854	7.92713	6.54304	8.53824	4.74753
AT1G04260	8.27083	8.0838	8.06285	7.92979	8.54916	8.3964	8.51079	8.50597	8.73334	9.02174	8.85824	7.62445	7.99744	8.3037	7.704	8.76181
AT1G04270	11.8472	11.3367	11.1629	11.5667	12.2548	10.8823	11.6807	11.6826	11.0818	11.5063	11.4222	11.5616	11.1554	11.7313	11.4948	11.5634
AT1G04280	5.04742	4.67802	4.90275	4.81867	4.78613	6.44783	5.37091	4.66365	6.72881	6.81512	6.14214	5.46013	5.17844	4.69085	4.83542	7.01249
AT1G04290	7.72962	7.84713	8.06475	8.11192	7.537	7.07714	7.32182	6.93495	7.47959	6.75917	7.66387	8.01996	7.73345	7.43774	8.57397	6.48388
AT1G04295	6.02891	5.39717	5.79832	6.09886	5.54082	5.60286	5.63003	5.66467	5.79103	5.83837	6.2522	5.88139	6.19223	5.90259	6.42399	4.95944
AT1G04300	6.48029	6.73269	6.25147	5.99655	6.61947	6.66892	7.2936	6.53329	5.74944	5.77355	5.27473	6.42263	5.78167	6.36557	5.40047	6.74012
AT1G04310	5.22875	4.36795	4.53945	5.12994	5.74972	5.94729	6.42782	6.1018	6.0338	7.12924	5.31726	4.27288	4.53188	5.65445	4.42812	6.48344
AT1G04330	3.76758	4.60473	4.32251	4.58615	4.919	4.31944	4.3116	4.7256	4.49557	3.96267	4.83851	4.66935	4.1362	4.35087	4.31044	3.61088
AT1G04340	8.35585	8.25292	8.16538	8.1554	8.65395	7.9186	8.3525	8.4051	8.05857	8.36935	8.17839	8.05178	8.00376	8.02873	8.13136	8.21823
AT1G04350	7.1024	7.29259	8.75143	8.66883	6.3568	6.96114	7.71543	7.32545	7.09455	5.87047	7.36644	7.91573	8.3317	7.87605	8.89675	5.86639
AT1G04360	4.42706	4.7847	4.39057	3.96698	4.63076	4.63198	4.5592	4.66739	4.75708	4.89933	4.80165	4.58096	4.75133	4.86029	4.56613	3.99227
AT1G04370	3.42256	5.19734	3.54176	3.79966	3.42261	4.07237	3.80891	3.7734	3.78764	3.7584	4.85884	3.72512	4.07344	3.47779	3.28315	3.64139
AT1G04380	3.98483	3.38573	4.31593	3.73457	4.154	4.06558	3.74217	3.82478	3.96958	3.95402	3.66352	3.58443	4.40255	3.58207	4.01316	3.63622
AT1G04390	5.03038	5.00101	4.95297	4.79451	5.25853	5.1198	5.3552	5.21361	5.161	5.53671	4.70865	4.92233	5.03843	5.19606	4.93114	5.51837
AT1G04400	8.47705	8.47586	8.57334	8.87144	8.40216	8.58186	8.59035	8.57699	8.63085	9.29719	8.7155	8.10242	8.51881	8.79666	7.57625	8.82875
AT1G04410	11.9759	11.8007	11.6857	11.9729	11.8346	12.0515	11.9478	12.1093	12.2411	12.3392	12.1323	11.7405	11.87	11.8418	11.9099	12.3171
AT1G04420	9.40727	8.75836	9.21109	9.12378	9.07148	8.89859	9.49216	9.30673	8.25065	8.75457	8.81782	9.70333	9.38492	9.30993	9.38365	8.36135
AT1G04425	6.12443	5.28319	5.57136	5.88098	6.12116	5.00565	5.13548	5.30352	5.01745	4.89947	4.64167	5.71873	5.0058	5.66775	5.12697	5.13
AT1G04430	8.13375	7.77078	8.00231	8.36765	7.80027	7.62091	7.21809	7.84516	6.94709	8.09724	7.86618	7.86282	8.01596	7.78381	7.97919	7.55024
AT1G04440	8.13754	8.76579	8.27535	7.6681	8.11379	7.95368	8.27909	8.14545	8.9057	8.98741	8.81888	7.87147	8.11435	7.5777	7.78648	8.51966
AT1G04445	5.11813	5.34015	4.76921	4.68946	5.06586	5.98602	4.43262	5.33339	5.58381	6.35741	5.38457	5.00475	5.43823	4.44068	4.6563	5.32981
AT1G04450	3.89548	4.03759	3.64829	3.59495	3.65814	3.17872	3.62008	3.66914	3.51529	3.4768	3.6148	3.58591	3.4238	3.54276	3.25553	3.37204
AT1G04470	4.75176	4.76602	4.57258	4.47788	4.72153	4.44882	4.50902	4.55549	4.91461	4.4376	4.69404	4.4349	4.98231	4.4665	4.63217	4.59498
AT1G04480	11.8822	11.337	11.2905	11.4822	12.3038	11.53	11.9646	11.956	11.6505	11.6856	11.5049	11.4814	11.2511	11.9123	11.4451	11.8093
AT1G04490	3.47581	4.18714	4.31903	4.60735	3.84088	3.87745	3.14042	3.74643	4.09492	3.71096	3.63698	3.82846	3.29684	3.62035	5.22276	3.26112
AT1G04500	4.60377	4.48185	5.06415	4.57494	4.74292	4.47993	4.79712	5.03458	4.64267	4.44763	4.83922	4.57923	4.91014	4.47413	4.54457	4.68624
AT1G04501	3.06245	2.29128	3.76632	3.06496	3.00423	3.65679	4.13049	2.83051	3.14304	3.67751	4.58381	2.93834	3.35957	4.38789	3.09527	3.08565
AT1G04510	7.65245	7.02443	7.15184	7.39079	7.40697	7.30168	7.5356	7.42934	7.65269	7.9348	7.54338	7.34703	6.95935	7.57658	7.30021	7.80085
AT1G04520	5.35654	4.78921	5.65174	6.52156	5.747	3.59602	4.39188	4.46361	3.9139	4.57674	4.44779	5.64647	5.24571	6.1101	6.42371	4.3332
AT1G04530	7.67809	6.92925	8.07853	8.07912	7.21149	7.43494	7.02318	6.85741	7.62826	7.91461	7.68681	7.37022	8.097	7.84365	8.27652	7.50987
AT1G04540	3.72123	4.02409	4.25378	4.50781	4.71295	3.6511	5.0118	4.20905	3.83171	3.81359	3.98676	3.87408	3.7264	4.04699	3.72085	3.63354
AT1G04550	6.44605	6.23246	6.45296	7.28528	6.72684	6.3876	6.05512	6.26098	6.23949	7.63333	6.99219	6.60428	6.38466	6.52342	7.72266	7.00154
AT1G04555	6.4263	6.83543	6.36413	5.95648	6.47619	6.86838	6.94607	7.19818	6.72039	7.74603	7.18272	6.79272	6.24129	6.53898	6.59449	7.04713
AT1G04560	4.07499	4.86894	3.88203	3.95855	3.85766	3.81958	3.99933	4.2921	4.31059	4.17668	3.7764	4.78281	4.62375	4.41205	4.55639	4.27243
AT1G04570	5.8413	3.93316	4.82438	6.70566	4.12247	6.99782	3.70281	4.07553	4.85836	6.65171	8.29172	6.80107	5.90874	4.40295	5.39698	4.63657
AT1G04580	3.73499	4.30332	4.15833	4.17258	3.97868	4.31769	3.76442	4.20969	4.37446	4.04614	4.26017	4.03727	4.35749	4.26414	4.2309	4.27596
AT1G04590	6.52909	6.05899	6.34303	6.50399	6.82012	6.29151	6.21212	6.36561	5.94925	6.53825	6.39713	6.51133	6.15803	6.45458	6.49206	6.20459
AT1G04600	4.11872	3.96443	3.83311	3.92177	3.98959	3.82615	3.89476	4.22607	4.3519	3.90676	3.97697	4.22509	3.95849	4.00349	3.90659	4.05427
AT1G04610	4.41821	4.6337	4.55845	4.58819	4.8093	4.46978	4.37624	4.93455	4.5318	5.02961	4.52562	4.41508	4.90967	4.63029	4.60545	4.58544
AT1G04620	8.42978	7.30607	7.49061	7.40395	7.11322	8.0455	7.7447	7.7064	7.73542	8.56478	7.57758	8.15695	7.6169	7.47911	7.23523	8.04928
AT1G04625	4.66405	5.45459	4.946	4.55364	5.14058	4.82467	4.77114	5.29888	5.15919	4.42523	4.45312	5.31368	4.63022	4.73965	5.04622	4.85782
AT1G04630	9.44624	9.53418	8.97039	9.32649	9.81903	9.03661	9.30539	9.45607	8.61961	8.75398	9.1107	8.8036	8.85508	9.42874	9.23219	9.38412
AT1G04635	5.53737	4.79302	5.90206	5.4735	5.36288	4.35739	3.91298	4.28346	4.80275	5.51255	6.17387	5.18998	5.25496	5.36623	5.89081	4.83563
AT1G04640	8.04809	7.09489	7.63157	8.00049	8.01099	7.6112	7.66666	7.85522	7.26027	7.7385	7.45138	8.22801	7.70508	8.26053	8.17985	7.17221
AT1G04645	3.75972	3.71829	3.6161	4.72875	4.47627	3.2188	3.85105	3.45996	3.09379	3.11791	3.24363	3.26246	3.54939	4.39454	4.30588	3.44985
AT1G04650	4.35143	4.36364	4.7027	4.173	4.58446	4.20131	4.08422	4.19655	4.69174	4.20296	4.38932	4.78182	4.5202	4.55573	4.40458	4.20647
AT1G04660	5.82121	5.98487	6.26416	6.76805	7.06652	5.64914	5.92386	5.85683	5.80441	6.21055	5.4609	5.99668	6.20217	6.57347	6.31901	5.88181
AT1G04670	3.90796	5.16368	4.45985	5.16421	5.51264	4.11382	6.15901	5.48091	3.96317	3.88555	3.90447	4.00114	4.87175	5.32701	5.18982	3.63817
AT1G04680	7.32049	7.84026	6.57216	8.66944	8.03571	5.37125	6.22233	6.34849	4.03104	5.64712	5.44047	7.19584	6.26269	7.32818	8.61828	5.70119
AT1G04684	4.25172	2.88778	3.66383	3.26132	3.33341	4.36138	2.69567	3.39005	4.87774	3.75481	3.97418	3.36244	3.6595	3.40425	4.37959	3.69431
AT1G04690	9.15326	8.67899	8.66616	9.15392	9.14198	9.02024	8.91775	9.28167	8.79742	9.32358	8.94913	8.57161	8.59153	8.87346	8.96929	8.92233
AT1G04700	4.42903	4.33573	4.54559	4.27734	4.74742	3.91421	4.44409	4.35243	4.0301	4.00535	4.15288	4.22785	4.16025	4.40283	4.1836	4.10342
AT1G04710	6.41526	6.24867	6.44527	6.48174	6.29565	6.10696	6.23429	6.08579	5.61844	5.48844	6.13497	6.72986	6.21894	6.41111	6.43344	5.87017
AT1G04730	5.21222	4.23834	4.70388	5.08241	5.2643	4.74714	4.00245	4.54804	4.14668	4.37709	4.31227	5.50383	4.35686	4.99095	5.17723	4.42874
AT1G04750	10.9482	10.8433	10.213	10.5866	10.7975	10.6295	10.7965	10.747	10.8733	10.9572	10.6858	10.5124	10.2862	10.2868	10.1824	11.023
AT1G04760	5.17256	5.38991	4.47962	5.45454	5.88341	4.59148	4.9511	4.48531	4.59487	4.32063	4.25201	5.28019	5.06967	5.20514	5.74041	4.20743
AT1G04770	7.68114	7.88296	7.10695	7.59003	6.90209	7.42965	7.19975	5.99841	7.96822	5.16907	5.16411	5.35111	5.7942	6.08869	6.44835	8.22268
AT1G04778	3.99417	5.16875	4.29846	5.33536	5.04683	4.34675	4.28057	4.55097	4.43806	4.15074	5.20033	4.89082	4.88956	4.7869	5.61508	4.22484
AT1G04780	6.92797	6.63428	6.88505	6.98664	6.25817	7.38583	7.12339	6.54664	7.3367	7.24037	6.48066	5.88544	6.86215	7.01404	6.05118	7.31791
AT1G04790	5.90587	5.879	6.00098	5.89702	6.09347	6.06476	6.09084	5.94008	5.65584	5.90404	5.56578	5.36195	5.73539	6.0988	5.49059	6.24948
AT1G04800	8.04969	9.34319	8.27356	9.22171	10.1793	8.57949	9.46038	8.55885	7.98379	8.07704	8.07177	9.28166	8.32718	9.34405	8.45191	8.78918
AT1G04810	6.37981	5.94261	6.25097	6.22601	6.39877	6.49413	6.8325	6.5346	6.93916	7.05027	6.18399	6.22665	6.18495	6.44559	5.99294	6.77568
AT1G04820	10.9629	11.155	9.72021	10.5413	11.3299	10.1553	9.7135	10.1432	9.17901	9.70942	9.26564	10.2576	9.44815	10.5785	10.3174	10.1711
AT1G04830	7.08706	6.69192	7.00037	6.43772	6.85406	6.83919	6.87051	6.90123	7.14238	7.25915	6.71337	6.28276	6.83148	6.69389	6.44133	7.03613
AT1G04840	3.84127	3.92819	4.09826	3.98546	4.06025	4.12948	3.99646	3.91899	4.08361	4.099	4.06961	4.34395	3.94864	3.95614	4.03049	4.02344
AT1G04850	7.9871	8.28995	7.67961	8.00278	8.31494	7.88269	8.16972	7.80544	6.97951	7.7671	7.05707	7.86894	7.09701	7.71479	7.56518	8.25291
AT1G04860	5.82827	5.87908	5.87989	5.4511	5.67608	6.2077	6.0094	5.8036	6.25857	6.13713	6.09199	5.48317	5.78531	5.89564	5.3917	6.1497
AT1G04870	8.01538	7.09276	7.06345	7.41957	8.09118	7.92907	7.76946	7.45318	7.93635	8.71416	7.94301	7.79971	6.70315	7.74876	7.65942	8.30552
AT1G04880	4.29623	4.10808	4.06881	3.8331	4.96846	3.59244	4.07077	4.01738	3.89975	3.89029	3.88583	4.19578	4.20838	4.42626	4.24111	3.63759
AT1G04890	4.11565	3.5749	3.50671	3.63717	3.98832	3.60472	3.94414	3.38526	3.94455	3.52256	4.18484	3.58859	3.83099	3.38982	3.4765	3.56877
AT1G04900	5.68342	5.16264	4.24981	5.24613	5.83812	5.22814	4.99382	4.86913	5.09283	5.35157	5.49817	5.45913	4.45755	5.07708	5.05288	4.97548
AT1G04910	6.59187	7.03307	6.57907	6.58165	6.66491	6.93222	6.66993	6.68774	6.1985	7.13567	6.93157	6.36014	6.23772	6.49239	6.58223	6.64542
AT1G04920	4.25708	4.44289	4.11943	4.33322	4.08032	4.26779	4.34035	4.43953	4.18126	4.28333	3.94087	4.49096	4.28836	4.42684	4.14528	4.56771
AT1G04930	5.19873	6.33765	5.9309	5.19106	5.64414	5.3892	5.86803	5.904	5.27424	5.08003	5.02764	5.50132	5.6128	5.8725	5.06223	5.27932
AT1G04940	8.83991	8.05846	8.3703	8.89723	9.43446	7.78494	8.54022	8.62835	7.24618	7.96579	8.21784	9.28068	8.26172	9.04277	8.89005	7.87666
AT1G04945	5.77965	5.25765	5.54343	5.12088	5.14536	6.00165	5.74757	5.38602	6.09986	6.52516	6.36019	5.13156	5.12755	5.66044	5.27365	6.02304
AT1G04950	5.7802	5.50302	5.42299	5.81932	5.99448	5.69085	5.82185	5.6048	5.00913	5.85564	5.33911	5.69164	5.40966	5.97427	5.66005	5.88308
AT1G04960	7.85776	7.68644	7.90016	7.22266	7.38963	8.05672	7.90862	7.90279	8.46604	8.05538	7.82165	7.35198	7.87887	7.33654	7.5421	8.0899
AT1G04970	6.57654	7.41913	7.29173	6.89634	6.7787	7.5208	7.3443	7.15886	7.81127	7.76621	7.58249	6.65357	7.08751	6.98181	7.00694	7.4028
AT1G04980	5.97223	5.72608	6.02274	5.65325	5.78085	6.41493	5.02803	5.23329	6.37243	5.6385	6.53836	5.32555	5.45732	5.60659	5.43541	6.55629
AT1G04985	8.03162	7.94916	8.29071	7.93799	7.97273	8.28136	8.50889	8.32995	7.98221	7.88332	7.9274	7.68327	7.97624	8.14201	7.80747	8.17042
AT1G04990	6.50294	7.50435	6.85658	6.90696	7.43381	6.95165	7.11383	7.14465	6.58881	7.29001	7.77713	6.55307	7.26156	6.64116	6.19629	6.35552
AT1G05000	7.68205	6.83329	7.31447	6.6182	5.6576	8.56	6.9899	6.87645	7.98042	7.64222	7.61501	6.28398	7.73935	6.28507	6.24173	6.82741
AT1G05010	11.4596	11.1265	11.4545	11.1807	8.32137	11.5731	10.8182	10.5049	11.2661	10.439	10.9481	9.4572	11.353	11.1547	9.62632	11.1586
AT1G05020	4.78439	4.82843	6.01005	4.53496	4.58871	5.38272	5.06078	4.56057	4.64904	4.24513	4.49176	4.32165	5.6534	5.1727	5.33964	4.62396
AT1G05030	5.84545	6.08679	6.04915	5.55491	5.85022	5.45499	5.82387	5.54807	5.11704	5.01299	5.40825	5.97176	6.10777	5.80857	5.76503	5.74309
AT1G05040	4.56085	4.00874	4.1459	4.31518	4.09991	3.49167	4.86258	4.09329	4.4328	4.56518	3.92568	4.96114	4.3383	4.47777	4.14809	4.34982
AT1G05055	6.54602	6.20872	6.45941	6.68624	6.74684	6.53572	6.45573	6.58726	6.09734	6.9138	6.86059	6.58047	6.12108	6.83226	6.92752	6.67298
AT1G05060	6.80606	6.73304	6.56999	6.64078	6.11742	7.35157	6.91189	6.61049	8.10759	6.23796	6.6826	7.06885	6.71308	6.39238	6.8348	7.17634
AT1G05061	3.58621	3.08727	2.89618	3.08288	3.1671	3.14593	3.75957	3.5168	2.96609	3.93284	3.20271	3.12522	3.1853	3.57502	3.60197	3.54067
AT1G05065	4.93019	4.94721	5.17898	5.62905	4.37161	4.26515	4.91177	4.8158	4.65389	5.55183	5.99873	5.41877	6.06929	4.73279	5.911	4.69114
AT1G05070	6.61566	6.69564	7.04325	6.88525	7.08346	6.3001	6.84128	6.93944	5.44224	6.80078	6.47508	7.24009	6.45506	6.95917	7.61646	6.57326
AT1G05080	4.1421	4.42554	4.23973	4.1197	4.59214	4.14989	4.50057	4.34801	4.30367	3.98906	4.11188	4.85571	4.47691	4.03567	4.01848	3.98293
AT1G05085	3.0981	2.29297	2.81529	4.56742	4.33012	3.32716	2.74827	2.77534	3.54836	2.72179	2.36436	2.6484	3.43608	2.96294	3.12841	3.10461
AT1G05100	5.31781	5.69596	6.1111	4.28147	6.30458	4.13883	5.05895	4.98221	6.57571	4.52193	4.74651	4.5862	6.04424	5.47736	4.73087	7.08378
AT1G05120	5.48455	5.46072	5.27566	5.11112	5.29679	5.37591	5.11015	5.10688	4.91688	5.16213	4.87345	5.66462	5.27971	5.43331	4.89744	5.3236
AT1G05135	9.04212	9.12873	8.2104	7.97133	8.39041	9.27371	9.07888	8.81997	8.11006	8.64366	7.92051	8.57632	8.50159	8.79505	7.96283	9.67566
AT1G05136	3.03748	3.40286	2.84006	3.13284	4.26862	2.86792	2.24665	2.7075	3.53327	2.76908	2.43691	2.96996	4.49282	3.13541	3.08707	2.27875
AT1G05140	7.33805	7.10691	8.0065	7.53261	6.9766	6.5161	7.1245	7.01222	7.12057	8.13013	8.18485	8.09583	7.53171	7.44756	8.42796	7.59156
AT1G05150	4.66844	5.46165	5.37433	5.48918	5.67762	5.0593	5.7518	5.3789	4.64722	5.44275	5.16971	4.72223	4.54483	5.57299	4.69883	5.76907
AT1G05160	4.65026	4.392	4.44787	4.35585	5.15945	5.09471	5.59288	5.2062	4.74157	5.40079	4.63968	4.95559	4.33571	4.92477	4.39168	5.73525
AT1G05170	4.8424	5.5007	5.46152	4.89304	5.14972	5.52559	5.43072	4.70136	6.58425	6.61355	7.02001	4.48647	5.17901	4.91269	4.94843	5.90047
AT1G05180	7.69417	7.21092	7.19888	7.36153	7.5071	8.04117	7.76823	7.42561	7.40711	7.69601	7.83781	7.49617	6.98577	7.28914	7.24341	7.94711
AT1G05190	10.9922	10.2895	10.6432	10.9247	11.1754	10.538	11.0656	11.0519	10.1577	10.6101	10.4034	10.9785	10.635	11.0528	10.7999	10.7293
AT1G05200	4.29785	4.77801	4.65762	5.34948	5.02569	4.23279	4.5421	4.45689	4.10532	5.26051	5.07301	4.87039	4.52542	4.89275	5.1061	4.31991
AT1G05205	7.59971	7.6539	7.19556	7.24887	7.77819	7.25074	7.23029	7.46961	6.52259	6.73584	7.29243	7.45345	6.73701	7.1833	7.29541	7.19768
AT1G05210	7.61828	7.29902	7.02607	7.33733	8.20157	6.51215	6.76271	6.97062	5.8324	5.88585	6.63371	7.144	6.43028	7.47941	7.5423	6.75537
AT1G05220	5.01618	4.68343	4.51422	4.09903	4.16467	4.50804	4.18706	4.17558	4.92476	4.84985	5.0626	4.65699	5.47701	5.01313	4.70096	4.34434
AT1G05230	6.32792	6.21447	5.55845	5.45277	5.69635	5.83881	6.29961	5.68928	5.33859	5.98575	5.24122	6.28923	5.63962	5.82119	5.56349	6.59243
AT1G05260	4.52408	4.71572	4.36297	5.04945	4.7019	4.24914	4.41045	4.58677	4.80826	4.3988	4.38722	4.35729	4.63467	4.97165	5.10274	4.37423
AT1G05270	7.59379	6.95658	7.39771	7.10687	7.24214	7.62471	7.56685	7.32074	7.80134	8.01962	7.72453	7.00481	7.3896	7.33787	7.22603	7.72445
AT1G05280	4.24664	4.3066	4.39074	4.24263	4.37806	4.40428	4.18057	4.51814	4.49014	4.58216	4.27131	4.72247	5.01405	4.89957	4.61239	4.50656
AT1G05290	3.07198	3.80693	3.85199	3.46476	3.57767	3.20705	3.59784	3.54394	3.84081	3.53913	3.39506	3.6482	3.53805	3.82142	3.77176	3.8573
AT1G05291	4.66582	3.46399	3.92628	4.06998	3.32087	3.71436	3.57286	4.78955	4.33531	3.7914	3.95243	4.02986	4.96353	4.09755	4.51595	3.90747
AT1G05300	5.34628	4.45444	4.78517	5.15675	4.96823	6.89231	5.78306	5.86006	6.77027	7.20892	6.90948	5.40074	7.14315	4.8274	4.96091	5.54767
AT1G05310	4.57861	4.00316	4.79019	4.99047	4.06271	4.25131	4.00675	3.99385	4.12242	4.54189	4.22807	4.16373	4.65236	5.06101	4.84739	4.39377
AT1G05320	4.40392	4.64608	4.64471	5.36389	4.22506	4.66901	4.31393	4.35252	3.81356	3.73553	3.52908	5.28547	4.48075	4.17658	4.54524	4.14098
AT1G05330	4.19424	3.70607	4.42716	4.28303	4.58321	4.38416	3.89169	4.11163	4.8846	4.55814	4.42436	4.83017	4.9025	4.66623	4.98035	4.02886
AT1G05340	11.8641	11.2846	10.5229	10.227	11.4149	10.6103	10.3825	11.2956	11.7316	11.3073	11.0291	11.5682	12.0404	9.56069	11.347	11.2873
AT1G05350	7.5608	7.3556	7.11174	6.97704	7.64636	7.65236	7.41961	7.36202	7.403	7.14368	7.47442	6.73227	7.30995	7.25139	6.74373	7.54915
AT1G05360	5.05725	4.75769	4.84953	5.57388	5.11221	4.4899	4.80486	4.88158	4.51438	5.54544	5.83845	5.23791	4.85652	5.00604	5.46673	4.66391
AT1G05370	5.43229	5.10324	5.53072	5.58972	5.11263	5.07279	5.29832	5.25376	5.22185	5.13514	5.38983	5.80077	5.65141	5.33614	5.88652	4.98821
AT1G05380	5.76205	6.28029	5.84955	5.4122	5.25169	5.87135	6.09432	5.55044	5.81071	5.52507	5.13456	5.32134	5.60313	5.81362	4.99933	5.76301
AT1G05385	6.45219	6.44975	7.45048	6.5424	7.19094	6.24634	6.72154	6.95154	5.70158	6.68587	6.36643	7.45482	6.7736	7.09896	7.5557	5.95885
AT1G05400	3.6393	3.51996	3.69966	3.58122	3.20168	4.9581	4.39275	3.90822	3.64759	3.59524	4.29042	3.73222	3.95977	3.94091	4.1959	4.23534
AT1G05410	5.57695	5.41265	5.65218	5.53032	6.69631	6.60959	6.58701	6.76702	5.77052	6.2307	6.08927	5.26049	5.66209	5.80256	5.19697	6.60008
AT1G05420	5.67834	6.82605	6.46368	5.72174	6.67771	5.34899	5.8233	6.47102	5.8445	6.03575	6.02462	6.21501	6.56589	6.75786	5.79954	5.75072
AT1G05430	7.89149	7.7265	7.72361	7.79488	7.87458	7.60804	7.75871	7.76859	7.30305	7.64898	7.64677	7.89059	7.51801	7.73921	7.79232	7.66685
AT1G05440	4.14803	4.25106	3.86027	4.41238	4.41378	4.06471	3.94219	4.41266	3.88819	3.73928	3.94335	3.82756	4.01914	4.36075	4.19205	3.80267
AT1G05450	4.0675	4.97058	6.84944	5.47902	4.00817	4.10453	5.68772	5.69852	4.51758	4.14202	4.48647	4.55689	4.7895	4.63313	5.35289	3.95555
AT1G05460	4.28008	4.57916	4.33164	4.81731	4.80453	4.03572	4.5114	4.28655	4.2613	4.3984	3.7223	4.65947	4.47707	4.73428	4.37287	4.308
AT1G05470	4.5646	4.22967	4.04479	4.84782	5.01594	4.30719	4.51581	4.38406	3.80457	4.44809	3.92836	4.58334	4.04025	4.95203	4.93446	4.27187
AT1G05490	3.49111	4.24532	3.76828	4.2846	4.72319	3.56197	3.72163	3.86356	3.6896	3.58515	3.65921	3.83895	3.73988	4.09338	3.88668	3.52193
AT1G05500	6.53388	6.52387	6.44478	6.50326	6.69556	6.36556	6.39525	6.44558	5.70016	6.1621	6.00449	6.21302	6.21901	6.40857	6.21725	6.20358
AT1G05510	4.0857	4.07552	4.33037	3.56728	4.17736	3.72172	3.91425	3.67846	4.08164	4.21111	3.75836	4.77362	4.08581	4.27356	4.33259	3.9553
AT1G05520	6.32821	6.35333	6.28538	6.62023	6.21599	6.60762	6.564	6.19021	6.53546	6.71286	6.15614	6.16131	6.46092	6.53292	6.29518	6.46325
AT1G05530	4.86463	4.35042	4.54552	4.46621	4.3045	4.45495	4.22326	4.44588	4.4392	4.30526	4.14722	4.27483	4.93962	4.2668	4.42155	4.62531
AT1G05540	4.85383	4.47293	5.76447	5.64985	4.80444	4.3135	4.32773	4.65664	4.36516	4.09581	4.29989	5.53543	5.66936	5.61946	5.73146	3.8597
AT1G05550	4.11779	4.20326	4.25426	4.20826	4.25389	4.28867	3.82522	3.963	4.88335	4.7912	4.58061	5.05126	4.64092	4.34218	4.85439	4.44387
AT1G05560	9.67528	8.30045	9.04556	6.67081	9.31007	7.77922	9.22707	8.53031	9.41414	5.68134	5.31584	8.11271	9.40139	8.6406	7.94638	9.69424
AT1G05570	5.65259	6.11253	5.06381	5.73537	5.86628	6.3394	5.76326	5.66158	5.65191	5.9374	4.8608	6.12113	5.0598	5.58371	5.14166	6.48521
AT1G05575	7.55683	6.82894	7.8057	9.22369	5.93917	10.3279	6.30103	6.47314	10.6793	7.14298	6.24872	9.13051	9.88994	6.68968	9.5923	9.19334
AT1G05577	3.97101	3.87138	3.89526	3.77386	4.09301	4.0505	3.89908	4.17361	4.06645	3.67807	4.15543	4.04945	4.93749	4.19392	4.34124	4.19157
AT1G05580	4.24524	4.44187	4.77642	4.74776	4.86858	4.22444	4.59807	4.52258	4.57609	4.16924	4.24803	4.5698	4.59621	4.46214	4.24352	4.17652
AT1G05590	4.80308	5.0222	5.11976	5.36119	5.17118	4.28778	4.71931	4.83342	4.36206	4.9893	4.71677	5.25322	5.14134	5.29961	5.91927	4.52401
AT1G05600	4.81944	4.39389	4.22953	4.52852	4.9227	4.51433	4.68162	4.96171	4.69499	5.56491	5.62674	5.11218	4.0083	4.556	5.01825	5.25116
AT1G05610	3.81816	4.97059	4.20802	4.54842	4.31815	3.85594	4.184	4.2781	4.19501	4.11205	3.91406	4.70363	4.27888	4.19314	4.01228	4.22182
AT1G05615	3.49287	3.86672	4.1644	3.56208	3.57235	3.79083	3.46041	3.6328	3.33631	3.86783	3.16418	3.43341	3.54493	3.65102	3.25552	3.57509
AT1G05620	6.5459	6.87375	6.19163	7.04619	7.20611	7.7204	6.37723	6.31686	8.08208	7.00681	7.28139	6.76763	6.63034	6.60665	7.07846	6.79486
AT1G05630	5.01207	4.75598	4.68416	5.15769	4.9887	4.63964	4.69422	4.40092	4.30662	4.40978	4.35311	5.15176	4.2748	4.91296	5.19622	4.46253
AT1G05640	4.24836	4.02506	4.09181	4.15834	4.16411	4.21793	4.34959	4.76889	4.30065	4.15875	3.95033	4.3326	4.61328	4.36501	4.25127	4.08606
AT1G05650	5.41394	6.05012	4.98992	4.64529	5.37481	4.45953	5.33862	4.9144	6.0619	5.21267	5.58651	5.31773	5.26619	4.82809	5.55877	5.18467
AT1G05660	4.24088	4.66896	4.74387	4.4241	4.26079	4.32789	4.55435	4.40681	4.97088	3.82491	4.83238	5.30975	4.75746	4.33211	4.74334	4.3413
AT1G05670	4.64949	3.81039	4.17208	4.49696	4.33207	5.43596	4.30211	4.11409	6.56642	3.91741	3.98871	4.61561	4.64839	4.24236	4.78266	5.26545
AT1G05680	5.64761	6.30688	5.49713	5.23761	7.73958	7.11632	7.40424	7.47789	10.8682	4.46261	5.1841	4.87813	6.0737	6.70032	5.4314	7.84521
AT1G05690	4.11017	3.83849	4.39148	3.92223	4.69186	4.18482	4.67088	4.54742	4.94532	5.22112	5.72324	4.6937	4.61692	4.3841	4.51895	5.09765
AT1G05700	4.22839	4.29057	4.39088	4.04324	4.01485	4.42733	3.8655	4.45717	4.29655	4.24261	4.21924	4.73422	4.45187	4.24585	4.19994	4.42396
AT1G05710	6.39763	6.68089	5.78251	6.35094	7.451	5.62147	5.24035	6.2152	6.13537	6.3021	6.61856	6.65713	5.72522	6.20678	6.12719	5.57893
AT1G05720	8.79168	8.74128	7.85552	8.62106	9.08054	8.68203	8.66281	8.69792	8.83546	9.57288	9.3429	8.3928	7.75904	7.92147	8.49768	8.82841
AT1G05730	4.79511	4.26914	3.94218	4.381	4.52755	4.55459	3.9009	4.64531	5.10457	5.4844	5.88701	4.11531	3.92086	3.63805	4.04096	4.09386
AT1G05740	4.8375	3.6974	3.69111	4.42801	3.70553	4.41521	3.7178	3.82459	5.4056	4.00214	3.44765	4.46032	5.31494	3.79229	4.21214	3.9802
AT1G05750	5.28465	4.60902	4.85391	4.43112	4.43982	5.23152	5.06477	4.4097	4.87331	4.44132	4.82006	4.80189	4.79195	4.94032	4.74721	5.17001
AT1G05760	6.41413	6.01066	6.29792	7.25904	6.3221	6.56259	6.5426	6.76992	6.29925	6.55868	6.03826	5.06328	6.2262	6.75938	6.23241	6.37635
AT1G05770	5.20431	5.24247	4.91334	5.24438	5.89286	4.23232	4.43367	5.66901	4.233	4.96691	4.36272	4.25016	4.00051	4.82945	5.16253	4.7808
AT1G05780	5.54338	5.06986	4.85009	4.71449	5.31804	6.06202	5.56679	5.73604	5.53537	6.38494	6.16432	4.43109	5.14356	4.82595	4.62615	6.38742
AT1G05785	7.17796	7.05525	7.35247	7.0257	7.3263	7.67204	7.69398	7.59267	7.92889	7.83812	7.59818	6.72354	7.09068	6.76783	7.20058	7.82106
AT1G05790	5.45031	5.45434	5.53559	5.20494	5.98399	6.12371	6.40405	5.79798	5.9509	6.79848	6.06081	5.66222	5.56228	5.75831	5.29514	6.58974
AT1G05800	3.9299	3.91763	3.85603	3.67892	3.65003	3.95373	3.81837	3.81791	4.04129	3.88756	3.82921	3.93933	4.23444	3.99327	4.09242	3.63524
AT1G05805	7.43392	7.45934	7.64257	7.90439	6.93166	7.59788	6.60308	7.24298	7.82595	8.38125	7.87017	7.62616	8.16749	7.36828	7.59627	6.97255
AT1G05810	7.60678	6.67857	7.16193	6.62923	6.98344	7.49845	7.28209	7.5212	6.57294	7.03001	6.75385	6.4226	7.24774	6.74957	6.71947	7.48851
AT1G05820	4.25858	4.39166	5.1269	4.50756	4.79556	4.7101	4.69529	4.40825	4.82332	4.70124	4.31239	5.09783	5.27895	4.51158	4.76469	4.71835
AT1G05830	4.76508	4.67606	4.56517	4.49015	4.69322	4.44287	4.66805	4.35897	4.25263	4.55975	3.99945	4.78346	4.48474	4.69605	4.282	5.17692
AT1G05835	5.89842	6.25982	5.4773	6.82215	7.45966	5.144	6.16677	6.26612	4.10539	5.53212	4.69109	5.62664	4.88928	6.67907	6.56261	6.31654
AT1G05840	7.23879	6.758	7.09426	6.78441	7.15399	7.81061	8.08532	7.6627	7.90031	7.78237	7.45628	6.34504	6.74735	6.84591	6.47672	8.14047
AT1G05850	11.5236	11.3825	11.3089	11.4005	11.1832	10.9848	10.9749	11.4803	10.0916	10.828	10.6545	11.1748	11.2121	11.1652	11.3719	10.8605
AT1G05860	5.33589	5.04202	4.7503	4.04511	5.79767	4.83512	5.81742	5.98668	4.29264	5.2417	4.59833	4.78611	4.47474	5.48022	5.20677	6.34598
AT1G05870	8.9036	7.3778	6.64553	7.03017	6.87255	8.7747	6.47207	7.45974	6.9086	8.5019	8.21874	7.77714	6.33526	6.82859	6.58242	7.91396
AT1G05880	3.5005	3.86172	3.83396	3.41554	3.60614	5.00597	3.72527	4.01415	4.89553	4.8046	4.388	3.87679	4.08372	3.52308	3.93702	4.06046
AT1G05890	7.44546	7.42216	7.15423	7.08476	7.42239	7.94089	8.33141	7.71543	7.89744	8.14905	7.34832	7.32357	6.7946	7.20152	6.59503	8.25481
AT1G05894	3.8703	4.07837	4.0082	4.47238	3.72985	4.08522	3.40955	4.3335	4.32479	3.84492	4.20315	4.26716	3.97805	4.03193	3.78435	3.82443
AT1G05900	4.67238	4.49557	5.37895	5.71957	4.62468	4.44822	5.06252	4.00724	4.00743	4.5336	4.78673	5.02065	5.0889	5.2394	5.61934	4.13572
AT1G05910	5.17946	5.13803	5.12412	5.40402	5.27594	5.23726	4.87092	4.96612	5.00364	5.35152	5.1247	5.29326	4.87287	5.33898	4.88774	4.8913
AT1G05920	4.228	3.90637	4.35014	4.20445	4.63821	4.28962	3.80426	4.10559	4.54318	4.07477	4.1154	4.57791	4.72868	4.38512	4.29171	4.4802
AT1G05925	2.17175	2.90404	2.30162	1.72904	1.92886	2.41361	1.79376	1.97976	2.24433	2.07322	2.66255	2.02127	2.78921	2.02737	2.713	2.25789
AT1G05930	4.37956	4.38171	4.7747	4.12528	4.24685	4.31787	4.46464	4.35139	4.82351	4.60065	4.17775	5.361	4.15267	4.52617	4.42141	5.2375
AT1G05940	7.12239	6.94465	7.1183	6.88791	7.01778	7.34339	6.84659	6.80093	7.31853	7.37301	7.42493	7.41453	7.26518	7.11192	7.51939	7.07438
AT1G05950	4.25998	4.47022	4.07409	4.1013	4.73922	4.15298	4.22546	3.75331	4.20632	4.04053	3.76439	4.30299	3.78969	4.18625	3.73724	4.1841
AT1G05960	5.52941	5.64824	4.81729	5.38905	5.45749	5.44524	5.72999	5.2844	4.94519	4.9394	4.47132	5.08059	5.146	5.588	4.66179	5.83459
AT1G05970	6.10366	6.73673	5.91927	6.04322	7.40705	5.7667	6.83615	6.84265	5.26457	5.90709	5.49381	5.91468	5.26561	6.48841	6.03184	6.65507
AT1G05990	4.2359	4.87496	4.96079	4.52642	3.88745	4.45339	4.87439	4.47665	4.32694	4.62082	4.97503	4.70598	4.6025	4.7087	4.88301	4.39901
AT1G06000	6.0844	6.42514	5.93292	8.04724	6.12285	5.60256	5.02108	4.78934	5.99694	5.32324	5.97777	7.05269	5.69581	6.47854	7.54799	5.06706
AT1G06010	7.35139	6.88364	6.82905	7.02283	7.64035	7.14756	7.64199	7.45957	6.63727	7.50755	7.44221	7.10389	6.62465	7.02722	7.26208	7.42229
AT1G06020	5.06616	5.11321	5.29412	5.19117	5.19404	5.51078	5.05196	5.83776	5.44234	5.4738	5.06944	5.8517	5.49122	5.8634	5.43248	5.61014
AT1G06030	7.60649	7.13277	7.47665	7.31253	7.50093	7.87578	7.32089	8.36738	7.65883	7.28173	7.29776	7.05495	7.53754	7.30807	7.25974	8.30616
AT1G06040	10.0569	9.03605	10.3364	10.4068	9.6501	9.71133	8.9292	9.78729	9.88447	11.2289	10.9646	9.78065	10.3569	10.2554	10.5519	10.1905
AT1G06050	5.15204	5.13151	6.01646	5.39795	5.13199	6.08252	5.93722	5.88747	7.07446	6.9612	6.8884	5.23719	6.26072	5.5466	5.59573	6.21726
AT1G06060	8.08899	7.46697	8.01213	7.11316	7.71828	7.97356	8.03882	8.2786	7.99112	7.98595	7.92903	7.14357	8.26267	7.84719	7.31114	8.2121
AT1G06070	6.15488	6.39472	6.3785	5.73428	6.46059	5.99518	6.36509	6.30557	6.05112	6.32753	5.96791	5.54265	5.993	6.2869	5.00328	6.81647
AT1G06080	7.14217	5.79081	6.53304	6.32982	6.363	6.02026	6.65783	6.29637	5.43934	10.5464	9.11164	5.97239	5.83356	6.5759	7.01283	5.96078
AT1G06090	4.93384	5.30944	4.55327	5.17188	4.16889	5.00487	4.05131	4.53634	5.98874	5.15437	5.75469	5.60081	5.427	5.4097	5.02648	5.59938
AT1G06100	8.56771	3.86445	3.88236	4.51876	3.05542	4.46987	3.62467	3.72044	4.00466	4.33637	5.44641	3.79144	4.15501	3.89852	4.18604	5.89428
AT1G06110	6.00083	5.98628	6.05059	6.27054	6.66638	6.31082	6.77204	6.52871	6.31953	7.29064	7.01088	6.18256	5.6307	6.37798	6.69846	7.16775
AT1G06120	3.86724	3.79721	2.53841	2.31196	3.78003	2.41748	3.18518	3.20491	3.57001	2.69536	2.90483	3.96987	3.10091	3.63939	2.43443	3.48101
AT1G06130	7.8639	7.80454	7.79028	8.01963	7.50977	7.5108	7.59792	7.16397	7.61598	7.56574	7.55368	8.07179	7.73758	7.56399	7.86515	8.00573
AT1G06135	4.4926	4.46049	4.05984	4.99401	4.78538	3.79624	4.19766	4.27524	5.67874	3.58846	4.21165	4.69194	4.81324	3.94109	5.39474	3.99232
AT1G06137	4.34663	3.56031	3.62418	4.46871	4.06186	3.78603	2.82699	4.35858	6.31751	3.62827	3.48525	3.50511	5.04715	4.17339	4.27109	3.39448
AT1G06140	3.91488	4.28848	3.66804	3.77414	4.00412	4.26804	3.90101	4.02256	4.75522	4.22185	4.20214	4.2584	3.95195	4.08109	4.09892	3.86406
AT1G06145	4.27141	4.28122	4.66209	3.84437	4.75389	4.28972	4.6232	4.23932	4.39863	4.92476	4.48709	4.64117	4.25666	4.66576	4.41473	4.60589
AT1G06148	4.41796	4.6748	4.19671	3.21653	4.38455	4.3335	4.49739	5.26213	3.83726	3.65618	3.8727	4.46113	4.6869	4.13603	4.1474	3.51267
AT1G06149	1.89958	3.61972	3.2785	2.45414	2.64969	2.30036	3.20202	3.43169	2.55633	3.40469	2.95594	2.76801	3.67434	2.62649	2.54192	2.35588
AT1G06150	4.31518	4.51362	4.01417	3.75651	4.88352	4.37871	5.18123	4.71585	4.02393	4.64616	4.75177	4.21494	3.66331	4.41792	4.00528	4.96136
AT1G06160	3.58675	3.0874	3.84312	5.42762	2.85327	3.67098	3.61778	3.47158	4.74075	4.54417	5.64895	4.56205	3.71022	3.74846	5.80118	4.39222
AT1G06170	3.88893	3.70873	3.73273	4.63813	4.43968	3.74667	4.27514	4.05338	3.69469	3.66878	3.89673	3.88357	3.96959	5.29204	3.97159	3.28532
AT1G06180	5.07678	4.04398	3.93493	4.36729	5.11705	5.06956	5.20496	5.27925	5.4334	6.35202	5.30927	3.43522	3.65409	5.27059	3.65183	7.46226
AT1G06190	7.79092	6.61002	6.9277	7.48805	7.5095	7.25819	7.46937	7.42114	6.42497	6.91192	6.79666	7.89573	6.83012	7.55601	7.34895	7.17034
AT1G06200	8.94845	8.99484	8.87753	8.54072	9.21166	8.71031	9.30842	8.99179	8.35573	8.26951	8.38162	8.85056	8.48054	8.61321	8.59352	8.9868
AT1G06210	5.92657	5.05565	4.94993	6.19759	5.66743	5.49198	5.21725	4.93287	5.26113	5.86593	5.73248	4.85001	4.26079	4.95711	5.6041	5.46389
AT1G06220	3.919	4.64443	4.20869	4.99801	4.38334	4.38925	4.83195	4.16533	3.84657	4.48678	4.74125	4.6479	4.56276	4.56072	4.63104	5.00268
AT1G06225	4.5409	4.49701	4.85857	4.97556	4.68668	5.04721	4.89601	5.24989	5.20525	4.77457	5.73663	4.95138	5.23295	5.00854	5.05557	4.88517
AT1G06230	5.52857	5.06369	5.21821	5.56497	5.63062	5.605	5.61684	5.44838	4.94596	5.55789	4.8186	5.16865	5.07387	5.80883	4.6664	5.98146
AT1G06240	6.02385	5.67104	6.50611	6.27529	5.77235	5.64769	5.65433	5.68086	5.75644	6.15745	5.91636	6.70291	6.2209	6.23476	6.6289	5.79767
AT1G06250	4.0076	3.44617	4.51805	4.62307	3.38173	3.63833	3.84798	3.9635	3.9715	3.6669	3.33905	3.89662	4.00541	4.36212	4.16437	3.66209
AT1G06260	3.704	4.12486	6.98692	7.89176	4.12542	3.8557	5.39574	4.54959	4.11283	4.0927	3.89172	3.85412	5.98171	6.02009	5.66539	3.65488
AT1G06265	5.03933	4.803	4.55867	4.92485	5.42267	4.32522	4.91857	4.40545	4.26985	4.21357	4.21576	5.0138	4.16918	5.22481	4.27416	4.83594
AT1G06270	5.28363	5.20485	4.64157	4.46283	5.35444	4.70031	4.82095	4.70513	4.97896	5.48283	5.70789	4.88277	4.62762	4.83448	4.69835	4.87721
AT1G06280	3.56923	3.54506	3.68247	5.12229	3.7866	3.75993	3.7266	5.84419	3.59491	4.6378	3.71095	3.77509	3.62902	5.44371	4.87595	3.77439
AT1G06290	5.66087	5.77626	5.82381	6.12705	5.14248	6.56733	5.90572	5.56931	5.83701	4.91719	5.24024	5.1461	5.91015	6.21257	5.64615	6.43996
AT1G06310	4.55574	4.97131	4.64271	4.962	5.08522	4.23119	4.55804	5.1057	4.52691	4.46867	4.74171	5.11004	4.71611	4.83048	4.69938	4.67732
AT1G06320	3.94196	3.85698	4.55683	4.08007	3.8653	3.5364	4.08901	3.52564	4.62948	3.78586	3.90049	4.17858	3.76431	4.22057	3.90739	3.13152
AT1G06330	4.39962	4.70167	4.95984	4.30192	4.73078	3.7092	5.07234	4.86259	4.3361	4.03302	4.02169	4.90807	4.98096	4.80747	4.47695	4.78577
AT1G06340	3.81013	3.71857	3.25543	3.93255	3.37687	3.58643	3.39385	3.56663	3.69604	3.66989	3.47769	3.76717	3.91654	3.88287	3.84434	3.50966
AT1G06350	7.11042	7.32105	6.82902	9.27957	7.61675	3.02311	6.5248	6.73132	3.46491	6.28822	5.2516	6.65119	5.52902	6.42655	8.71537	3.56193
AT1G06360	8.03375	7.16812	7.12467	7.84634	5.12628	5.59223	5.47397	4.32662	3.94103	7.74681	6.92755	6.731	6.00619	7.02548	7.43964	6.53974
AT1G06370	4.45937	4.88701	4.98508	4.46016	4.93452	4.86125	5.42623	5.28488	4.87008	5.04737	4.68742	4.89975	4.38795	4.98898	4.69973	5.19996
AT1G06380	5.64468	5.5346	6.10596	5.7104	6.00396	6.01224	5.74859	5.6846	5.96461	5.91062	6.76465	5.77198	5.72291	5.85815	6.00836	5.65362
AT1G06390	7.79648	7.65103	7.85971	7.88282	7.71769	7.77202	8.35843	8.12375	7.79262	8.03425	7.40102	7.35054	7.59815	7.92305	7.60929	8.15448
AT1G06400	9.49694	9.44733	9.4732	9.06737	9.72185	9.1963	9.65829	9.63528	9.06529	9.01632	8.87463	9.59216	9.39031	9.16418	9.48739	9.69433
AT1G06410	7.20709	7.03123	7.53941	7.67885	6.82926	6.91506	6.46778	6.496	6.74868	6.07538	5.51505	7.29248	7.30852	7.46067	7.16581	6.68701
AT1G06420	4.27666	4.7521	3.83991	5.11632	5.07357	3.12291	4.37436	3.93287	3.40912	3.31307	3.99772	5.45782	3.62799	4.30001	4.88754	3.17349
AT1G06430	7.56786	7.19315	8.32322	7.97436	7.01999	7.31839	7.71728	7.26688	7.53091	7.45164	7.3515	7.47473	7.80608	7.7092	7.87684	7.39864
AT1G06440	4.55378	3.6742	3.94994	3.8946	4.15593	4.38311	4.06747	4.09363	4.23584	4.16886	4.30488	4.50631	4.13435	4.19302	4.15948	4.12803
AT1G06450	4.68108	4.99637	5.21228	5.669	6.1505	4.54899	5.58487	5.44717	4.73859	5.48332	5.27326	4.7178	4.40548	5.93014	5.06021	5.20951
AT1G06460	9.91903	9.49767	9.17827	9.06367	8.90727	9.51646	8.92116	9.38187	7.46143	9.51803	9.00193	10.5879	8.93414	8.68208	9.63005	8.36003
AT1G06470	7.10429	7.32791	6.86571	6.85315	6.7091	7.14415	6.8678	6.78114	6.45157	7.15095	7.2278	6.96648	6.83499	6.87889	6.5785	6.63448
AT1G06475	5.50813	5.76519	5.36632	6.30657	5.70783	5.72626	5.68626	5.59747	5.3893	5.74476	6.44686	5.28804	5.40468	5.4985	5.1093	5.00659
AT1G06490	3.92612	4.57473	4.30571	4.39551	4.72103	3.91515	4.31496	4.48939	4.17975	4.0318	3.92618	4.0597	4.16411	4.41838	4.22479	4.00737
AT1G06500	5.98899	6.11922	5.97917	6.38516	6.43115	5.44733	6.11476	6.29053	5.52515	6.38211	6.07153	6.35308	5.12912	6.08016	6.58646	6.11271
AT1G06510	6.8501	5.65828	6.9006	6.6825	6.51306	6.75229	6.77079	6.7743	6.62595	6.46087	6.5157	6.76616	6.66409	6.53176	6.80112	6.69914
AT1G06515	10.2327	10.4271	10.2108	9.72487	10.8144	10.1645	10.6302	10.5643	9.9071	9.51245	9.60081	10.1914	10.2484	10.3596	10.183	10.3587
AT1G06520	5.27416	6.79757	6.54667	5.54322	5.21802	4.5605	4.58938	5.06356	5.62513	5.11913	5.06259	5.18974	5.77705	5.04567	4.80318	4.38545
AT1G06530	7.21866	7.34952	7.29572	7.02432	7.56013	7.5926	7.92429	7.58164	7.2473	7.30005	7.1688	7.3193	6.94833	7.49768	6.87653	7.62588
AT1G06540	4.85298	4.69018	4.53907	4.8497	4.13202	4.69979	4.59978	4.90175	4.93959	4.39588	5.6621	4.79426	4.86379	4.67596	5.0447	4.41038
AT1G06550	6.68934	7.41388	6.39084	7.72348	7.6285	5.95108	6.64143	6.55185	5.21915	5.59276	5.41849	6.12423	5.78941	6.85916	6.49597	6.59516
AT1G06560	5.47919	5.32711	4.64085	5.23278	6.02851	4.79717	5.39638	5.37864	4.53321	5.21873	5.13768	5.26753	4.84132	5.44545	5.23276	5.38129
AT1G06570	7.68373	6.79031	8.04724	7.0962	7.55491	8.85532	8.90146	8.77081	9.75498	10.2348	9.78945	5.62606	8.2588	8.3377	7.2188	9.89848
AT1G06580	3.95498	4.49769	4.40697	4.00688	4.5266	4.42386	4.29379	4.89383	4.83456	4.4076	4.71652	3.91963	4.55431	4.55806	4.02338	4.97428
AT1G06590	4.91492	4.7314	4.61161	4.38312	5.13695	4.73422	5.24523	4.918	4.6755	4.81386	4.75965	4.87256	4.63383	4.8942	4.59971	4.98857
AT1G06620	7.20006	7.62406	7.33596	7.4475	6.98455	8.26789	7.20963	6.00972	7.71491	5.81799	7.26675	6.75783	7.54075	7.89971	7.09424	7.76592
AT1G06630	6.53344	7.04859	6.7482	6.07129	7.18556	6.49404	6.99204	6.93168	5.95204	6.67232	6.36885	6.31879	6.45493	6.73878	6.52721	7.28806
AT1G06640	8.31169	7.9843	7.94267	8.04617	7.15502	7.57198	6.73084	6.94502	6.66866	6.76823	7.27867	7.8625	7.933	7.68034	7.72065	7.69392
AT1G06645	5.41377	5.39445	6.03175	5.80373	4.4412	6.30151	5.95685	5.35497	6.13593	5.59757	6.13668	6.33452	4.8089	5.23064	6.30762	6.67393
AT1G06650	8.12203	7.64976	8.47941	7.97055	6.92392	8.69375	8.32453	7.9273	9.04268	8.76435	8.68009	8.26655	8.24213	7.97636	8.41385	9.09639
AT1G06660	4.71202	4.90018	4.07291	4.6454	4.8777	4.17424	3.96012	4.21838	4.01745	4.21602	4.35381	4.44866	4.28973	4.57575	4.27901	4.67253
AT1G06670	4.7806	5.30743	4.65108	5.20074	5.39172	4.93116	5.32752	4.97207	4.54714	4.88282	4.54001	5.05223	4.57483	5.23826	4.63647	5.00842
AT1G06680	12.9373	12.8487	13.1019	13.0368	12.9814	12.4757	12.9484	12.9054	11.6014	12.2698	12.3426	13.0902	12.9425	13.0983	13.1383	12.2108
AT1G06690	6.85374	6.95706	7.41714	7.69532	7.45547	6.57828	7.64012	7.07162	5.73923	6.26936	6.46205	7.36017	7.42312	7.83315	7.48804	5.87592
AT1G06700	8.72087	8.60399	8.3887	8.56493	8.90476	8.92259	9.33432	9.23818	8.84399	9.31363	8.7391	8.50445	8.35109	8.49979	8.24	9.20323
AT1G06710	4.10129	3.97183	4.10906	3.77781	3.78731	3.90321	4.18491	4.54828	4.0978	4.29361	4.56441	4.01763	4.10073	4.16202	4.10303	4.07338
AT1G06720	5.02092	4.86693	4.71347	5.19529	5.44806	4.8564	5.35105	5.07781	4.46794	4.93706	4.59018	5.29891	4.10517	5.11437	4.76439	5.08793
AT1G06730	5.40673	5.13548	5.3807	5.39679	5.67441	5.3075	5.69733	5.45706	4.94132	5.5749	5.36637	5.54236	5.34538	5.91429	5.95116	5.62007
AT1G06740	4.90879	4.82216	4.78016	4.71452	5.12271	4.61391	4.99249	4.80792	4.93459	5.01376	5.40343	5.00848	4.96236	5.15453	4.8039	5.30748
AT1G06750	4.2281	3.91055	4.08801	3.89073	3.58048	3.76613	3.96608	4.18358	4.05489	3.79631	3.77391	3.88025	4.17683	3.94343	3.95583	3.96703
AT1G06760	8.97518	8.54601	8.8098	9.19975	9.61168	9.08743	9.46878	9.77826	8.66383	10.3598	10.1968	8.58092	8.14823	9.56295	9.08685	9.94649
AT1G06770	6.10624	5.68707	6.00708	5.78181	6.38334	6.63791	6.80952	6.27575	6.44605	5.72486	6.21773	5.56844	5.6361	5.94541	5.42104	6.55546
AT1G06780	6.23458	6.4541	6.32496	5.71388	5.84061	6.66028	5.97126	6.21821	6.07973	6.96013	6.67568	5.83129	6.33842	5.6569	5.40502	6.27785
AT1G06790	5.93093	5.35501	5.23674	5.93713	6.70849	5.49103	5.80439	6.3199	4.97727	5.87491	5.76816	6.06101	5.39954	6.15395	6.43285	6.20343
AT1G06800	5.03329	4.79683	5.39079	4.45739	4.83916	5.8396	5.71313	5.33893	5.67206	4.75266	4.41418	4.62326	5.68888	5.0944	4.80383	5.9212
AT1G06810	4.38655	4.90054	4.13408	3.69327	4.03647	3.70282	3.86594	3.85085	3.98152	3.91886	3.92314	3.82285	3.89755	3.48309	4.42111	3.75575
AT1G06820	6.61501	6.13236	6.48595	7.02347	6.18372	6.30277	6.15156	6.35038	6.25255	6.4436	5.97776	6.6763	6.37567	6.7994	6.63435	6.15245
AT1G06830	8.11563	9.37237	8.54668	8.23997	8.79924	6.18743	7.99553	8.58414	6.22147	5.21371	6.09827	9.15987	8.17075	8.6032	8.85954	5.7606
AT1G06840	5.60478	5.30681	5.28121	5.31944	5.38767	5.87066	6.49794	6.03784	5.94406	6.25565	5.85775	5.67554	5.48795	5.32569	5.3451	6.67639
AT1G06850	5.20004	5.97524	5.8055	4.91185	6.13269	5.34437	5.52205	5.90541	5.20526	4.98727	5.11729	5.1846	5.8615	5.45881	5.89692	5.34638
AT1G06870	5.58487	5.53923	5.76802	5.25855	5.94127	5.47895	5.20426	5.36139	6.00231	5.85166	5.76476	5.6412	5.90951	5.90617	5.71263	5.88973
AT1G06890	8.20959	8.10107	7.36944	7.44816	8.42361	8.13282	8.52132	8.33606	8.14722	8.33473	7.95121	7.7383	7.29809	7.41136	7.47868	8.49699
AT1G06900	5.69934	6.1196	5.98283	5.90804	6.22346	6.0465	6.45391	6.27261	5.62499	5.80704	5.50312	5.70959	5.99382	6.41694	5.44598	5.75727
AT1G06910	4.22768	4.05608	3.55398	4.3677	3.86021	4.18669	3.65309	3.92386	3.70956	4.45449	3.99441	3.53068	3.32638	4.45894	3.92173	4.4151
AT1G06920	3.6692	2.54999	3.33758	3.33885	2.93866	3.22539	2.81804	3.87663	3.13001	3.32215	4.08307	3.61063	3.64145	2.76397	3.14621	3.49916
AT1G06923	6.53228	7.05826	6.44254	6.43434	6.04031	5.97515	5.82863	7.28141	5.86569	6.09137	5.90697	6.74145	5.91359	6.17822	6.72338	5.99475
AT1G06925	3.45084	4.5588	3.62318	3.58192	3.422	3.76351	3.72085	3.65186	5.04351	3.83844	3.81516	3.93516	4.7985	4.51414	4.34693	3.9419
AT1G06930	5.3172	4.56596	4.98301	4.96172	4.95669	4.88883	5.35262	5.40604	5.84067	4.95101	5.11823	5.41427	5.76719	5.37716	5.15264	5.25939
AT1G06950	7.39237	6.92671	6.72436	7.44277	7.43441	7.16888	7.51262	7.23916	6.20013	6.73642	6.14087	7.50945	6.41681	7.79838	6.79133	7.29718
AT1G06960	7.57916	7.29366	7.15288	7.48893	7.83463	6.54849	7.26235	7.13116	5.97797	6.41008	6.8557	7.43921	6.81811	7.53722	7.60276	6.81899
AT1G06970	4.6971	4.74172	4.99987	4.69376	4.67165	4.72008	4.64231	5.09739	5.12662	4.72054	4.99113	4.71205	5.24729	4.89434	5.03983	4.79575
AT1G06980	4.20865	3.91076	4.88016	4.0573	4.54126	4.60148	4.36663	4.99409	4.84035	5.46174	4.78361	4.42854	5.7502	4.2838	4.59079	4.23057
AT1G06990	3.85014	3.51129	4.56788	4.95099	3.50909	3.23509	4.24875	3.97133	3.65033	3.36143	3.75093	3.64678	4.00896	4.27048	4.03173	3.29649
AT1G07000	7.99895	7.8955	7.82434	7.82819	7.37195	8.74694	8.20775	7.56849	8.43046	6.99639	7.11128	7.74517	8.07494	7.60597	8.3809	8.19202
AT1G07010	7.17935	6.4264	8.07231	7.54383	6.2605	6.61575	6.63256	6.103	6.82747	7.0557	7.2491	7.34266	7.77508	7.37121	8.20531	6.62805
AT1G07020	7.8805	7.72913	7.77959	7.4461	8.20622	7.7351	8.26059	7.96116	7.65412	7.89895	7.96533	7.12314	7.22906	7.61269	7.50943	8.12153
AT1G07025	4.35664	3.76409	4.30639	4.05494	4.03917	4.15101	4.47715	4.07813	4.94827	4.32942	4.31008	4.27176	3.95092	4.13462	4.45979	4.13275
AT1G07030	7.55728	7.54327	7.88454	6.70422	7.86776	7.40541	7.66205	7.19664	8.44164	7.14577	7.0366	6.48484	7.99159	7.86543	6.38686	7.80839
AT1G07040	7.8245	8.04307	8.01766	7.69273	8.45598	9.07588	9.56043	9.83377	9.53138	10.6257	9.8728	7.45946	7.97558	8.34063	6.954	10.0722
AT1G07050	6.46544	4.92961	4.05551	7.71884	4.04965	5.67072	3.3145	4.63983	4.15964	5.9527	4.68978	8.61807	6.56968	4.75183	4.85003	3.32182
AT1G07051	2.66607	4.47574	2.90672	4.82599	2.8361	2.51805	2.74772	2.38222	3.5934	3.39349	2.42361	2.71189	2.93368	2.73143	2.53933	2.47468
AT1G07060	3.83551	3.53793	3.91679	3.82137	4.05572	3.87159	3.96866	3.50076	4.1877	3.59655	3.94755	4.07395	4.2857	3.91586	3.82328	3.82444
AT1G07070	8.1979	7.76152	7.51619	8.29513	9.01266	7.30297	7.75514	8.10599	6.84635	8.28701	7.95864	8.50482	7.38136	8.22027	8.29301	7.74854
AT1G07080	9.48098	9.06298	9.58569	9.20437	9.01922	9.52505	9.41846	9.33797	9.37262	9.05492	9.47023	9.21599	9.50427	9.03084	9.42793	9.56067
AT1G07090	8.88227	8.43418	9.59816	7.45325	7.5567	8.37991	8.03344	8.14135	9.16369	8.43777	8.98334	7.18432	9.49007	8.45922	7.41783	8.90942
AT1G07110	7.9587	7.83026	7.98935	7.74077	7.43567	7.75113	8.02731	7.86104	7.31618	7.82951	7.38204	8.29709	7.67763	7.99599	7.61436	7.97362
AT1G07119	3.91475	4.70909	3.69022	4.42925	4.52141	4.21896	4.3434	4.51609	4.50886	4.45169	4.20631	4.42116	4.05531	4.23421	3.79715	4.77754
AT1G07120	4.18761	4.76384	4.05211	4.05427	4.56331	4.07475	4.3728	4.43217	3.898	3.89048	4.33908	4.20177	3.68053	4.08577	4.07692	4.18161
AT1G07130	5.6668	5.29343	5.73007	5.39813	4.64706	5.73714	5.69295	5.58935	6.05831	5.37209	5.47335	5.06643	5.88846	5.27024	5.03355	5.25367
AT1G07135	9.84722	9.32591	10.0716	10.3584	9.73899	10.7024	10.0137	10.294	10.2806	8.23925	7.04004	10.6172	10.8229	10.3931	10.968	9.19243
AT1G07140	9.50258	9.17732	9.12406	8.84609	9.39598	9.47543	9.77031	9.68109	9.04382	7.99296	8.40336	8.5245	9.01328	9.00269	8.79682	9.50506
AT1G07150	8.10016	7.18738	8.33987	9.04882	5.87313	8.05068	6.53307	7.24776	8.26408	6.76454	5.93308	8.30693	8.57596	7.80179	8.0067	7.9876
AT1G07160	7.17682	4.80051	5.62469	5.57139	4.78834	7.76376	6.2554	5.81983	8.25472	4.93542	4.89701	6.68426	7.48182	5.45379	6.15296	6.98186
AT1G07170	9.38001	9.08007	9.20234	8.56816	9.77691	9.63432	10.0456	9.99367	9.56227	9.51584	9.47965	8.65716	9.28245	9.17796	8.80181	9.86518
AT1G07175	4.2265	4.15333	2.71411	3.31378	2.67415	4.41906	3.24628	2.91127	3.03638	4.85933	5.91219	3.31487	3.57301	3.05627	2.65451	4.11586
AT1G07180	5.66058	5.88083	8.83602	8.16612	6.28188	6.19682	7.1864	6.26373	6.27282	7.15899	7.22856	5.72431	8.49188	8.45944	8.2804	4.76882
AT1G07190	3.60075	4.14951	3.21562	2.75718	3.47241	3.51474	3.18837	3.495	3.27394	3.11046	4.54776	3.2827	3.8445	3.15434	2.94681	3.5678
AT1G07200	5.548	4.90766	4.87953	5.13081	5.53382	5.8736	6.01528	5.60007	5.94216	6.71527	5.94799	4.78737	5.00443	5.47055	4.50205	6.55464
AT1G07210	7.01984	6.22847	6.43776	6.45475	7.20791	6.61113	6.86892	6.95948	6.67349	6.76788	6.92544	6.34216	6.17459	6.69397	6.60019	6.80873
AT1G07220	5.70656	6.03308	6.26928	6.36625	6.15671	6.04726	5.66605	5.41392	5.89817	5.67454	5.81709	5.68275	6.25038	6.44282	6.26305	5.11503
AT1G07230	6.09245	6.11022	6.24333	6.23491	6.17739	6.60455	6.6044	6.40742	6.25067	6.42297	6.44542	5.79286	6.23639	5.93135	5.96592	6.6148
AT1G07240	7.42378	7.32676	7.80151	6.75521	6.63488	7.97133	7.28728	7.36959	8.1255	6.64454	6.99012	6.77309	7.9654	7.28511	6.77094	7.32741
AT1G07250	6.83226	6.70313	7.61774	6.7183	6.51672	7.15351	7.16935	6.96728	7.36447	7.8107	7.59552	6.30625	7.46476	7.15346	6.83114	7.18181
AT1G07260	5.05937	4.7814	5.03832	4.63027	4.95709	4.72591	4.92401	5.00449	4.84076	4.96347	4.77009	5.11071	4.79082	4.8493	5.20265	4.8811
AT1G07270	3.86208	3.4583	3.30471	3.78609	3.46549	3.75152	3.49974	3.64344	3.84075	3.30058	4.12054	3.79691	4.07096	3.41994	3.95964	3.54211
AT1G07280	6.95441	6.62884	8.14005	8.16228	6.39623	7.63937	7.00247	7.05458	7.99708	8.86584	8.91062	7.70128	8.54773	7.12751	7.99448	6.59169
AT1G07290	4.56389	4.56599	4.55855	4.61976	4.88017	4.71166	4.54775	4.94007	4.63246	4.55293	4.84957	4.42023	4.86493	4.56413	4.64419	4.50272
AT1G07300	4.90905	5.3364	4.84325	5.53451	5.06518	4.51088	5.01507	4.6591	5.22722	4.11691	4.31344	5.66684	4.66099	4.98355	5.21993	4.34408
AT1G07310	7.35829	7.23897	7.63416	6.74095	7.41001	7.36378	7.82033	7.55948	7.05673	7.11412	7.01296	6.95714	7.42147	7.38264	7.03735	7.30637
AT1G07320	10.1456	9.14999	9.7678	10.0029	10.2313	9.64961	10.1728	9.97604	8.62516	9.11015	9.15389	9.923	9.78705	10.4939	10.1678	9.70679
AT1G07330	3.44466	4.58433	3.89343	3.57608	3.78489	3.59855	3.74488	3.78052	4.05282	3.54449	3.48595	4.39625	3.71564	4.21318	3.48968	3.76814
AT1G07340	4.07894	4.30313	4.29312	5.36772	7.03472	3.90707	4.83055	5.47584	4.20395	4.36662	4.22267	4.7913	4.45574	5.87494	4.34738	4.07062
AT1G07350	6.91464	8.15048	7.61894	6.08139	7.37423	5.67371	6.36214	6.15778	6.75176	5.99488	6.59949	5.89226	6.51077	7.1026	6.77172	6.78719
AT1G07360	8.03132	7.66756	7.85211	7.86162	7.41816	7.54611	7.00086	7.28864	7.0666	8.0787	7.51099	7.98628	7.64383	7.93169	7.63976	7.52979
AT1G07370	7.55899	6.34277	6.0178	7.23767	7.59591	6.21548	5.06453	5.46139	4.77795	5.69499	6.49333	7.47385	5.40226	6.87391	7.49146	5.7261
AT1G07380	4.41337	4.5235	4.2869	4.83634	4.71416	5.33323	5.20468	5.20831	5.36572	6.39423	5.81002	4.73636	4.30585	4.58529	4.88125	5.3801
AT1G07390	5.11086	4.51507	5.23737	4.67569	3.96716	6.5916	5.84289	5.7599	6.63947	6.01491	5.98379	4.27734	5.51648	5.13768	4.33546	6.39928
AT1G07400	10.0603	11.4735	11.4321	8.08828	10.0909	8.63456	9.02328	9.16971	10.9993	8.53213	8.59834	6.8964	9.59776	10.178	7.85195	9.77036
AT1G07410	5.3567	5.73881	5.96275	5.42469	5.84975	5.04611	5.7924	6.17231	4.82659	5.24803	5.41658	4.9146	6.10499	5.51002	5.68444	4.81127
AT1G07420	8.46654	8.046	8.14007	8.58722	8.37547	8.52277	8.22042	8.78945	7.74627	8.88284	8.61884	8.62266	8.76852	8.30421	8.06195	7.50867
AT1G07430	4.57785	4.87649	4.68258	5.28886	5.73324	4.98985	4.89019	5.50159	5.06487	6.58617	6.04367	4.99831	4.84093	4.71725	5.30143	4.52453
AT1G07440	7.22387	7.27304	7.33673	7.55747	7.65231	6.51761	7.4031	7.6175	5.62716	5.69006	5.53608	7.98579	6.80107	7.48847	8.11654	5.5639
AT1G07450	4.62237	4.70352	5.19777	6.92094	6.06654	3.90689	4.55983	4.79092	4.1043	4.36895	4.5089	4.86626	4.89036	5.31747	6.40725	3.91864
AT1G07460	4.84167	5.12157	4.99953	4.99109	4.31522	4.56968	4.21997	5.60257	4.89408	4.61352	5.37064	5.67956	4.49533	4.86843	5.14275	4.75903
AT1G07473	5.2118	5.5577	5.9587	5.67933	4.76071	5.335	5.09823	5.53341	5.79116	5.28687	5.6222	4.83188	5.77163	5.16005	5.51259	5.27039
AT1G07476	4.8048	5.60901	4.86505	5.2494	4.47875	4.12237	5.76595	4.43134	4.43884	4.70841	4.91933	4.96092	4.5131	4.16253	4.09243	4.51375
AT1G07480	6.68412	6.47552	6.40858	6.43976	6.69543	6.84761	6.91507	6.9124	6.65177	8.01755	7.56905	6.66842	6.75018	6.73292	6.43653	7.32518
AT1G07485	3.53128	5.1632	4.15398	3.1406	3.67847	2.72827	2.5516	3.29851	3.63	3.3371	3.29641	4.08119	3.60022	3.32434	3.95552	3.238
AT1G07490	4.74212	5.82426	5.12691	5.063	5.71022	4.26695	4.97967	5.84657	4.74163	4.90753	4.34414	6.04435	4.67362	4.98438	6.22673	4.96843
AT1G07500	4.124	5.24103	5.42317	5.22618	6.05187	4.64176	4.14812	4.47845	6.41149	4.67151	6.14749	4.88604	5.59612	4.84598	6.02419	4.21657
AT1G07510	5.98807	6.92985	6.76793	7.26367	6.68128	5.94076	6.32492	5.97225	5.49218	5.55994	5.01551	6.34547	6.00102	6.80211	6.64234	5.87518
AT1G07520	4.221	4.36873	4.00967	4.4267	4.41383	4.86051	5.15434	4.50916	5.75865	4.87105	4.93048	4.16919	4.12599	4.25574	4.34504	4.95655
AT1G07530	7.12479	6.18044	6.83794	6.80914	6.42612	7.66112	7.32222	7.03523	7.92315	7.93135	7.55312	6.46745	7.42723	6.75595	6.77025	7.62052
AT1G07540	3.72182	3.82398	3.96815	4.22979	3.60381	3.65177	4.1886	4.15384	3.83697	3.85888	3.85432	4.05504	4.12339	3.91366	4.00512	4.0386
AT1G07550	3.79664	3.68385	4.3494	3.85935	4.10811	4.059	4.18913	4.38953	4.49674	3.93811	4.27124	4.28602	4.10352	3.99666	4.16668	4.25318
AT1G07560	4.37019	4.30353	4.60104	4.12402	4.00062	3.93774	3.90404	4.70839	4.51939	3.93519	3.95186	4.39446	4.52608	4.33868	4.24027	4.01592
AT1G07570	8.04932	6.71997	7.80647	7.08302	7.52826	8.10156	7.53418	7.98175	7.92043	8.66538	9.11415	6.38082	8.31614	8.18587	6.33565	8.60179
AT1G07590	4.57872	4.20425	4.84993	4.66231	4.25623	6.45923	4.15743	3.97657	5.73853	4.26182	4.54398	6.19365	5.37836	4.51338	5.1413	4.67383
AT1G07610	12.4235	11.023	12.1545	11.2676	11.1841	12.1703	11.7074	11.5579	12.525	12.0172	12.1564	11.8916	12.5311	11.5641	11.9085	11.3611
AT1G07615	4.8837	4.77166	4.69834	4.87791	5.5453	5.21536	5.7936	5.3533	4.90674	5.15834	4.85509	4.76331	4.79993	5.14794	4.86871	5.62812
AT1G07620	4.8052	3.98472	4.79257	5.64214	3.13089	6.62004	4.12173	4.35749	7.23766	5.54205	5.8448	5.00697	4.92507	3.76257	4.78221	5.25348
AT1G07630	6.51999	6.02425	6.65338	6.4257	5.48873	7.0252	6.01511	5.69934	7.08964	6.49518	6.46931	5.48392	7.21826	6.14929	5.96654	6.74081
AT1G07640	6.18343	6.2874	6.70677	6.35186	5.64621	6.52705	7.01763	6.75797	7.30923	7.37159	6.55405	6.16708	6.68523	6.48352	5.69695	6.51002
AT1G07645	4.13597	5.13354	4.08537	4.23959	4.36954	3.64832	5.04656	4.67591	3.97083	4.50812	3.52871	4.82815	4.10093	5.10319	5.08473	3.44355
AT1G07650	6.43456	6.1434	6.23758	6.72209	6.32473	6.81924	6.59972	6.44109	6.20778	6.4814	6.15978	6.66162	6.28947	6.65369	6.11486	6.58385
AT1G07670	6.52123	7.5859	6.89039	6.65276	7.44333	6.39032	7.3108	6.99045	6.45123	6.9663	5.96589	6.68765	5.96552	6.86373	6.65468	6.73186
AT1G07680	4.66068	4.42868	4.33808	4.14726	4.51717	4.82891	4.32835	5.27464	5.10331	4.81917	4.84063	4.55086	5.53292	4.66052	4.44443	4.76998
AT1G07690	4.47313	4.71693	4.42996	4.36921	4.83114	4.31998	4.14643	4.35106	5.27529	4.42981	4.71004	4.41795	4.93175	4.54199	4.22294	4.18629
AT1G07700	9.50383	8.68654	10.0887	9.62433	8.61954	8.53275	8.98545	8.82536	9.51598	9.2747	9.52713	9.32337	10.01	9.50418	10.0761	8.42702
AT1G07705	5.75344	5.65227	5.41553	6.17058	5.78499	5.94321	5.41057	5.74122	5.52339	5.63145	5.47817	5.5744	5.36033	6.04964	5.82835	5.52945
AT1G07710	4.402	4.0137	4.22062	3.98423	4.28875	4.0169	4.42402	4.25941	3.8176	4.0295	4.17195	4.42001	3.76894	4.49885	4.10855	3.87672
AT1G07720	7.49255	7.2599	7.28461	6.90808	6.14497	6.74041	5.91661	5.98723	6.10818	8.00151	8.24462	7.14424	8.14589	5.99687	7.42646	6.3277
AT1G07725	4.97401	4.62667	5.1712	4.89524	4.90937	4.75761	4.81443	5.00885	5.18645	4.98748	5.08072	4.96844	5.09292	5.00774	4.9218	4.75722
AT1G07728	5.4015	4.82659	5.34633	5.01692	5.57537	5.77893	5.94711	5.60547	5.71064	6.59553	5.82775	4.47159	5.09103	5.72345	4.96968	6.22122
AT1G07730	4.90472	4.57728	4.87598	4.64351	4.59966	4.77139	5.05198	4.71645	4.98376	4.902	4.86012	5.25387	4.84079	4.75618	4.86152	5.0162
AT1G07740	5.14788	3.80154	3.77567	3.93476	3.96302	4.75583	4.08077	3.89243	4.35923	4.88157	4.54382	4.4437	3.81547	4.20053	4.20967	4.63493
AT1G07745	4.85863	4.1989	4.76459	4.37768	4.67532	4.4024	4.99473	4.80282	4.23683	5.16955	4.96841	4.51252	4.80003	4.66838	4.42421	5.09748
AT1G07747	4.27021	5.05014	3.47648	2.95045	4.51944	4.50852	2.63976	4.0252	3.49956	2.48285	3.2589	5.29109	3.38961	3.95606	4.17699	4.07326
AT1G07750	6.68264	7.8073	6.81473	7.54496	8.15941	6.49259	6.65472	7.30954	7.13473	7.46866	7.54815	6.62782	6.64072	6.82953	7.28574	6.23209
AT1G07770	12.3772	11.6454	11.7049	12.0303	12.7421	11.7996	12.2525	12.3188	11.8061	12.4406	12.0307	11.8963	11.7825	12.2467	12.1037	12.5006
AT1G07790	7.92582	7.3756	7.80374	8.26416	8.14062	7.25341	7.64708	7.91122	7.0478	8.20947	8.00698	7.53871	6.9955	8.57196	7.88486	7.55582
AT1G07795	5.4129	5.5742	5.90245	5.59381	5.82108	5.7008	5.04569	5.61463	5.92804	5.48515	5.22306	5.59779	5.47451	5.60541	5.53009	5.44518
AT1G07800	4.13816	3.95323	4.07695	3.94369	3.60119	4.23835	3.66407	4.05311	3.91574	3.80606	4.41785	4.45122	4.32529	4.12967	3.58112	3.60633
AT1G07810	6.08961	6.1659	6.38835	5.9227	6.20521	6.72263	6.84078	6.78548	6.31424	6.9604	5.64861	5.55818	5.9649	6.45209	5.75187	6.60205
AT1G07830	8.0385	7.53372	7.21472	7.58969	8.64037	7.54487	8.30475	8.26701	7.53207	8.25218	8.04666	7.53762	7.04726	7.84785	7.58117	8.39603
AT1G07840	5.68471	5.54117	5.34838	5.88142	6.06606	6.11104	6.12406	6.07529	5.37418	6.0314	5.13676	5.58065	5.09164	5.95785	5.6575	6.58542
AT1G07850	4.66273	4.4837	4.69669	4.21744	4.55654	4.56759	4.47393	5.00428	4.61525	4.31517	4.52468	4.74906	4.83872	4.70767	4.7915	4.3904
AT1G07860	4.81156	4.6446	4.68846	4.7142	5.1084	4.06604	4.39398	4.83356	4.86538	4.32492	4.77081	4.37188	4.88708	4.79335	4.94886	3.93084
AT1G07870	7.03338	6.96762	7.12393	7.30566	7.09645	6.28792	5.91309	6.50232	6.2657	6.87497	7.05902	7.37581	6.25368	6.42884	7.57559	6.51611
AT1G07880	4.28216	4.51866	4.50372	4.51721	5.05689	3.90653	4.25966	4.18174	3.65563	3.90135	3.62593	3.92756	3.80792	4.66023	4.60267	4.1417
AT1G07890	12.3757	12.5456	12.4199	12.2575	12.3481	12.0359	11.6958	11.8678	12.6393	11.9017	11.9195	12.0635	12.1518	12.338	12.1287	11.9296
AT1G07900	4.23987	4.87587	4.35361	4.8109	3.57425	4.29621	3.78035	5.12433	4.31312	4.55317	4.5494	4.84999	4.66528	4.41423	4.45375	4.07772
AT1G07910	5.01066	5.2002	5.14546	5.42682	5.30235	4.94604	5.19758	4.86704	4.14571	4.84994	4.43387	5.53144	4.21318	5.02937	5.07632	4.85113
AT1G07950	5.59108	3.4258	4.87173	4.85331	4.98161	5.80194	5.89963	5.40962	5.20553	5.78207	5.75357	4.76297	3.84297	5.3841	5.44298	5.96835
AT1G07960	6.45872	6.59239	6.41823	6.83985	7.08437	6.61891	7.15509	7.20164	7.1339	7.51244	7.05975	6.24107	6.28188	6.84374	6.69931	7.16013
AT1G07970	5.66596	5.37901	5.38859	5.91129	6.38515	5.51947	5.84987	5.88235	5.44803	5.6263	5.34871	5.80331	5.19644	5.99536	5.75111	5.71748
AT1G07980	6.42664	6.58251	6.62367	6.1851	6.52814	6.23594	6.64219	6.79975	6.26426	5.90113	5.64287	5.99123	6.21969	6.39429	6.46534	6.69444
AT1G07985	4.26837	4.39975	4.36828	4.16451	4.85718	4.79335	3.88465	4.99356	5.16757	5.59292	4.8321	4.31545	3.56823	4.8579	3.88387	5.91531
AT1G07990	6.03273	6.28447	6.20067	6.05263	5.87897	6.23706	6.487	5.85662	5.76989	5.98342	5.68026	5.93259	5.7769	6.03135	5.64227	6.42162
AT1G08000	4.79289	4.62037	5.82655	5.68244	5.16557	4.8082	4.64631	5.15999	4.71274	5.11588	4.91351	5.15551	5.30497	5.36505	5.37033	5.44558
AT1G08010	5.32048	6.18779	5.22659	5.41919	6.23596	5.17559	5.64589	5.60975	4.91051	5.5737	5.19087	5.88775	5.54963	5.60149	5.71134	5.98901
AT1G08030	5.40127	5.2078	5.36898	5.63236	5.41177	5.12283	6.16184	5.21497	5.38242	5.46865	5.03116	5.22505	5.29569	5.41949	4.78384	6.01879
AT1G08032	2.0495	2.24814	1.98364	2.12466	2.51865	2.3263	1.99536	2.0065	2.32436	1.92723	2.18312	2.01052	2.27979	2.32403	1.83826	2.21349
AT1G08035	4.83072	5.09451	3.62145	4.09425	4.73798	4.32477	4.54478	5.21793	4.75911	4.62637	5.88116	5.12507	5.06828	4.0562	4.61737	4.52539
AT1G08040	7.09836	7.35766	7.41415	7.63146	7.36896	6.68096	7.20669	7.07006	6.26708	7.09427	6.7393	7.25881	6.81844	7.07979	7.17014	6.70183
AT1G08050	5.76083	5.03815	5.39127	4.99393	5.01946	7.0786	6.37458	5.31675	7.97577	6.47128	6.17301	4.58735	5.62525	5.48271	4.53452	7.6178
AT1G08060	4.77571	5.05123	4.92388	4.78532	4.83557	4.95241	5.16013	4.97267	4.71051	4.56158	4.58926	5.09683	4.94047	5.28612	4.82316	4.87581
AT1G08065	3.55961	4.88096	4.08301	6.68394	3.98123	3.20652	3.79701	6.69578	3.65666	4.81824	3.8065	3.92131	3.73845	6.53498	5.07144	3.1453
AT1G08070	5.15339	4.52783	4.49492	4.46242	5.01493	4.93095	4.49512	4.94215	4.90328	5.15321	5.097	5.38654	4.3639	4.59428	4.71817	4.96676
AT1G08080	4.33056	4.00516	4.52243	4.55342	4.14741	4.07612	3.9759	4.89505	4.61485	4.28794	4.48976	4.96704	4.88191	4.79948	4.82111	4.3326
AT1G08090	3.95312	3.97108	4.45573	4.57084	3.54792	7.51585	4.91225	4.82058	5.44857	7.04926	6.36755	5.61577	6.12796	4.69517	4.61893	5.18707
AT1G08100	4.13857	4.9456	4.65165	4.49099	4.10086	4.62717	4.78702	4.81993	5.13849	4.76914	4.45894	4.91319	4.97487	4.36588	4.43548	4.59576
AT1G08110	9.70672	9.43683	9.60866	9.69206	9.60495	9.27413	9.62748	9.41643	8.86855	8.90479	8.97917	9.46144	9.47412	9.52199	9.57192	9.50694
AT1G08120	2.40474	3.44481	3.87727	2.51391	2.96874	3.72146	2.57883	3.56663	3.22404	2.96373	3.20594	3.15881	2.3322	3.45534	3.18196	3.27541
AT1G08125	6.34937	6.44729	5.98547	6.34435	6.70648	6.5794	6.9382	6.70569	5.59199	6.79865	6.37676	6.39769	5.78038	6.48827	6.27052	6.4122
AT1G08130	6.54804	6.18602	5.90565	6.39763	6.29485	5.8299	5.83729	5.91943	4.90707	5.51122	5.40628	6.43127	5.65167	6.51732	5.92781	5.45235
AT1G08135	3.87021	4.46175	4.24403	3.86878	3.85688	3.77079	3.91228	4.02734	4.32741	3.81356	4.15504	3.75988	4.16393	4.02013	3.91652	3.48581
AT1G08140	3.76478	3.79218	4.05166	4.01171	4.25561	3.64892	4.39634	3.88451	3.82247	3.58546	3.76405	4.21533	4.29419	3.74074	4.00617	3.7062
AT1G08150	3.90857	4.12162	4.16308	4.00746	4.36107	4.10037	4.2014	4.35714	4.35249	4.04905	4.146	4.21416	4.29408	4.09664	4.53249	3.93138
AT1G08160	5.38164	6.40073	6.0095	6.44438	6.8899	5.03336	5.77973	6.32922	4.94139	5.60155	4.87224	5.52092	5.1937	6.40429	6.38416	4.75651
AT1G08165	4.41583	3.79495	5.48166	3.56595	3.69017	3.70351	4.24162	4.05374	4.19911	4.1364	3.88205	4.33125	3.59436	3.87912	5.13201	3.5334
AT1G08170	5.09947	4.68187	4.74133	4.48986	4.70204	4.56323	4.73636	4.43309	4.71544	4.61563	4.79471	4.70153	4.75891	5.00004	5.19986	4.58399
AT1G08180	4.50237	4.16957	4.16817	4.75813	4.50527	4.75846	4.73012	5.41925	5.43809	6.83668	6.41662	3.95628	4.35372	4.2315	4.93549	5.6011
AT1G08190	5.72458	6.25168	6.08349	5.99808	6.15362	5.77021	5.98265	5.7743	5.10399	5.54364	5.25779	6.03353	5.87065	5.9542	6.0019	5.38707
AT1G08200	10.2907	10.1322	10.2187	10.3698	10.0126	9.38909	9.4111	9.64622	8.77755	9.09947	9.10701	9.66248	10.1514	9.91024	9.86485	9.57345
AT1G08210	6.21715	5.42933	5.67108	5.8275	6.5299	6.46942	6.4072	6.38558	5.67023	6.67251	6.27736	5.54822	5.17572	6.11116	5.72588	6.78547
AT1G08220	6.05224	6.071	6.01933	5.33593	5.99731	5.85378	5.64949	5.38731	5.46199	6.18177	6.12034	6.10032	5.54667	5.80675	5.9289	5.87973
AT1G08230	6.74266	6.44202	6.08018	7.01471	6.88949	7.03136	6.6513	6.72084	7.23354	7.87871	7.17316	6.85741	6.18639	6.62162	6.35394	7.42544
AT1G08250	4.8163	4.46158	4.69487	4.82106	4.53611	5.58037	5.29942	4.71925	5.83738	6.04304	6.53281	4.95093	4.97383	4.69004	5.44796	5.39131
AT1G08260	4.39409	4.85699	4.17719	4.91621	5.30439	4.07685	4.19459	4.11337	3.62654	3.62542	3.72984	5.2835	3.80151	4.62909	4.26067	4.29102
AT1G08270	4.69133	4.91272	4.76872	4.74549	4.50375	4.72527	4.04044	4.05075	4.78422	4.29349	4.95973	4.86062	4.85353	4.51782	4.53795	5.05303
AT1G08280	4.9843	5.01796	5.12752	4.79506	4.95077	4.32242	4.9232	4.90887	4.53021	4.80585	4.9857	4.83876	5.49059	5.40108	5.17371	4.71675
AT1G08290	4.79654	4.6347	5.11578	5.04392	4.83748	5.14732	3.53253	4.29669	5.50122	4.13388	3.81965	5.19655	5.35379	4.94925	5.18549	4.61916
AT1G08300	4.33113	6.1498	5.0817	3.92323	5.13467	4.10381	4.98291	5.02264	4.22346	3.64695	3.63225	4.09204	4.37765	4.73935	3.99469	4.3811
AT1G08310	4.48163	5.80782	4.10395	6.09635	3.61797	4.9558	3.69122	3.81376	4.37501	3.94527	3.83789	4.85089	4.06076	4.23569	5.47245	4.1539
AT1G08315	7.20676	7.22717	8.22953	6.74819	6.00345	7.70294	6.93479	7.04292	8.53968	7.10187	6.90216	7.10884	8.32961	7.05814	7.62758	7.60092
AT1G08320	3.86152	4.35173	4.39189	5.26235	5.37388	4.43311	4.49198	5.10558	4.6922	4.95107	4.50321	4.57542	4.56381	5.11916	4.56036	4.35205
AT1G08340	4.01846	5.84765	4.12785	4.57361	4.71057	4.13547	4.10077	5.26575	3.78506	3.92294	4.00649	3.58642	4.21542	4.54686	4.14367	4.01304
AT1G08350	5.22876	5.11294	4.94263	5.47075	5.69645	5.08622	5.39852	5.12448	4.89642	5.33791	5.32649	5.10637	4.52864	5.05091	5.34741	5.49625
AT1G08360	11.5578	11.2038	10.849	11.2778	12.0357	10.8164	11.5884	11.5915	10.8761	11.3075	11.1681	11.2911	10.7276	11.5387	11.1692	11.4684
AT1G08370	6.50931	6.5645	6.46879	6.38252	6.592	6.67916	6.47611	6.44613	6.42117	6.75459	6.53238	5.91672	6.48473	6.76654	6.371	7.09228
AT1G08380	12.5474	12.491	12.6795	12.5795	12.5141	11.9987	12.4191	12.3177	11.1904	11.8076	11.9676	12.6079	12.5206	12.6425	12.7339	11.5478
AT1G08390	5.9649	5.35686	6.06866	5.89782	6.97825	5.44686	6.09574	6.39318	5.37867	6.24899	5.83764	6.20218	5.94566	6.50692	6.88716	6.11117
AT1G08400	4.80202	4.60654	4.77067	3.89291	4.14186	4.57604	4.69041	4.48751	5.08916	4.85851	5.28853	4.29405	4.5157	4.42253	3.81184	4.69662
AT1G08410	5.63938	5.15851	5.39312	5.6817	5.94512	5.50122	5.96051	5.67841	5.06531	5.71964	5.62597	5.42166	4.75324	5.91136	5.35345	5.91346
AT1G08420	5.84097	5.76255	5.74259	6.02852	5.69545	6.3013	6.0958	5.96292	6.43455	6.10829	5.88843	5.86073	6.10215	5.88089	5.38904	6.16678
AT1G08430	3.58927	4.00966	3.92797	3.89528	4.24809	3.9964	4.07103	4.29254	4.43325	3.93719	3.84193	4.06576	4.04492	4.04513	4.32893	3.82638
AT1G08440	3.76614	4.12786	3.84129	3.91502	3.67793	3.06998	3.6071	3.90446	3.81946	3.71232	4.27375	4.14729	4.15205	4.0718	3.65744	3.39218
AT1G08450	8.91443	8.42191	8.43245	8.58441	7.69961	9.1567	8.44066	7.69728	9.29426	8.85917	8.78083	8.54151	8.25547	8.11094	8.44842	8.89635
AT1G08460	6.19961	6.00385	6.13812	6.01349	6.36399	6.71662	6.51107	6.69905	6.39947	7.07202	6.70007	6.30627	5.95046	5.96698	6.47407	6.92143
AT1G08465	7.06165	6.94735	7.24074	7.06323	6.75243	6.88905	6.82956	6.51743	7.4362	8.08924	7.49807	7.34776	6.90285	6.73124	6.95664	7.42877
AT1G08470	6.95638	6.83181	6.22433	7.27581	6.9179	5.78761	6.17295	6.18494	5.15299	5.8844	5.67751	6.66349	6.17665	6.5401	6.91844	5.83525
AT1G08480	9.2228	9.48473	8.87114	9.05039	9.51971	8.85583	9.14348	9.02341	8.74729	8.88191	9.02991	9.01641	8.64321	8.89874	9.10806	9.03767
AT1G08490	8.10907	7.58323	8.06215	7.90925	7.92206	8.06945	8.35354	8.10836	7.8276	8.0631	8.25755	8.09736	8.15823	8.3058	8.01064	7.97755
AT1G08500	6.61745	4.74745	4.32981	5.75429	5.1985	5.10785	4.23482	4.96679	4.76924	7.46832	6.18916	5.31065	5.01291	4.59243	4.9977	5.21098
AT1G08510	7.96704	8.22498	8.43508	8.34162	7.8055	8.47904	8.12919	8.39518	8.42407	9.12238	8.56507	7.95988	8.16714	8.16823	8.30482	7.9328
AT1G08520	7.80743	7.29409	7.53141	8.0063	7.71969	7.4408	7.7557	7.73734	6.92897	7.88586	7.31085	8.03248	7.68152	8.27083	7.89259	7.70446
AT1G08530	5.57248	5.33896	5.81274	5.82918	5.23116	4.96042	4.81492	5.00887	4.30976	4.4063	4.87179	6.138	5.62864	5.85525	6.16103	4.27305
AT1G08540	7.25523	6.69068	7.31235	7.35048	7.13435	6.51295	7.12011	6.90942	5.59747	6.22882	6.14041	7.65038	6.991	7.66803	7.44775	6.65626
AT1G08550	8.0709	7.94818	7.51352	7.62768	7.98157	7.99661	8.25186	7.97207	6.48313	7.82496	7.35093	8.57741	7.96227	7.75496	7.47707	7.4482
AT1G08560	7.6849	5.8756	6.19207	7.96559	7.93978	6.13017	6.64714	6.90504	4.86536	5.44149	5.54997	6.67698	5.32048	7.59044	6.26686	7.36801
AT1G08570	8.87298	8.78825	8.44555	8.09512	9.42398	9.07108	9.14723	9.40637	9.87067	10.7011	10.5609	7.93145	8.76983	8.36447	7.89592	10.3744
AT1G08580	7.55135	7.19649	7.08583	7.69079	8.11596	7.72849	7.02029	7.29197	7.8965	8.6216	8.37096	7.57571	7.17968	7.71534	7.82585	7.11796
AT1G08590	4.20091	4.60496	4.24678	4.2148	4.3397	4.30689	4.06798	4.27727	4.66718	4.26571	4.3621	4.45101	4.38972	4.15747	4.19839	4.16552
AT1G08600	4.64223	4.91067	4.76901	5.2879	5.14211	4.94284	5.45376	5.02102	4.45861	4.73501	4.12476	5.15144	4.45754	5.1415	4.52351	5.1575
AT1G08610	4.95067	4.6741	4.60645	5.67296	5.12245	4.59426	4.58948	4.70529	4.03634	5.32916	5.37524	5.46218	4.62758	5.63554	4.98226	4.82802
AT1G08620	4.90005	5.20524	5.10362	5.23151	5.26061	5.52512	5.27449	4.99904	5.14746	5.29632	5.00672	4.94746	5.21527	5.49901	4.75322	5.38745
AT1G08630	5.22567	4.55565	5.03885	5.26583	6.06187	6.42123	7.0192	8.17053	6.1334	7.06695	6.03311	4.28854	4.3574	5.96009	4.25419	7.60158
AT1G08640	7.86695	7.26882	7.81836	7.64245	7.93131	7.07376	7.5352	7.68372	7.35811	7.35321	7.70742	8.18274	7.89712	8.07703	8.28965	7.27347
AT1G08650	5.82433	4.79767	4.95934	4.89927	4.8802	6.08558	4.9468	4.80722	6.52135	6.26152	6.87064	6.32126	5.58152	5.22087	6.44018	5.62217
AT1G08660	6.73625	7.01036	5.87695	6.58694	7.19274	6.13233	6.67234	6.67616	5.03597	5.56712	5.85955	6.36816	5.71303	6.59484	6.68183	6.43418
AT1G08670	3.42317	4.42204	3.50809	3.75127	3.94984	3.80124	3.89756	3.48199	3.91418	3.85989	3.4509	3.58832	3.64677	4.0793	3.43807	4.01245
AT1G08680	5.9848	5.95094	5.76486	5.765	6.05983	5.95515	6.50841	6.3109	5.26965	5.67859	5.44345	5.54046	5.54285	6.06617	5.2996	6.36688
AT1G08695	3.7235	3.38737	3.90159	3.99805	4.59864	4.39504	5.06499	4.05891	4.4364	4.36309	4.77386	3.83727	3.89804	4.33897	4.26447	3.58468
AT1G08700	5.66309	5.13231	5.71662	5.80862	5.98353	6.31195	5.96358	6.01884	6.3915	7.13673	6.69936	5.44697	5.71946	6.01532	6.06882	6.06931
AT1G08710	6.10419	6.20212	6.03332	5.39069	5.95548	6.05716	6.60105	6.37325	5.89722	5.74124	6.04486	5.28838	5.68821	6.21629	5.86633	6.3976
AT1G08720	5.85531	5.72226	5.55926	6.07759	5.87728	5.48611	5.45523	5.30119	4.78113	5.22369	4.93623	5.87198	5.20801	5.57838	5.77699	5.68802
AT1G08730	4.00622	4.6287	3.97766	3.88389	3.83558	3.86232	4.32948	4.00998	4.07253	4.14636	3.74082	4.4701	4.3198	3.89313	3.93282	3.64887
AT1G08750	6.71931	6.4016	6.6056	6.82566	6.89006	6.55601	6.39543	6.96895	6.32468	7.127	6.84584	6.40574	6.56521	6.80757	7.06835	6.83401
AT1G08760	4.67752	4.84284	4.73709	4.59429	5.27828	4.96418	5.22064	5.20104	5.03909	5.27826	5.07759	4.72942	4.85176	4.82648	4.67255	5.17016
AT1G08770	7.77626	7.76166	8.19315	7.71591	8.10666	8.1064	8.30579	8.30677	8.49755	7.94152	8.6181	7.41148	8.26944	7.62947	7.88021	7.98689
AT1G08780	8.49583	8.46694	7.89768	7.94475	8.85387	7.62042	8.13258	8.31641	7.81368	8.18659	8.19315	7.94974	7.66191	8.21263	8.01085	8.09009
AT1G08790	4.30566	4.83734	5.02913	4.79184	3.34313	4.70053	4.3919	5.13644	5.45479	4.76239	5.01835	4.35106	5.22711	4.79885	4.31997	4.62774
AT1G08800	6.03096	6.38058	6.28715	4.55555	5.23081	6.20599	5.65329	5.63494	6.30264	4.87393	4.86966	4.52964	5.70092	5.04128	4.12253	6.04031
AT1G08810	6.34583	6.79818	5.79927	6.01333	6.26099	6.3586	5.85215	5.84914	5.74504	6.43705	5.78654	6.91119	6.10188	5.65662	5.3061	5.60336
AT1G08820	7.66152	7.77879	7.21733	7.03491	7.7425	7.6006	7.94952	7.87312	7.12941	7.21756	7.06239	6.66717	7.22664	6.84049	6.38868	8.16016
AT1G08830	12.0649	11.8774	11.8035	11.8716	12.0966	12.4204	12.2319	12.1302	12.631	12.3277	12.4002	11.8228	11.9073	11.8834	11.9246	12.5935
AT1G08840	4.43817	4.41785	4.41573	4.52616	4.68447	4.16486	4.64211	4.54072	4.35715	5.05314	4.32762	4.69985	4.32647	4.76214	4.47751	4.36111
AT1G08845	5.97311	6.22073	5.91001	5.61585	6.72851	5.6205	6.36136	5.88539	5.31239	6.4759	6.53666	5.89425	5.64572	5.97642	5.87607	6.14251
AT1G08860	4.8215	4.69933	4.39902	4.92207	4.83942	4.19888	4.13132	4.12638	4.33955	4.10637	4.22674	4.52856	4.26482	4.7063	4.73568	4.34109
AT1G08880	9.42439	8.90073	9.32915	9.07707	9.99349	8.99093	8.83651	9.72284	9.67994	10.382	10.458	8.63252	9.59812	9.4635	9.22527	9.83465
AT1G08890	5.63659	4.39256	4.93466	4.13381	4.64885	5.79817	5.23425	5.01429	6.35435	8.85966	7.30928	6.30813	5.89035	4.366	4.75143	5.54554
AT1G08900	6.48782	6.35517	6.59526	6.70302	5.28435	6.79217	7.30148	6.6547	7.26515	7.32411	6.99594	6.94467	6.62864	6.25199	6.90488	6.64796
AT1G08910	4.32617	4.66534	4.16397	4.60939	4.78439	4.38147	4.45693	4.31869	4.46321	4.01067	3.92656	4.61563	4.02974	4.50608	4.41817	4.51823
AT1G08920	4.56273	4.94184	4.5713	5.79587	4.90183	5.50804	4.40423	4.27168	6.96672	8.34272	7.3973	5.05134	5.50009	4.75751	5.50097	6.12694
AT1G08930	10.5459	11.105	11.1631	10.6706	9.64466	10.6022	11.0265	10.6757	10.6043	8.90394	8.96873	9.48038	10.6384	10.5106	10.0186	10.332
AT1G08940	7.56962	7.64469	7.33637	6.84648	7.3861	9.40257	7.33588	7.67992	9.77238	6.92121	6.94542	6.01185	8.06898	6.84536	6.29009	8.62296
AT1G08960	5.2032	5.16822	5.44701	5.55782	5.22045	5.48802	4.98045	5.21476	5.59343	5.83609	5.87756	5.84393	5.8502	5.58834	5.7525	5.03536
AT1G08970	8.13143	7.99461	7.92178	8.25259	8.25633	8.13632	8.04419	8.32894	8.29683	9.48717	8.97989	8.07759	7.97787	8.21487	8.2149	8.29965
AT1G08980	8.96997	8.50545	7.31492	8.06773	8.71184	8.74676	8.94647	8.87287	8.28204	9.91845	8.86844	9.35858	7.94285	8.11317	8.55757	8.54727
AT1G08985	4.82056	3.54129	3.9895	4.29455	3.27731	3.26594	3.87842	3.33631	4.58004	3.67365	3.55415	4.36003	3.11323	3.88824	4.01704	3.33204
AT1G08990	4.10169	4.37179	4.10436	4.06118	3.98907	4.13374	3.50077	4.22435	4.29523	4.3314	4.24292	4.22531	4.52977	3.71318	4.17984	4.35977
AT1G09000	4.95791	4.89939	4.79469	4.80496	4.677	4.59877	4.59409	4.86386	4.2851	4.503	4.82408	4.69366	4.78544	5.10861	4.90511	4.4521
AT1G09010	6.36493	6.4973	6.43264	6.73883	6.65532	6.59638	6.78794	6.58136	5.90481	6.86745	6.20288	6.82462	5.82818	6.69053	6.70222	6.86804
AT1G09020	6.11906	6.21102	5.98691	6.27416	6.06375	6.37196	5.96408	6.05137	6.60912	6.91387	6.77008	6.27173	6.09725	6.1398	6.03283	6.18198
AT1G09026	4.57149	5.06677	4.55365	3.85007	4.04949	4.5461	4.00422	4.17209	5.50482	4.00958	4.87179	4.67314	4.23727	4.69463	4.1087	4.54116
AT1G09030	4.23558	4.89697	4.82374	4.44665	4.21463	4.02131	4.58633	4.65756	4.75972	4.75901	4.93066	4.39305	5.12146	4.92143	4.78625	4.81314
AT1G09040	5.36138	4.9579	4.36989	4.3618	5.15828	3.7484	4.77528	4.59194	4.09183	4.42502	4.48846	5.13085	4.60732	3.73007	4.20639	4.64556
AT1G09050	4.20687	4.14925	4.56259	4.88915	4.32224	4.18364	4.0018	4.3396	4.20512	3.50023	4.3712	3.93821	4.65194	4.43447	3.76317	4.50093
AT1G09060	5.94383	6.45322	6.28779	6.81408	6.36275	5.63714	6.42454	5.90447	5.20136	5.40524	4.93234	6.32801	5.5703	6.53238	6.12734	6.34227
AT1G09070	11.9524	11.7894	11.9271	12.3194	11.3563	11.8986	11.2972	11.6812	12.2327	10.9001	10.7526	12.0065	12.1405	11.8927	12.3279	11.8922
AT1G09080	3.83165	3.59281	4.71473	4.02054	3.96913	3.9956	3.81399	4.09168	4.06943	3.88875	3.57209	4.10483	4.30202	3.78344	3.62079	3.93189
AT1G09090	4.26947	4.56566	4.46201	4.07051	3.97103	4.48854	4.02454	4.60902	4.58844	4.54726	4.49266	4.7943	4.67052	4.32744	4.70941	4.53974
AT1G09100	6.78024	6.2093	6.38827	6.49599	6.70532	6.70679	6.73424	6.50825	6.35684	7.02967	6.38759	6.61462	5.93358	6.0939	6.62021	6.85617
AT1G09130	9.73444	9.43419	9.8321	9.79859	9.22459	9.63759	9.78897	9.65696	9.31685	9.68678	9.37569	9.50123	9.67644	9.90365	9.6265	9.39522
AT1G09140	8.11252	8.82434	8.42202	7.14906	7.95803	7.41236	8.41533	7.7625	8.46797	7.00205	7.22492	6.87752	7.36797	7.82879	6.75904	7.97741
AT1G09150	8.90168	8.50929	8.29857	8.74641	9.14164	8.13158	8.53397	8.70559	7.74722	8.56514	8.25687	8.84336	8.11514	8.68461	8.72834	8.29382
AT1G09155	3.92424	5.00756	4.63804	4.09361	3.95009	4.03836	3.85172	3.99332	3.50551	3.96878	3.78388	4.4995	4.21135	3.83497	4.12956	3.8469
AT1G09157	4.86171	4.13718	4.5372	4.8587	4.10096	4.50333	4.22558	4.41981	4.2431	4.31533	4.78712	5.36716	5.15918	4.88579	4.68287	4.23446
AT1G09160	7.17154	7.27918	7.307	7.22382	7.30609	5.83314	6.04968	6.28498	5.58745	5.54038	5.4376	6.97862	7.10872	7.08848	7.32171	5.7188
AT1G09170	3.8131	3.88679	3.60412	3.97919	3.5194	3.58343	3.49565	3.52687	3.60405	4.13088	3.69415	4.23428	4.10213	3.67002	3.83546	3.67849
AT1G09176	5.2762	4.88989	5.0006	4.13144	5.01436	5.08991	4.24745	4.32737	4.79263	4.57717	6.05154	4.71858	4.62209	4.59723	4.25819	4.45738
AT1G09180	5.84907	5.22229	5.95796	6.00894	5.60468	5.00353	4.51694	5.25354	5.61935	6.35558	7.1328	6.13302	5.51703	5.6173	6.68845	5.05739
AT1G09190	4.88533	4.35697	4.16003	4.69117	5.125	5.0222	4.69938	4.32198	4.7098	4.83462	4.66528	5.23381	4.32093	4.44193	4.54505	4.50754
AT1G09195	4.24665	3.55821	3.69818	3.96447	3.68086	5.1741	4.20668	3.99504	4.95378	5.58711	4.53967	4.09354	4.50437	4.29396	4.16583	4.93834
AT1G09200	9.26825	8.98477	9.0286	9.59854	9.86822	8.4078	8.93019	9.24374	8.3311	9.41406	9.33083	9.30388	8.48967	9.82371	9.55439	9.1922
AT1G09210	7.93227	8.25894	7.98428	8.57423	8.74878	7.62167	7.7645	7.67516	6.70979	7.89499	7.77332	7.82577	7.1866	8.38937	8.27183	8.08916
AT1G09220	4.41884	3.94726	3.68094	3.76513	3.65335	4.32852	3.66278	4.01371	4.22619	4.94739	4.738	3.58557	4.34008	3.90781	3.34976	3.7602
AT1G09230	5.48568	4.76903	5.90633	5.82903	5.5959	5.81288	5.85769	5.62247	5.19241	5.49564	5.33025	5.24837	5.54557	5.85032	6.31834	5.73547
AT1G09240	5.45094	4.90359	7.10898	6.94453	6.13031	6.86775	6.18527	6.44177	6.19868	8.23698	7.35075	6.72718	7.15037	5.57664	7.54236	5.01414
AT1G09245	4.10357	5.02196	3.49932	3.4762	3.44695	3.82632	5.09976	3.76333	5.20423	3.21856	4.1733	2.72577	4.06742	3.74841	4.41641	4.29089
AT1G09250	8.01651	8.46138	9.72094	7.37928	8.15221	7.06067	8.44675	8.13209	8.51216	7.60667	7.58773	6.48474	9.46193	8.81803	8.41715	8.29282
AT1G09260	2.78124	2.98126	2.87301	3.06743	3.56822	2.44745	2.40572	2.4554	2.55799	2.45976	2.93566	4.61462	3.67095	2.6379	2.93198	3.59822
AT1G09270	8.10861	8.08354	8.07795	7.66637	7.8977	7.9546	8.09181	8.07345	8.11139	7.63763	7.67426	7.17125	8.17202	7.832	7.53289	8.24931
AT1G09280	6.10753	6.06482	5.93654	5.74677	6.81985	6.25388	6.6232	6.58757	5.6478	6.39689	5.90079	6.11425	5.58466	6.06128	5.83628	6.62524
AT1G09290	5.90872	4.87506	5.75293	5.58097	5.7571	5.70588	6.02865	6.07405	5.42766	6.74642	6.44904	5.53183	5.30734	5.75785	5.71681	5.68215
AT1G09300	5.89335	4.5995	4.94919	5.21635	5.45508	5.97189	5.64778	5.42102	5.46683	5.73063	5.80634	5.41547	4.9003	5.18615	5.42848	5.78332
AT1G09310	12.2693	12.1221	11.7477	12.3081	11.3547	10.9551	11.4752	11.6641	10.5085	11.8477	11.6214	12.1423	11.9171	11.4443	12.2463	11.639
AT1G09320	5.17756	5.01652	5.20683	4.95225	5.20712	5.21067	5.57544	5.33742	5.05082	5.46022	4.73127	4.52909	4.93438	5.25745	4.56426	5.74659
AT1G09330	8.93494	8.87084	9.07609	8.78466	9.10648	9.15753	8.94717	8.95172	9.505	9.35192	9.4609	8.5812	9.27998	8.83334	8.69855	8.97758
AT1G09340	10.7803	10.8984	11.4017	11.2679	11.0898	10.2328	11.2364	10.8928	9.51223	9.23288	10.246	11.1883	11.2841	11.58	11.1955	9.77909
AT1G09350	7.5849	5.16094	5.88404	7.97126	4.13248	9.57461	4.35175	5.88647	9.99463	12.0288	11.68	5.93908	7.95387	5.19046	5.41809	6.17312
AT1G09360	3.77856	4.25158	4.69251	3.55098	3.78207	4.09316	3.52959	4.09766	3.73835	3.36019	4.22288	3.33844	4.28481	3.54695	4.44904	3.66194
AT1G09370	4.32225	3.17916	3.77405	4.13264	5.28036	3.79131	4.19444	3.49718	4.17708	4.00209	2.44913	3.70692	4.08585	3.94362	4.12654	3.69473
AT1G09380	4.4117	4.50191	5.38607	5.318	5.01155	4.93076	4.8533	5.21486	5.24493	5.12613	4.92799	5.20843	5.03081	4.94367	5.39684	4.77003
AT1G09390	5.09905	5.94243	5.5722	5.98372	6.72001	3.98534	4.93081	6.2384	4.07304	4.70009	4.13666	4.83825	5.2485	5.62534	6.10901	4.6702
AT1G09400	3.61905	3.54762	4.05867	3.78812	3.7324	4.07925	3.96256	3.96576	4.07908	3.91522	3.97222	4.60277	4.2767	3.93753	4.19352	4.20799
AT1G09410	3.75346	3.71047	3.7014	4.04318	3.70742	3.49372	3.72366	3.65251	4.01046	3.71898	4.16364	4.11029	3.9481	3.67548	3.71757	3.96996
AT1G09415	6.0954	6.50833	6.10271	6.30575	6.35541	6.39386	6.83073	6.22866	6.05877	5.46343	5.44718	7.10989	5.48827	6.28166	6.80124	6.88248
AT1G09420	6.46439	6.93722	5.92663	6.26327	7.00527	7.16449	7.59153	6.93559	6.15484	6.31252	6.06243	6.44238	5.6231	6.21429	5.97657	7.42759
AT1G09421	4.31564	3.78873	4.26497	4.41063	4.14182	4.36613	5.09793	4.37861	3.6331	4.32648	4.22106	4.13423	3.80998	4.68969	3.99321	4.39464
AT1G09430	8.30734	7.64034	7.66538	7.69662	7.85133	9.47634	9.10456	8.67226	9.56304	9.33762	9.16838	7.75006	8.15226	7.82859	7.25811	9.75866
AT1G09440	4.36598	5.30512	4.82945	4.99757	5.09365	4.05747	4.79864	4.62593	4.00751	4.16865	3.91123	4.61656	4.771	4.68205	4.70258	4.44131
AT1G09450	4.95209	4.56257	4.07249	5.10796	5.28626	3.77881	4.52974	4.52952	3.61104	3.83203	3.89254	5.01417	3.67587	4.76659	4.52933	4.70646
AT1G09460	4.41318	4.99097	5.19287	4.94998	5.75761	5.04345	5.77753	6.56331	4.60673	4.73246	4.69928	4.19569	4.43384	5.42281	4.18718	5.03576
AT1G09470	3.88221	4.40895	3.27465	4.09664	4.58156	3.57798	3.70137	3.01553	3.45484	3.31942	3.06771	3.37595	2.95173	3.5129	4.14462	3.40771
AT1G09480	3.34376	3.53729	2.99994	3.76879	3.0488	6.37348	3.9832	3.36932	6.85324	6.48046	4.85082	4.35908	4.23533	3.14283	4.28933	5.30395
AT1G09483	1.90769	2.80492	2.42602	2.56978	2.16795	2.3552	2.01473	2.00982	3.18119	2.73858	3.09878	1.9292	2.23692	2.46061	2.39651	2.51876
AT1G09486	2.09314	2.36642	3.8067	2.04318	2.65142	2.88993	2.39971	2.59552	2.53849	2.26911	2.50525	2.25058	2.4322	2.82763	2.4353	2.74159
AT1G09490	7.22701	6.84377	7.67512	7.62064	7.39954	6.93518	7.61124	7.24847	8.27833	8.0764	7.83072	7.58711	7.49931	7.33351	8.11683	6.91597
AT1G09500	5.18836	4.63021	5.0216	5.03819	4.28318	6.22995	4.87302	5.2045	7.52204	6.06419	6.35896	4.73191	5.48672	4.30847	5.14984	5.80608
AT1G09510	3.66348	3.84338	3.58182	3.7387	3.82822	4.02223	4.07817	4.18053	4.65608	3.67321	4.23668	4.56726	4.71259	4.11996	3.69029	3.89245
AT1G09520	6.44195	6.05596	6.528	5.71792	7.01078	7.05326	7.27954	7.05406	7.02351	6.78641	6.94991	5.62032	6.7142	6.82847	5.98124	7.55109
AT1G09530	5.73813	5.49384	5.71157	5.27293	5.60734	7.52104	7.51919	6.87695	7.00423	7.56264	7.37653	5.23324	6.17204	6.0279	5.03102	7.43662
AT1G09540	3.58857	6.73379	3.81513	4.52522	4.90319	3.49356	3.55307	4.43686	3.47732	3.95365	3.89197	3.82383	3.68317	3.65367	3.96394	3.54542
AT1G09550	4.08909	4.46988	4.25888	4.30217	4.26875	4.1072	3.63016	4.31093	5.01473	4.10143	4.38333	4.55096	4.58289	4.36466	4.18639	4.50799
AT1G09560	10.0418	9.44469	9.73402	9.20894	8.55537	10.7175	9.78901	9.13811	10.9938	11.1152	10.7425	9.28032	10.2468	9.44137	9.48627	10.7339
AT1G09570	5.15501	5.09119	5.50293	5.45919	5.69309	6.50954	6.96443	6.18881	6.31726	7.49431	6.25091	5.16796	5.06613	5.72644	5.04762	7.0827
AT1G09575	5.79329	6.04233	6.36239	5.9891	6.0156	5.83043	5.46612	5.73061	6.83727	6.66508	6.50736	5.92504	6.84104	5.90787	7.00866	6.25402
AT1G09580	6.11462	6.67842	5.95852	6.32627	7.16163	5.25979	5.73842	5.97403	4.68843	5.30572	5.64352	5.98786	6.19648	6.15841	6.69949	5.56156
AT1G09600	4.00925	5.04424	4.68558	4.95665	4.2567	4.34782	4.62938	4.36591	4.26315	4.41509	4.20229	4.70469	4.52899	4.96629	4.71762	4.2385
AT1G09610	4.15593	6.57192	3.60991	3.97416	4.33301	3.85511	3.76707	4.944	3.5935	3.63289	3.82219	3.89156	3.85423	4.02744	3.86843	3.61633
AT1G09620	6.18709	5.83886	5.8614	6.33826	6.77028	6.45353	6.60559	6.04158	5.63307	6.5772	5.82694	6.07038	5.58071	6.73607	5.8955	6.49152
AT1G09625	3.91469	5.25779	3.54661	3.61779	4.26074	5.1863	4.67245	4.19286	4.11164	4.62511	3.34419	5.26912	4.72927	4.00002	4.27395	3.95711
AT1G09630	8.6257	8.41387	8.45556	8.6712	8.6194	8.67558	8.4515	8.18503	8.56027	8.06826	8.37988	7.74055	8.30765	8.61145	8.18211	8.31182
AT1G09640	9.60885	8.93756	8.97515	9.35352	9.61179	9.72425	9.80207	9.56179	9.69689	9.49324	9.26513	8.91951	9.0612	9.39074	8.90127	9.88595
AT1G09645	6.90543	6.67364	7.07595	6.79524	6.80909	7.6857	7.08617	7.045	7.75215	7.32995	7.34339	6.30881	6.6078	6.14226	6.51068	7.39103
AT1G09650	5.0746	4.97794	4.99572	4.7234	6.33287	4.70325	5.57764	5.36655	4.88253	4.72392	4.60412	5.32444	4.75605	5.70968	4.78647	5.31444
AT1G09660	6.83505	6.98462	6.70619	6.92711	7.36005	6.20123	6.78431	7.02453	5.87019	6.76742	6.18234	7.70235	5.75602	6.95943	7.27661	5.91939
AT1G09665	5.0435	4.23604	3.68563	4.76666	4.36336	4.51349	4.20705	4.69071	4.88908	5.17651	3.77877	4.92062	4.43203	5.03278	4.57708	4.91388
AT1G09680	4.56863	4.53519	4.58476	4.24974	4.77369	4.74029	4.64618	4.38613	4.51515	4.85649	4.60311	5.17335	4.67793	4.79581	4.54327	4.72938
AT1G09700	5.87196	5.50565	5.43862	6.07921	5.86286	5.59634	5.99507	5.97081	4.97329	5.84635	5.52137	5.69762	5.2436	6.10586	5.39987	6.01048
AT1G09710	4.70571	4.48877	4.98994	4.98114	4.90062	5.00358	5.96436	5.38026	4.74952	5.19745	4.74401	4.55851	4.89828	5.25896	4.58369	5.17975
AT1G09720	3.7751	4.0437	3.76496	3.5611	3.54794	3.39721	3.52655	3.83117	3.78352	3.45541	3.78055	3.86016	3.72167	3.76618	3.85942	3.79614
AT1G09730	5.42495	5.64974	5.23891	5.29787	5.82186	5.71946	6.05396	5.71687	4.92687	4.90062	4.74622	5.14179	5.04995	5.61748	4.86342	5.98337
AT1G09740	7.08588	5.21371	6.49467	6.08748	4.70425	8.01831	6.91268	6.53977	8.80298	8.85175	8.15518	6.52575	7.06635	6.35373	6.88934	8.0736
AT1G09750	7.6151	7.02367	7.17402	7.94573	7.66946	6.61194	7.01778	7.12632	5.84062	7.08382	6.24795	8.32518	7.03047	8.39098	8.33758	6.96713
AT1G09760	7.21037	6.42243	6.46513	7.4159	7.41941	6.62463	6.61803	6.89165	6.24421	7.10369	6.9181	7.06595	6.24722	7.03171	7.0608	7.23171
AT1G09770	5.58072	6.03132	5.56361	6.01045	6.5065	5.80311	6.6778	6.02845	4.80594	5.31032	4.68067	5.52222	5.13941	6.18652	5.26717	6.00959
AT1G09780	8.99109	8.96844	9.28894	9.37026	7.75319	9.06976	7.84272	8.09006	9.06643	9.0466	8.71187	8.39611	9.0068	9.05954	8.34153	8.20092
AT1G09790	4.27243	4.37557	4.4013	4.26135	4.75281	4.35082	4.66721	4.84393	4.39212	4.4097	4.50272	5.035	4.32046	4.95604	4.76131	4.15621
AT1G09795	8.35877	7.64728	7.12114	7.8062	8.15189	7.58589	7.74986	7.91386	7.06464	7.07153	7.01819	8.33866	7.20693	7.72859	7.61707	7.17111
AT1G09800	5.04305	5.3162	4.65888	5.01163	5.54588	4.38493	4.77211	5.40018	4.73409	4.59453	4.85688	5.39685	4.79777	5.44588	5.16399	4.91521
AT1G09810	5.34118	4.85793	4.95606	5.97248	5.06797	6.42654	6.15245	6.00989	5.90149	5.90533	5.09981	5.3372	4.61275	5.55727	5.52247	6.00094
AT1G09812	3.73875	3.89199	4.03212	3.70109	5.17974	4.07282	4.43125	4.17625	4.18099	4.37734	4.76397	4.52149	3.96673	4.22118	4.07843	4.66727
AT1G09815	9.14882	8.98039	9.15291	8.56603	8.81795	9.00688	8.94742	8.61753	9.72525	8.83717	9.11873	8.30216	8.93497	8.86995	8.42885	9.1437
AT1G09820	4.13433	3.9276	4.35231	4.31742	4.39199	4.0406	4.37669	4.234	4.14378	3.81998	4.00603	4.3281	4.10988	4.50632	4.35824	4.24774
AT1G09830	6.0114	5.77229	6.25253	6.215	6.10962	5.91991	5.7739	5.74978	6.26624	6.31691	6.35323	6.52033	5.9401	6.32169	6.50093	5.67246
AT1G09840	5.77057	6.22621	6.015	6.1305	5.9934	6.11	6.26612	6.41426	5.63857	6.09266	6.35196	6.21338	5.5551	5.59304	5.67579	5.98279
AT1G09850	7.51853	7.18007	6.96357	7.24248	6.94037	7.28277	6.28316	6.50342	6.96125	6.90184	7.37558	7.34329	7.13554	6.88548	7.45091	6.44078
AT1G09860	4.74512	5.13211	5.16923	4.60567	4.97799	4.76227	4.69023	4.92175	5.17343	4.83862	4.83082	5.18207	5.03773	5.31842	5.04451	4.69519
AT1G09870	7.22824	7.22546	7.21823	7.30452	7.30474	7.1952	6.69036	7.08429	7.27857	7.58093	7.06918	7.13543	7.3524	6.91954	7.34115	7.11273
AT1G09880	4.27518	4.38206	4.28526	4.6612	4.00064	4.05014	3.88703	4.2038	4.1635	3.64722	3.54398	4.01139	4.02913	4.48239	3.50477	3.73221
AT1G09890	4.09742	4.80755	4.21274	4.47161	4.05614	3.98211	3.95604	4.32489	4.20386	3.78806	3.99122	4.27198	4.16837	4.73252	4.18004	4.04181
AT1G09900	5.29126	4.41271	4.89525	5.65142	5.3232	4.86563	5.03616	5.38905	4.3159	5.90323	5.62234	5.93661	4.85859	5.87917	5.66101	5.43436
AT1G09910	4.46697	4.95205	4.68943	5.28461	5.14193	4.6798	4.85872	4.85741	4.39446	4.55144	4.36834	5.10543	4.74523	4.78287	4.84159	5.17555
AT1G09920	8.5681	8.31359	8.66526	8.20732	8.12566	8.79395	8.26149	8.58758	9.14561	9.242	9.2109	8.008	8.58824	8.13213	8.22418	8.77455
AT1G09930	4.55528	4.59517	4.47053	4.75935	4.94936	4.87215	4.45706	4.89531	5.56588	5.01652	5.3043	4.78553	5.02781	4.74147	5.16157	4.64801
AT1G09932	5.44754	5.61508	5.55024	5.6716	3.99348	7.96703	4.09244	4.08963	8.39059	5.97989	6.56888	5.95058	7.54534	4.41904	6.15134	6.43109
AT1G09935	3.92364	3.87884	3.75801	3.76753	3.65436	4.34993	3.97859	3.39255	5.09583	4.00127	4.64655	3.96339	4.3135	4.30813	4.03862	4.02933
AT1G09940	7.20309	6.80955	7.17061	7.51379	6.76615	6.72873	6.43272	6.27233	7.07551	5.39289	5.69203	7.57749	7.27689	6.98384	7.61085	6.8969
AT1G09950	5.9178	6.86238	5.46951	5.84647	7.87965	4.38953	4.50808	5.00684	4.25992	3.90976	4.17049	7.45759	5.72011	5.09765	8.31091	4.12759
AT1G09960	5.60969	5.03552	5.10195	5.80247	5.64927	5.11235	5.50025	5.4949	5.15803	5.37259	5.22114	5.42126	5.56723	6.10594	5.53329	5.46014
AT1G09970	7.38117	7.76678	7.99393	7.7941	7.10317	7.53047	7.65223	7.45118	7.72683	6.95187	6.53951	7.04857	8.01619	7.80675	7.14741	7.32402
AT1G09980	5.25448	5.42089	5.27286	5.23052	4.91683	5.03108	5.04787	5.08871	4.84041	4.90544	4.62077	4.71662	4.88417	5.33678	4.44509	4.96933
AT1G10000	4.67105	4.3394	4.41821	4.42449	4.51114	4.38008	3.94195	4.5528	4.50718	4.38968	4.63547	4.87765	5.19368	4.68648	4.69923	4.42176
AT1G10010	4.28192	4.59764	4.23224	4.0208	4.41146	4.10238	4.18393	4.26908	4.61158	4.46113	4.23739	4.23104	4.6216	4.14264	4.28985	4.37069
AT1G10020	5.77719	6.07851	6.03238	5.11309	6.93849	5.86716	5.87427	5.97571	5.68272	6.40377	6.04784	5.79983	5.98909	6.25579	5.81418	6.14906
AT1G10030	7.88507	7.07651	7.22432	7.78401	8.16459	7.14098	7.31109	7.39451	6.80854	7.33101	7.44424	7.21735	7.44808	7.65678	8.28149	7.31558
AT1G10040	5.07134	4.73322	4.13211	4.90955	3.89684	5.22252	3.66591	3.76067	6.62058	3.88771	3.88824	5.01282	4.58264	4.42496	4.60931	6.57436
AT1G10050	5.48028	5.27737	5.48374	5.34845	5.25916	5.43046	5.66119	5.09159	5.68334	4.98106	4.50986	4.88842	5.2616	5.71802	5.05868	5.61063
AT1G10060	8.59316	8.01068	7.725	8.04608	7.81454	8.04219	7.63294	7.81376	6.9081	9.0187	7.91026	7.43279	8.29691	7.9552	7.28139	8.08865
AT1G10070	6.61424	5.49005	6.0462	4.79367	7.77073	8.64461	8.60863	9.35334	8.9426	9.23558	8.16601	3.8905	6.14857	6.94446	4.18189	10.2986
AT1G10090	6.98177	7.67513	7.7516	6.80407	6.80497	6.59755	6.03145	6.4794	6.15041	6.53608	7.0278	6.95815	8.0489	6.90273	6.71775	6.27071
AT1G10095	4.72476	4.62752	4.95043	4.53682	5.30419	4.83062	5.28137	4.95759	4.19465	4.90234	4.9894	4.50398	4.89349	5.12247	4.59932	5.3316
AT1G10100	6.23483	6.1705	6.06548	6.46171	6.64366	6.09227	5.88979	6.47745	5.8284	6.03803	6.34379	6.29901	6.25117	5.81513	6.44474	6.10643
AT1G10110	5.49145	5.32698	5.60325	5.9044	5.66869	5.62881	5.57171	5.41516	5.9914	6.49001	6.17216	5.32907	5.12152	5.78444	5.76952	6.01608
AT1G10120	5.33619	5.46504	5.09761	5.45927	5.86524	4.80903	5.14227	5.20832	4.42695	5.63536	5.3647	5.15433	4.72856	5.53556	5.43343	5.12125
AT1G10130	5.16809	5.32589	4.75946	5.55058	5.72957	6.0767	5.8104	5.72003	5.51685	5.76316	5.39682	5.40182	5.16854	5.43099	5.10333	5.85528
AT1G10140	9.28393	9.17738	9.95465	8.26336	9.63444	9.94011	10.6235	10.2694	11.1465	10.5645	9.87766	7.70308	9.91954	9.23168	8.79873	11.2522
AT1G10150	7.10682	7.04198	7.097	6.50239	7.32286	7.80383	7.77144	7.40678	9.00507	9.03835	8.67375	5.95821	7.85214	7.00427	6.60365	8.7735
AT1G10155	5.40147	4.74013	4.88149	4.77911	4.95143	5.83062	4.69504	5.70706	5.66104	6.47096	7.40081	5.43777	4.72947	4.67353	3.94402	5.7283
AT1G10160	4.90116	4.88256	4.89411	4.68282	4.79583	4.96688	4.95362	5.10977	5.18878	4.71979	4.71187	5.28331	5.25724	4.91729	4.96995	4.78405
AT1G10170	6.32321	6.51026	5.86804	5.60876	6.38162	6.27717	6.53714	5.91454	7.41391	5.70268	5.1733	6.52968	5.74265	6.10438	5.43889	6.68014
AT1G10180	5.28518	5.16153	4.885	5.77446	6.01022	4.97386	5.90725	5.22468	4.22567	5.05771	4.38994	5.49869	4.22655	5.86515	5.13531	5.5149
AT1G10190	4.64252	4.70283	3.41788	4.36243	4.42852	3.34111	3.54934	3.42932	4.21382	4.02807	4.10611	4.7444	4.56757	4.53222	3.66554	4.14055
AT1G10200	9.4694	9.80243	8.36079	9.26194	9.99696	9.2247	9.57448	9.79738	9.1562	10.1487	9.1748	9.81715	8.38103	8.42489	9.27821	9.36017
AT1G10210	5.10597	5.30838	5.09832	4.8215	5.80755	5.91518	6.31379	5.85198	5.71426	6.8677	6.51294	5.06899	4.88675	5.26339	4.97862	6.76767
AT1G10220	4.25402	4.09807	4.31935	4.14614	4.31817	4.16268	4.46326	4.00456	5.0008	4.59236	4.97514	4.60394	5.30435	4.34752	4.4656	4.54823
AT1G10230	6.15382	6.68822	6.67587	6.20297	6.99075	5.63895	6.23269	6.56876	6.18601	6.81631	7.11009	5.26006	5.72	6.9498	5.8613	6.43929
AT1G10240	4.3205	5.05186	4.33844	4.90335	5.60886	4.35398	5.35129	4.82543	4.05513	4.21555	4.26998	4.62103	4.45618	5.26397	4.70294	5.27785
AT1G10270	5.27863	5.06016	5.42507	5.21698	5.41295	5.58437	5.59513	5.32473	5.55961	5.59613	5.32934	5.03569	5.21547	5.65592	5.09705	5.52226
AT1G10280	4.29776	4.34564	3.94042	3.92778	4.1847	4.22405	4.65027	4.57393	4.04511	4.66097	5.43911	3.85693	4.13257	4.18012	4.1103	4.24899
AT1G10290	6.62952	6.84463	6.30026	6.37271	6.6705	6.80633	6.92384	6.4328	5.90414	5.86896	5.68772	6.47568	6.11189	6.46951	6.02004	6.83328
AT1G10300	3.68256	3.75881	3.89646	3.79109	3.84095	3.89335	3.81736	4.14093	3.87065	3.85723	3.89841	4.33291	4.17599	3.98792	3.73643	3.70114
AT1G10310	7.515	7.435	7.32045	7.59642	7.91931	7.26943	7.54303	7.4407	7.21172	7.36323	7.21887	7.70726	6.85962	7.47085	7.71321	6.54019
AT1G10320	4.05624	4.4006	3.88922	4.01171	4.48826	4.36762	5.05581	4.65388	3.63721	4.68873	3.93514	4.60511	3.5118	4.51144	3.93202	4.80915
AT1G10330	4.0572	4.32817	4.26183	3.93175	4.2621	4.17496	4.21607	4.63882	4.1558	4.46526	4.4137	4.39451	4.66882	4.33173	4.22039	4.45803
AT1G10340	6.28902	5.76655	6.84661	7.14604	5.53051	8.02305	6.91065	6.81851	7.6034	6.44381	6.78405	7.01873	6.84676	6.26856	7.39341	7.63817
AT1G10350	6.2257	6.68443	6.49928	6.08034	7.272	6.39198	6.82215	6.60542	5.71184	6.5047	6.8698	6.20704	6.06778	6.45949	6.84505	6.89598
AT1G10360	8.82035	8.59948	9.0969	8.4238	8.63407	7.74348	8.11409	8.15934	7.06279	6.64647	7.48102	8.88168	8.63074	8.70786	9.17668	7.94291
AT1G10370	12.2103	11.4721	12.3903	11.3027	11.5329	11.8637	12.1982	11.9092	12.2839	11.3178	11.8228	10.8223	12.6379	12.0939	10.8564	12.026
AT1G10380	5.52457	6.44136	6.32175	6.7037	6.59045	5.60644	6.90522	6.69392	5.84072	6.6403	6.99658	6.09353	6.567	6.94408	6.37473	5.69484
AT1G10385	4.22164	4.28604	4.17077	4.26226	4.36062	4.2296	4.15743	4.27466	4.23869	4.12801	4.41687	4.22263	4.43563	4.16067	4.36075	4.03972
AT1G10390	6.36537	6.40054	6.28125	5.95699	6.11772	6.27962	6.40024	5.98316	5.72968	6.12075	5.68999	6.14746	5.87838	6.34657	5.63468	6.22422
AT1G10400	4.54653	4.5004	4.23255	4.31215	4.36893	5.45504	4.36419	4.50179	6.01537	4.60937	5.30461	4.71682	4.97493	4.4236	4.50927	4.76003
AT1G10410	8.40832	7.88793	8.3105	8.46978	7.57108	9.09371	7.678	7.678	9.93286	9.85161	9.90599	8.08116	8.89417	7.36383	7.26566	8.52212
AT1G10417	4.18775	3.90103	4.48172	3.99307	4.02343	4.24816	4.04983	4.04742	4.14126	3.95	4.42871	3.95747	4.26959	4.05288	4.59911	4.27043
AT1G10419	4.29272	4.04707	4.27582	3.88295	3.69774	3.8892	4.12622	4.10473	3.86411	3.8634	3.70868	3.69654	3.65841	4.57814	3.54635	3.70254
AT1G10430	7.26158	6.85868	7.20693	7.16276	7.08076	7.48391	7.39231	7.21601	7.98806	8.06278	7.95118	7.01496	7.25562	7.2103	7.01593	7.39267
AT1G10450	4.80158	4.65717	4.84994	4.53369	4.65836	4.90677	5.20509	4.57573	4.35746	4.30771	4.27258	4.42434	4.25861	4.73134	4.10295	5.11055
AT1G10455	3.88588	4.42022	3.06163	3.67335	3.30024	4.29978	3.97083	3.55656	3.46473	3.51199	3.77822	3.63954	4.27457	3.58405	3.9235	3.6512
AT1G10460	5.74572	5.73699	6.08437	5.89274	5.95428	5.92881	5.89299	6.62289	6.06906	6.0948	6.10899	5.93962	6.14374	5.99775	5.79476	6.15196
AT1G10470	8.68088	9.00002	9.607	7.55534	8.5064	7.37606	7.22021	8.02067	8.57385	8.03534	8.74129	8.42081	9.08804	8.87681	8.90628	7.72392
AT1G10480	4.43918	4.47024	4.6882	3.58433	4.10438	4.01399	4.31216	4.84473	4.49926	4.80145	4.46566	4.18982	4.6145	4.09457	4.2202	4.13693
AT1G10490	5.29383	5.48042	4.91673	5.48444	5.75635	4.89804	5.32396	5.12331	4.89816	5.27077	5.04449	5.61882	4.81234	5.44634	5.36883	5.66595
AT1G10500	10.3125	10.3073	10.7792	10.4872	9.76623	9.98089	10.4116	10.2641	10.6255	10.6035	10.4524	10.2461	10.4549	10.1131	10.5449	9.95908
AT1G10510	6.9137	6.19498	6.69484	7.02476	6.82921	6.64601	6.72742	6.64631	6.52677	6.59439	6.55789	6.90371	6.7999	7.03205	6.55653	6.49948
AT1G10520	4.41169	3.8386	4.10389	4.0587	4.37294	3.9674	3.81421	4.10047	3.9049	4.21571	4.26834	4.29889	4.19062	4.47456	4.08108	3.98941
AT1G10522	8.50504	6.89864	7.04316	7.92365	8.80553	7.26569	7.62619	8.01585	6.46664	6.96139	7.80001	8.44947	7.07354	8.26547	8.23468	7.26631
AT1G10530	4.60517	4.61934	4.7258	4.36222	4.33635	4.64038	4.64674	4.09393	4.12621	4.31612	4.90743	4.31376	5.0074	4.32431	4.7619	4.30834
AT1G10538	2.30711	2.3955	2.17314	2.67105	2.31522	2.89943	1.89969	2.53253	2.65091	2.58321	2.49456	2.43333	4.58663	2.86015	2.71784	2.58908
AT1G10540	5.10056	5.6774	4.88285	4.73993	5.93841	4.09195	4.88222	4.54107	4.04428	4.31311	4.4205	4.04057	4.13379	5.18788	4.27041	4.43757
AT1G10550	5.95833	5.88657	6.54656	5.78135	5.25435	6.55937	5.27149	6.2296	6.38386	7.65564	7.25289	6.13188	6.06135	5.48003	5.97468	5.85394
AT1G10560	4.63963	5.60867	4.752	4.02729	4.97198	4.54588	4.89846	4.67547	4.38903	5.08431	4.68209	4.21271	4.70539	4.56237	4.62028	4.57223
AT1G10570	6.28514	6.71027	5.89706	6.03511	6.46837	6.14778	6.55277	6.37335	5.46574	6.06957	5.56225	6.25496	5.25069	6.59603	6.00662	6.21308
AT1G10580	6.92683	7.27616	7.54608	7.47754	6.42893	8.07546	6.39157	6.56068	7.4509	6.28201	5.35347	6.20776	7.25117	7.78167	5.74944	7.22855
AT1G10585	11.5484	10.2742	11.6109	9.91901	9.32201	10.9859	11.0373	10.7725	11.5786	10.1115	10.6097	8.88834	11.4117	10.9691	9.00522	11.3728
AT1G10586	4.0595	4.65934	3.57809	3.68922	5.18114	4.37196	4.21685	3.66842	7.5371	7.16704	8.21652	4.18672	4.77175	3.78278	4.08733	3.85454
AT1G10588	3.76155	3.06525	2.18547	3.63551	3.05239	3.81323	2.62158	3.93148	3.25675	3.29847	4.81126	2.81681	3.32067	3.76461	3.22654	2.98217
AT1G10590	11.4218	11.1463	11.0185	10.7554	11.1782	11.2425	11.2868	11.1379	11.3268	11.1638	11.0564	10.8834	10.9266	10.8555	10.711	11.4513
AT1G10600	5.61236	4.72011	5.27504	5.42406	5.45591	5.92351	6.18756	6.0991	5.39112	5.69941	5.34004	5.25047	5.50117	5.1985	5.4673	5.50108
AT1G10610	4.06707	3.93259	4.37402	4.23757	4.00879	4.52963	4.40321	4.03165	3.93548	4.45002	4.28397	4.94749	3.97164	4.03886	4.34748	4.11395
AT1G10620	4.92024	4.78529	4.7246	4.85574	4.50238	4.54247	4.8801	4.80271	5.19745	4.60104	5.28859	4.90392	4.84275	4.73854	4.83166	4.60105
AT1G10630	10.6418	10.9724	10.076	10.1495	11.0061	10.4944	10.6863	10.6153	10.5666	10.2272	10.2136	10.1094	10.0186	10.1519	9.90864	10.6901
AT1G10640	4.76368	5.45428	5.00023	6.43422	5.75454	3.82643	4.51239	4.27199	3.69538	5.66781	5.59452	5.6343	4.3677	5.81894	6.51661	3.76661
AT1G10650	8.15293	8.66349	8.25573	7.93635	8.33224	7.45558	7.90179	7.98511	7.86011	7.47224	7.55822	7.9245	8.16572	7.79648	8.14145	7.69556
AT1G10657	6.02153	6.38022	5.35601	6.62191	6.30335	4.6335	3.7665	4.54611	3.7732	4.54088	4.70822	6.63354	5.33643	5.91838	7.16051	3.85532
AT1G10660	6.47502	5.72227	6.27035	6.49108	6.39242	6.90417	6.58144	6.84324	6.68009	6.81788	7.06133	6.49078	6.6649	6.34003	6.81678	6.9358
AT1G10670	10.1147	10.5181	9.73672	10.1567	10.2711	9.33649	9.93006	9.85112	8.80171	9.17731	9.22155	9.89037	9.65881	9.78176	9.82159	9.86642
AT1G10680	4.56122	4.46675	4.65103	4.38965	4.6752	4.42996	4.27623	4.66467	4.90973	4.60512	4.57395	4.70159	4.68283	4.53988	4.64826	4.35167
AT1G10682	6.58678	6.90498	7.01612	7.16482	7.50116	6.28331	6.87563	7.60015	7.54725	8.75676	7.57749	6.40102	6.82167	7.28181	7.26596	6.70115
AT1G10690	4.65013	4.52227	5.15938	5.05325	5.3046	4.75816	5.02827	5.23777	5.1819	6.90972	5.8658	5.22813	5.11817	5.31833	5.62101	4.99714
AT1G10700	7.51519	6.91949	7.60195	7.17002	7.098	8.50708	7.96689	7.52526	8.42524	7.45133	8.01856	7.05115	7.95827	7.76024	7.44662	7.9119
AT1G10705	6.00144	5.35594	5.48975	4.60406	5.34537	4.92125	5.34893	4.88961	5.19865	4.91417	5.07076	4.25824	5.71802	5.37898	4.99909	4.60583
AT1G10710	4.42068	4.23012	3.80674	4.18812	4.49956	3.64124	4.02713	4.28552	4.09111	4.6858	3.85532	4.58405	4.37856	3.9166	4.34149	3.96648
AT1G10717	7.46546	6.40104	7.2559	6.45311	6.50462	6.73215	6.32458	6.49953	7.34101	6.17951	6.06409	6.64519	6.92122	6.90561	6.76814	6.84923
AT1G10720	6.42335	6.46803	7.03184	5.69323	6.04414	6.11547	5.7481	5.96391	6.3643	6.14718	6.62279	5.73353	6.85575	6.13554	5.97257	5.99977
AT1G10730	4.21124	3.7106	3.7882	4.46433	4.13229	4.94083	4.55061	4.25751	4.69862	4.45743	4.55621	4.33968	4.16361	3.7392	4.15685	4.854
AT1G10740	6.01153	6.48042	6.66157	6.33941	6.92766	6.05633	6.73503	6.79729	6.62399	6.6377	6.5482	6.45616	6.29891	6.32395	6.45835	6.7986
AT1G10745	5.02377	4.95884	4.01677	4.46487	4.14749	4.20026	3.86474	3.78062	4.76978	3.56817	4.13834	4.56631	3.79863	4.51861	3.81503	3.9819
AT1G10747	4.14745	3.69143	3.88139	3.96918	3.52307	4.39996	3.5104	4.74639	4.23297	4.35711	4.24123	4.60118	4.49699	3.11063	4.59185	3.28617
AT1G10750	4.32175	4.76447	4.13198	4.33283	4.00597	4.28749	4.45982	4.40981	4.6545	4.56778	4.79312	4.24102	4.50565	4.84443	4.29172	4.36403
AT1G10760	6.87526	6.86978	5.75516	6.69489	6.30293	6.98598	6.49732	6.66328	5.12379	6.46814	4.99551	7.82536	5.39981	5.56774	5.81604	5.91474
AT1G10770	7.6411	6.67239	8.02666	8.05929	8.41604	7.46582	8.8064	8.28065	5.16398	5.97382	6.60811	6.71724	7.98029	6.5667	7.41692	5.11926
AT1G10780	4.97889	4.60718	4.14349	5.20314	5.72784	4.32329	4.57624	5.10561	3.85686	4.58221	4.71842	4.64478	3.98281	5.15967	5.01321	4.96018
AT1G10790	4.46944	4.64066	4.64296	4.28229	4.59086	3.98997	4.19429	4.40711	4.73295	4.48669	5.00324	4.8129	4.70651	4.50192	4.61877	4.57314
AT1G10800	4.44144	4.2235	4.84103	4.59369	4.31014	4.27777	4.95709	4.56929	4.76235	4.98183	4.80401	4.96634	4.94083	4.87943	5.22431	5.03718
AT1G10810	4.9347	4.26496	4.05368	4.3077	4.47002	3.89583	4.82995	4.18009	4.19814	3.85432	3.87293	4.51612	4.42457	4.1135	3.92947	3.79562
AT1G10820	5.18685	5.05807	4.75018	5.39163	5.13136	4.71149	5.81781	4.98418	3.91466	5.77428	5.53745	5.37079	4.25448	5.37848	5.23539	5.70523
AT1G10830	7.73211	7.07865	7.66484	7.49342	6.99392	6.98107	7.17737	7.35069	6.7299	6.88758	7.02083	7.60743	7.52281	7.60429	7.85902	6.5163
AT1G10840	9.53982	9.09949	9.23233	9.38299	10.0525	9.37528	9.86743	9.87192	9.61211	10.1001	9.67571	9.46238	9.14019	9.66368	9.39941	9.5893
AT1G10850	4.99787	5.5131	4.82476	5.68912	5.87749	4.98671	5.51366	5.24116	4.7068	5.2523	5.16708	5.25651	4.5019	5.58617	5.24942	5.01015
AT1G10865	8.7839	8.12563	8.46153	7.25908	8.53322	8.75736	8.75415	8.83768	8.78844	8.70575	8.78514	7.5157	8.38119	7.51103	7.83771	8.64367
AT1G10870	5.56822	5.9149	5.10529	5.54329	5.95091	5.28317	5.57039	5.36527	4.67245	5.23689	4.95805	5.58282	5.04877	5.48053	5.29365	5.52515
AT1G10880	4.64942	4.84553	4.75008	4.6808	4.58811	4.53898	4.44496	4.91006	4.94011	4.56058	4.92908	4.98878	5.14044	4.534	4.66549	4.56033
AT1G10890	6.77303	6.9258	6.28289	6.07246	6.36887	6.47942	6.61045	6.68175	6.07622	5.68371	5.66264	6.61924	6.07375	5.99356	5.90468	6.58852
AT1G10900	4.57215	5.13346	5.07531	5.19822	4.70912	4.77001	5.6072	5.01631	4.71584	5.01773	4.78192	4.80652	4.62509	4.79831	5.27247	4.67382
AT1G10910	5.7429	5.24254	5.33566	5.6488	5.58767	5.26031	5.50175	5.58054	4.6206	5.73757	5.33226	5.98837	5.54635	5.78013	5.78333	5.18037
AT1G10920	5.80354	4.40876	5.3608	5.80032	5.35374	6.69143	6.11457	6.15987	6.15431	5.60193	5.22697	5.65435	5.22109	5.75499	5.72429	6.47839
AT1G10930	4.55385	4.75592	3.6913	4.55536	4.49619	4.33864	4.10571	4.14119	3.46817	3.86712	3.72943	5.02772	3.99751	5.05237	4.34542	3.93839
AT1G10940	8.20078	8.28676	8.22861	8.20292	8.03093	8.07664	7.87986	8.0667	8.25889	8.26923	8.17404	8.17992	8.25535	7.84796	8.21569	7.84643
AT1G10950	8.84578	8.90983	8.53051	8.66097	9.12643	8.95798	8.92332	8.87151	8.54721	9.08871	8.70036	8.66298	8.54883	8.74901	8.56235	9.02937
AT1G10960	11.315	10.6114	12.1988	11.5341	10.737	10.1364	10.8056	10.413	10.3371	10.7229	10.9694	11.4699	12.0073	12.0223	11.9845	10.1835
AT1G10970	4.83359	4.79198	4.3135	4.75609	5.15923	4.10387	4.93656	4.64584	4.06348	5.06682	4.63542	4.79754	4.259	4.63486	4.46282	4.99236
AT1G10980	5.42208	4.91285	4.71902	5.74529	5.61303	3.92313	4.50084	4.70845	4.17636	4.23482	4.31608	5.17434	4.31995	5.50846	4.91444	4.66751
AT1G10990	4.94666	4.71552	4.96112	4.75173	4.35314	6.90754	5.21173	5.20245	7.29823	5.5629	5.09449	5.05727	5.12995	5.12728	5.32859	6.19844
AT1G11000	5.14638	6.04742	5.09025	5.52631	5.83623	4.17238	4.83774	4.79112	3.99676	3.97656	4.05517	5.32478	4.66833	4.96744	5.16645	4.68383
AT1G11020	6.93225	6.97646	6.91636	7.02148	7.06166	6.9093	7.29801	6.9141	7.32451	7.03113	7.16677	6.48641	6.6682	6.74195	6.62591	7.26083
AT1G11040	4.39188	4.32456	4.44273	4.59858	4.36552	3.96774	4.59432	4.2964	4.435	3.94829	4.44987	4.57203	4.64478	4.44135	4.83635	4.05017
AT1G11050	5.41907	4.82887	5.51269	5.82469	5.05092	6.22845	6.08698	5.85127	6.65966	5.7312	5.91344	4.85248	5.38462	5.34541	6.13572	5.45909
AT1G11055	4.47642	5.6628	4.89719	4.40573	5.3148	5.20835	4.78981	5.26093	5.04138	5.34072	5.51684	4.72618	4.74409	4.40076	4.08455	4.19166
AT1G11060	4.80722	4.76008	5.06642	5.0311	4.63095	5.20831	5.07558	4.83788	4.94559	5.17408	4.92614	4.57429	4.77022	5.16486	4.73614	5.25785
AT1G11070	4.57003	5.07392	4.65456	4.69962	4.45273	4.529	4.4248	4.22546	5.07548	4.09592	4.54758	5.24566	4.77521	4.87204	4.43298	4.1832
AT1G11080	3.48581	4.17311	4.04797	3.48823	4.21194	3.53004	4.88819	5.04139	3.98811	3.63331	3.38238	3.89988	3.62107	4.01925	3.795	3.5463
AT1G11090	6.17669	5.26016	6.07713	6.26833	5.66612	6.1111	5.75638	6.07677	5.85365	7.15449	7.04197	6.14979	5.89794	5.90719	6.7232	6.07782
AT1G11100	4.50068	4.7539	4.47156	3.99556	4.35423	4.62857	4.59699	4.30214	4.71113	4.1875	4.49753	4.43009	4.80728	4.12709	4.41724	4.74256
AT1G11110	3.66782	3.82704	3.2918	3.16697	3.74773	3.77188	3.62399	3.28504	3.40906	3.29609	4.42132	2.78215	3.61296	2.98586	3.53299	3.44774
AT1G11112	2.82184	3.19861	4.47685	3.42578	3.73994	3.5143	2.91804	3.79258	3.80865	3.75038	3.36181	2.86534	3.80095	3.38691	2.94899	2.928
AT1G11120	5.20196	5.7717	5.20497	5.50951	6.26645	4.29386	4.65327	5.23833	4.74966	5.55402	5.20574	4.96021	5.03595	5.64502	5.56865	4.79713
AT1G11130	5.39803	5.26869	4.89186	5.59121	5.559	4.33178	4.93718	4.87098	4.22188	4.98436	4.51337	5.63428	4.6907	5.3185	5.5952	4.68686
AT1G11145	2.73039	4.26764	3.76513	3.24949	3.2862	2.76836	3.17856	2.70257	3.80793	3.02023	3.53311	3.43329	3.35224	3.09341	3.6886	3.18213
AT1G11150	4.16041	4.144	4.24992	4.11637	4.01279	3.42132	3.8646	4.07785	4.1891	3.69037	4.50162	4.96152	4.36227	3.81146	4.04479	3.90371
AT1G11160	3.96233	3.65915	3.75213	4.06659	4.0381	3.61702	3.78244	3.93515	3.91965	3.44794	3.98079	4.17815	3.79275	3.96763	4.04707	3.71082
AT1G11170	3.75509	3.69137	3.78627	3.60914	3.41273	3.3488	3.74822	3.68861	4.36632	4.04384	4.49103	3.94676	3.94409	3.41661	3.44999	3.14669
AT1G11175	6.76665	6.83878	7.00644	5.94914	7.5694	7.29623	7.94014	7.74704	7.64204	8.03644	7.41524	6.58497	7.07797	6.74158	6.34267	7.91266
AT1G11180	7.13025	6.50525	6.47102	6.13207	6.93167	6.67669	6.95926	7.02222	6.85048	6.38707	6.65184	6.94267	6.75188	6.44698	6.72852	6.48202
AT1G11185	4.96099	6.13775	4.47733	5.50566	6.71914	4.58157	5.34469	7.3103	4.66895	4.14681	4.16041	4.14254	4.76683	4.6273	6.66876	4.29652
AT1G11190	4.50549	4.37675	5.43629	6.16469	3.9936	4.32088	4.25159	4.67794	4.65779	5.59263	5.14079	4.50331	5.23795	5.43163	5.48129	3.81817
AT1G11200	6.52048	6.18058	6.58191	7.06402	6.33191	7.27936	6.88815	6.63412	7.86543	6.82847	6.93965	6.36656	7.1613	6.49059	7.49148	6.63398
AT1G11210	8.79698	7.87467	9.31016	10.6363	7.85433	10.0992	9.08679	9.84	9.42809	10.4803	10.6933	8.5296	10.4141	9.31941	9.39831	7.33442
AT1G11220	4.46361	3.94461	4.01362	4.41017	4.34747	4.29662	3.70308	4.41484	4.28041	5.30576	5.81124	4.11896	4.443	4.35992	4.58471	4.35492
AT1G11230	4.50705	4.45031	4.28456	4.26023	3.80964	4.29377	4.18907	4.47287	4.32593	4.28208	5.0369	4.43917	4.78002	4.19805	4.2691	4.07688
AT1G11240	8.10216	7.75368	7.284	7.37568	8.41214	7.87157	8.48169	8.27704	7.64433	7.89856	7.76892	7.3897	7.35095	7.80334	7.16876	8.21375
AT1G11250	4.35998	5.12498	4.80984	4.57278	4.2689	4.66658	5.22497	4.91451	4.75089	4.63263	4.7344	4.25569	5.10267	5.38018	4.69569	4.56037
AT1G11260	10.6615	10.2294	10.7061	10.2992	10.4283	11.1009	10.997	11.3139	10.8087	11.2157	10.3391	10.0859	10.8177	10.89	10.4184	11.6103
AT1G11270	4.049	4.37281	4.94011	4.82347	5.19972	5.35935	5.68605	4.96362	5.10139	4.34678	4.84241	4.8511	4.88296	4.80413	4.91131	4.70053
AT1G11280	6.34789	6.50025	6.12405	6.20756	6.77325	4.86311	5.5598	6.29263	4.92694	5.63405	5.14068	5.95421	6.35713	6.77354	5.74958	5.59892
AT1G11290	4.51355	4.31876	4.26473	4.04996	4.76188	4.43611	4.51509	4.33737	4.319	4.35773	3.97559	4.88626	4.35586	4.69018	4.6017	4.58504
AT1G11300	5.4428	5.27057	4.55924	4.68932	4.60334	5.32175	5.08599	4.32396	4.60083	4.39398	4.62175	4.96421	5.22116	5.02218	4.6733	5.55227
AT1G11310	7.08107	5.80395	6.45469	7.83657	6.04894	7.93674	7.37884	7.16204	7.92923	6.68085	6.30975	7.50095	6.74114	6.78971	7.48914	7.39224
AT1G11320	4.64729	4.98535	5.01605	4.77893	5.58922	5.03291	5.307	5.26103	4.94343	5.02366	4.7935	4.96979	5.21398	5.60752	4.98184	4.86246
AT1G11330	5.11468	5.56695	5.28156	5.29087	5.32542	5.66683	5.7607	5.10821	5.0335	4.6222	4.51905	4.90444	5.10891	5.27515	5.32355	5.22779
AT1G11340	4.37694	5.11665	4.11435	4.36823	4.1713	4.44824	4.49757	4.24158	4.17755	4.294	4.37409	4.67534	4.37212	4.0526	3.9436	4.33122
AT1G11350	5.68691	5.13162	5.38758	5.3486	4.61735	5.86582	4.97885	4.98103	4.31151	4.27701	4.31805	5.75413	4.5483	5.10932	5.17024	5.82902
AT1G11360	7.03844	6.96618	6.98783	7.12708	8.04162	8.14908	8.03262	8.07282	7.4331	7.77236	7.14943	7.05815	6.66261	7.23856	7.05515	7.92449
AT1G11362	4.03412	3.79418	4.27239	3.31019	4.21461	4.06759	4.07296	4.51967	3.4066	3.89104	3.45021	4.20133	3.85369	4.49024	4.0307	4.04808
AT1G11370	4.79	4.34982	4.75295	4.54999	4.40285	4.97591	4.74785	4.68011	5.38732	4.87467	4.88205	5.13734	5.0079	4.38187	4.98595	4.68037
AT1G11380	6.50576	6.61771	7.53928	6.59851	7.34834	6.84846	7.09728	7.54276	5.64666	6.27617	6.71272	6.41183	7.01701	7.26508	6.75412	7.24845
AT1G11390	6.43838	6.18236	6.56824	5.25644	5.67751	5.93785	5.11031	5.17032	5.62247	5.83141	5.93619	6.27693	6.96222	6.20386	5.5254	5.87389
AT1G11400	7.95295	8.26832	7.82992	6.78015	8.25943	7.74003	8.60271	8.58612	7.48167	7.58301	7.42877	6.45629	7.87542	7.56099	6.44864	8.28151
AT1G11410	4.74204	6.06198	5.27181	5.20679	5.31681	4.70395	4.64269	4.63639	4.06901	4.09906	4.06116	5.89369	5.1363	4.6452	5.04011	4.12074
AT1G11420	4.1251	3.66617	4.03458	3.93743	4.45675	3.88835	4.20724	4.20491	3.69887	4.67394	3.75675	4.05339	4.09918	4.09626	3.99974	4.58937
AT1G11430	9.80774	9.33664	9.39587	9.5164	9.65731	8.77052	9.04784	9.45833	8.6521	9.37593	9.36349	9.79208	9.35431	9.8889	9.83396	9.0376
AT1G11440	4.94525	4.58364	5.34232	5.37251	4.80309	5.33354	5.90579	5.69838	5.03832	6.30162	6.38117	5.9847	4.96976	5.64561	6.20485	5.50316
AT1G11450	4.88746	5.27674	4.46725	4.24557	5.20655	4.62214	4.67933	4.28869	4.30169	4.84465	4.22448	4.78389	4.79866	4.66829	4.16446	4.65228
AT1G11460	2.24309	1.88083	2.13354	2.48434	1.98016	2.83371	3.11144	2.39191	2.36076	2.4402	3.13359	2.44019	2.66491	2.85542	2.05683	2.20965
AT1G11470	5.53461	5.35372	5.55542	5.5464	5.20841	5.36504	5.45045	5.02091	5.51712	5.40394	5.00238	5.26813	5.92439	5.33523	5.03718	5.27092
AT1G11475	9.61002	9.40084	8.88126	9.26834	9.78182	9.08977	9.08935	9.42279	9.49389	9.57923	9.5078	9.6983	8.58153	9.04341	9.15336	9.15663
AT1G11480	6.89355	6.76386	6.83128	6.57131	6.82703	7.30161	7.51525	6.90865	6.43989	7.20089	6.57857	6.19125	6.56261	6.81853	5.69432	7.56163
AT1G11482	4.88004	5.20983	5.0622	4.49058	5.43217	4.73984	4.97406	4.94892	4.88872	4.21022	4.94002	4.95778	5.04849	4.52169	4.74095	3.98321
AT1G11490	4.19587	4.58935	4.20726	4.1534	3.99363	4.61543	4.37501	4.32614	4.69046	4.184	4.43852	4.36697	5.12628	4.39223	4.57963	4.26513
AT1G11500	3.83351	4.55018	4.85348	5.06519	5.28175	4.03688	4.04737	4.92488	3.88135	4.11592	4.07882	3.84845	3.94932	4.34621	4.96862	3.98523
AT1G11510	3.92797	3.99885	4.06326	3.83723	5.1212	3.68871	4.1736	4.23176	3.74486	4.12157	4.24534	4.02311	4.24429	4.18714	4.22064	3.81953
AT1G11520	4.2968	4.77598	4.28296	4.33403	4.52457	4.30698	5.31423	4.76097	4.73214	4.75459	3.73042	4.4377	3.91398	4.45676	3.96098	4.22866
AT1G11530	10.0393	9.50249	9.61687	9.4332	9.66073	10.0081	10.1565	10.2049	9.78148	10.8867	10.2684	10.1414	9.58036	9.25793	9.35509	9.7588
AT1G11540	5.36896	5.63429	5.47255	5.13377	4.96969	5.79651	5.17074	5.32813	5.97898	5.7052	6.10985	5.30224	5.75507	5.52442	5.28363	5.78943
AT1G11545	7.00478	7.37079	7.60666	7.07262	7.92436	7.22533	6.549	8.01966	5.93967	7.36475	6.6744	6.61806	7.72748	7.50934	7.56225	6.15004
AT1G11560	5.18354	5.81003	5.13833	5.1028	5.55904	5.67141	5.31993	5.25379	5.48328	5.48609	6.09247	5.62691	5.89456	5.76853	5.33773	5.2625
AT1G11570	4.06213	4.1139	3.92586	4.866	4.57888	4.37872	4.37576	3.65657	4.61364	4.96073	4.58245	3.526	4.57434	4.41312	4.41197	3.50387
AT1G11572	3.18379	3.92626	3.96771	3.62482	4.66113	5.06488	4.92369	4.79135	4.81404	5.70795	6.14229	3.7629	3.77575	3.44678	4.73297	3.90576
AT1G11580	7.31127	8.38112	8.33753	8.90502	7.91188	7.36984	7.94995	7.91121	6.97524	5.50918	6.42132	6.84031	6.60635	8.67609	7.3851	6.35402
AT1G11590	3.17789	3.50592	3.26969	2.8891	3.59436	3.57776	3.14098	4.07416	4.23387	3.11716	3.76639	3.97227	3.42616	3.13173	3.54613	3.3367
AT1G11592	5.49552	6.25088	6.39467	5.76513	7.20207	6.07422	7.45315	7.0581	5.87128	6.07622	5.84373	6.14569	5.75336	6.21225	6.09837	6.2596
AT1G11600	5.55524	4.95343	4.86726	5.71016	5.10245	4.2932	4.2092	4.29439	4.23143	5.29855	4.5015	4.36288	4.54654	5.09348	5.39426	4.93284
AT1G11608	5.09382	3.80159	5.49214	4.7617	6.2227	4.74469	5.38817	4.66068	4.62399	5.8569	5.54877	4.59581	5.56609	5.25577	5.63517	5.21569
AT1G11610	3.02078	3.55202	3.6638	3.12854	3.27192	4.44239	3.21398	3.57155	4.05805	3.53162	3.51977	2.86355	4.02896	2.98678	3.07574	3.64124
AT1G11620	4.46408	4.1375	4.34709	4.52648	4.67428	4.27178	5.18779	4.62577	5.17124	4.60537	4.35469	4.26504	4.83922	4.62296	4.43553	4.65403
AT1G11630	5.30978	4.99173	5.5301	4.40183	5.24477	5.19084	5.31556	5.18263	5.5488	5.27351	5.18924	4.85062	5.16865	5.21586	4.8419	5.60508
AT1G11650	9.74542	9.205	9.51369	9.41068	9.32987	9.85988	9.78633	9.46202	10.0247	10.0484	9.34905	9.32839	9.53767	9.57281	9.42536	10.1107
AT1G11655	3.69029	5.21232	2.52802	2.79273	3.07404	3.52821	4.22311	2.98133	2.62585	3.79623	3.11484	3.01893	2.9105	3.71222	4.91786	2.85199
AT1G11660	6.42999	6.38099	6.65093	6.54903	6.7324	6.7398	6.64946	6.26641	6.15794	5.87249	5.70743	5.99327	6.31541	6.69032	5.86427	6.3979
AT1G11670	6.84287	7.27294	6.97186	7.38893	6.55824	4.94476	4.64858	4.69725	4.84899	4.85536	4.70139	8.04452	7.43322	6.39918	8.34472	4.91475
AT1G11680	7.995	7.95023	8.09369	8.32934	8.83388	8.1482	9.00674	8.9044	7.96918	8.1553	7.85575	7.93197	8.01821	8.32346	8.31442	8.72567
AT1G11684	3.18831	3.229	2.85007	3.35787	2.88576	3.16674	3.29763	2.37469	2.74987	2.51508	2.59514	2.82389	2.78489	3.44268	2.90578	2.80678
AT1G11690	3.85905	3.6705	4.04873	3.8377	3.98687	4.04678	3.01263	3.13272	3.37086	3.20527	3.33019	3.57144	3.88423	3.60237	4.105	3.54346
AT1G11700	5.03317	5.92605	5.52256	6.47891	5.39404	6.0345	5.45572	5.59139	5.60652	6.1063	5.89837	6.14006	5.76105	5.23567	6.63771	5.46473
AT1G11710	4.01514	3.60545	3.9522	3.52983	3.94817	3.69027	4.35047	3.96064	3.93561	4.08058	4.23765	3.78581	4.01121	3.69232	3.74537	4.40974
AT1G11720	5.52446	5.30421	6.43831	6.74856	5.11773	5.21398	5.43715	4.86025	4.35235	4.33562	4.73437	6.41215	5.84904	6.1617	6.39338	5.0649
AT1G11730	4.93365	4.45068	3.85215	4.81845	4.59735	3.69908	3.58376	3.83548	3.64289	3.77517	3.46278	4.59346	3.93628	4.41538	4.39927	4.03996
AT1G11740	4.60528	4.1164	4.82708	4.07008	4.41307	4.69554	4.50288	4.42941	4.7106	4.41489	4.53388	4.52191	5.04668	4.55897	4.87626	4.30473
AT1G11750	9.9245	9.237	9.66973	9.74726	9.80895	9.31945	9.78407	9.7873	8.9644	9.33988	9.38682	9.83137	9.5959	9.8504	9.75666	9.33653
AT1G11755	6.25616	5.94178	5.95771	6.40533	6.32868	6.42355	6.29859	6.52182	6.47697	7.16505	6.86697	6.2254	6.16105	6.05439	6.76494	6.37852
AT1G11760	6.85944	7.03035	7.23098	6.83092	7.64648	6.75051	7.52787	7.41135	7.0985	7.39905	7.25342	6.65964	7.06863	7.28369	6.73301	7.74419
AT1G11765	3.11427	3.53584	5.93511	5.7157	6.59902	2.63692	6.56744	5.3663	3.23578	2.97519	3.1561	2.78618	3.09983	3.64538	3.90324	2.8293
AT1G11770	4.25911	4.8628	4.27684	4.68771	4.94256	4.13269	5.02551	4.54277	4.41088	4.50512	4.56363	4.5294	4.55099	4.59713	4.73221	4.31133
AT1G11780	4.98163	5.18778	5.96696	5.38353	5.5626	5.8758	5.40015	5.2318	5.60263	5.343	5.85161	5.84905	5.72798	5.82848	5.94239	5.3291
AT1G11790	6.91182	6.23584	6.65967	6.94705	6.52762	6.29441	6.31034	6.11851	6.75963	5.87941	6.16209	6.55382	6.99147	6.91053	6.76982	6.41456
AT1G11800	5.37055	5.12201	5.56642	5.68498	5.59813	5.65136	5.60442	5.16222	5.86708	6.03939	6.0619	5.1776	5.36403	5.57381	5.43718	4.95546
AT1G11806	5.16821	5.97149	5.79556	5.54395	4.53319	6.04051	5.44043	6.32905	6.43789	5.20826	5.38058	5.31691	5.20948	5.96007	5.92959	5.18294
AT1G11810	2.75201	3.19092	2.98427	3.16935	2.24772	2.89921	2.5514	2.63698	3.65344	4.08661	3.22717	3.80139	3.47641	3.12917	3.75659	2.7507
AT1G11820	5.89004	5.3319	5.64085	5.04346	5.55624	5.57247	5.71049	5.92131	5.22748	6.35046	5.62533	4.97408	4.81661	5.76468	4.81402	7.31416
AT1G11840	10.2239	10.5691	10.4064	10.9811	10.3022	9.38313	9.6926	9.4651	9.39342	9.38286	10.0261	10.0881	9.8324	10.122	10.4429	9.5432
AT1G11850	8.46946	9.43626	8.56968	9.45064	8.52054	8.34278	9.14562	7.94226	7.75432	8.33157	8.06635	8.93529	8.5506	9.19919	9.44791	8.02497
AT1G11860	10.9069	10.9625	11.42	11.7641	11.4111	10.345	11.3481	10.994	9.44357	9.59321	9.79474	11.3842	11.1183	11.896	11.4278	10.0166
AT1G11870	6.7109	5.73649	6.40415	6.74972	6.37501	6.24471	6.55041	6.49569	5.32687	6.1931	5.8013	6.85001	6.39721	6.99954	6.75102	6.24262
AT1G11880	5.44095	5.18879	4.96552	5.13616	5.45751	4.89436	5.11911	5.01164	4.91495	5.02797	5.2913	5.4081	4.89237	5.11192	5.39451	5.36456
AT1G11890	10.2816	10.1446	10.1228	9.70567	9.20917	9.60979	9.05405	9.49347	9.88574	9.21024	9.78947	9.46293	10.1451	9.72059	9.75015	9.34266
AT1G11900	4.32095	4.2909	4.61256	3.59061	4.81952	4.01656	4.7045	4.61913	4.55987	5.06748	5.36946	4.32434	4.23256	4.48793	4.2272	4.91303
AT1G11905	7.43872	6.20093	7.02869	6.84089	7.25407	7.65225	7.16055	7.18941	8.39154	7.35277	7.31522	5.56879	7.15078	7.11377	6.384	7.66044
AT1G11910	9.84199	9.55232	9.68584	10.2736	9.59179	10.0334	9.94175	9.71769	10.3529	11.413	10.522	9.78197	9.41597	9.87039	10.0955	10.3977
AT1G11915	4.22763	4.11243	4.13616	4.40064	4.54991	3.86146	4.14965	4.22464	3.68792	4.29273	3.83595	4.23244	4.25356	4.34374	4.36446	3.83881
AT1G11920	4.70671	4.63783	4.71358	4.34875	4.24148	4.31156	4.03475	4.42468	4.52522	4.74991	4.90495	4.81499	4.75918	4.3757	3.99404	3.99006
AT1G11925	7.46436	6.67076	6.68604	5.82933	4.60079	8.06149	6.03366	6.93724	9.62954	5.68781	5.9211	6.75263	7.11399	6.20818	6.01952	7.09376
AT1G11930	8.46647	8.43302	8.30218	8.51908	8.6177	8.35599	8.51076	8.38033	7.74031	8.31768	8.06077	8.67903	8.11588	8.49917	8.48824	8.46322
AT1G11940	5.29621	6.04666	5.84668	5.52917	6.14638	4.65822	5.47885	4.988	4.64666	4.98059	4.80304	5.2193	4.8218	5.65709	5.05844	4.74554
AT1G11950	4.85146	4.34942	4.40765	4.4716	4.72138	5.7991	5.33092	5.17806	4.79069	4.76911	4.34789	5.2947	4.12428	4.63535	4.46406	5.37369
AT1G11960	7.09826	7.22287	7.48787	7.65252	6.96689	6.37014	5.67139	6.04785	5.06469	5.13042	6.45306	8.48725	7.63923	7.16683	8.10033	5.6543
AT1G11970	3.70186	5.2578	4.16823	3.68917	3.21702	3.64977	3.4237	3.62308	3.24984	3.88544	3.65243	3.01643	3.78113	3.4758	3.46053	3.48256
AT1G11980	5.04665	5.07228	4.22236	4.64943	4.11022	4.30393	4.40145	5.21296	3.90906	3.75574	4.526	4.04668	4.99088	4.38085	4.02951	4.0297
AT1G11990	4.79721	4.69221	4.7379	4.42842	4.42528	4.7972	4.47386	4.63223	4.75999	4.42406	4.30724	4.52257	4.42312	4.52933	4.84776	4.24865
AT1G12000	8.02619	7.79165	7.2633	8.24629	8.16788	7.27307	7.20865	7.45901	6.25	6.88549	6.30705	6.98077	6.62273	8.14227	7.46391	7.54378
AT1G12010	5.41289	5.52348	4.75343	4.92103	5.32419	5.37157	5.22465	6.02003	5.46432	5.77589	5.58803	5.18186	5.41306	5.30212	4.81561	6.22644
AT1G12013	4.09815	5.40611	4.4763	4.99084	5.22437	5.37886	5.26175	4.39228	5.03181	4.7066	5.60931	5.05988	4.65489	4.38163	5.2191	4.31851
AT1G12020	4.82022	4.53442	5.17862	4.81116	4.62012	4.87709	4.69976	4.69922	4.84052	5.22967	5.24851	4.73953	4.41353	5.09106	5.06028	5.26799
AT1G12030	4.09225	3.62928	3.54856	3.86866	3.75985	5.46429	3.89464	4.23729	4.30623	3.86823	3.73196	4.11457	4.33047	3.48569	4.11549	4.02889
AT1G12040	6.03227	6.64959	6.46848	5.82704	6.05179	5.89134	6.07091	6.08779	5.91893	5.60342	5.98778	6.50101	6.34019	6.29057	6.26345	5.82216
AT1G12050	6.94456	6.67585	6.57727	7.39124	6.7178	6.82938	6.67954	6.40176	6.33167	8.0545	7.07534	7.06238	6.29688	6.43627	7.10107	6.61367
AT1G12060	5.41782	5.29044	5.79564	4.50232	5.6096	4.8414	4.67407	6.00144	5.4284	5.27953	4.9379	5.11254	5.79398	5.11922	5.68572	5.36926
AT1G12064	7.03745	6.7041	6.57398	6.85603	6.77478	6.10046	6.84803	6.33633	7.41163	6.74322	7.25502	7.17927	7.12124	7.34785	7.07439	5.80611
AT1G12070	3.38413	3.9238	4.11412	3.99575	4.07459	3.14114	5.48734	4.84678	3.40091	3.14118	3.246	3.49856	3.44932	4.47264	4.27531	3.08866
AT1G12080	6.5753	9.09356	8.80233	8.65635	10.4204	6.31428	9.3118	9.90618	4.34757	6.20501	5.57787	7.2309	7.37843	8.43519	8.45434	6.82193
AT1G12090	11.4037	11.2628	11.545	12.23	11.4702	10.9623	10.5296	11.6636	9.17019	11.8836	10.8947	12.2524	11.6834	11.9374	12.3069	9.71364
AT1G12100	5.00284	4.38129	5.20513	5.0597	4.78899	4.4234	4.8495	4.06882	4.89654	4.99933	4.82493	4.8777	5.22114	5.34704	5.06406	4.55301
AT1G12110	8.46887	8.39937	9.32446	8.66441	6.12174	9.59978	9.03044	8.82459	8.69139	7.03449	7.36591	7.49029	8.81541	9.05126	7.59289	8.47281
AT1G12120	6.38833	6.09616	6.31224	6.4621	5.97069	6.94988	6.46956	6.51645	5.82983	6.58274	6.50066	6.44649	6.23289	6.43456	6.41749	6.10112
AT1G12130	4.40709	3.7396	3.76843	3.40865	3.3174	3.86605	3.80165	4.11417	3.99372	3.95733	3.71886	4.12702	3.93365	3.76951	3.92329	3.80533
AT1G12140	7.42537	7.32052	7.75008	7.61691	7.29817	7.68586	7.38553	7.1666	7.04024	6.54177	6.7488	7.45289	7.44754	7.43941	7.5906	7.02053
AT1G12150	3.88399	4.732	4.39104	4.15911	4.24236	4.04191	4.04139	4.29074	3.73898	3.53225	3.72906	4.40486	4.15653	3.93356	4.53338	3.52864
AT1G12160	3.98631	4.01672	4.2497	3.61242	4.05306	3.92966	4.1483	3.75785	3.80881	3.94857	4.00893	4.07829	4.29769	3.9724	3.93164	4.08925
AT1G12170	4.18035	3.2512	3.96287	3.63213	3.94733	4.46412	4.15897	3.90045	4.75318	4.05464	4.27711	3.76136	3.36271	4.11194	3.82737	3.75815
AT1G12180	4.08103	4.28671	4.28158	3.43577	4.4025	4.24668	4.13154	4.28834	4.91415	4.41155	4.48518	3.59854	4.56721	4.33464	4.13786	4.31938
AT1G12190	4.0419	3.86693	4.62648	3.48023	4.39157	4.07219	3.62669	4.03073	4.03015	3.63838	3.92599	4.22018	4.05752	4.04881	4.00761	4.04318
AT1G12200	5.56556	5.9292	5.52806	5.19246	5.01786	5.60729	5.87794	5.59133	5.42362	4.86211	4.84755	5.22318	5.33256	5.66819	5.1956	5.57437
AT1G12210	4.32281	4.33047	3.59671	2.94355	3.14719	3.69545	3.72781	3.52291	4.44852	3.6024	3.43501	3.70937	3.94107	3.22421	3.3721	3.93043
AT1G12211	4.22105	3.30717	3.85931	2.59669	2.63976	2.91289	3.1754	4.18147	3.26205	2.71773	3.74725	4.89767	3.11074	4.25539	3.26051	2.90397
AT1G12220	3.68326	3.93291	3.86788	3.75638	3.66843	3.48275	3.4651	4.00682	4.00815	3.75932	4.02937	4.01499	3.87446	3.83337	3.53551	3.49016
AT1G12230	8.66793	8.55414	8.59536	8.50808	8.19665	8.27186	8.53464	8.50232	7.33787	7.97035	7.86423	8.35083	8.18528	8.7518	8.59374	8.64701
AT1G12240	6.93481	8.4141	8.49036	7.89868	7.41982	7.58476	6.36024	6.37412	7.61587	8.07339	7.40352	6.95382	7.63819	8.25861	7.18458	7.77309
AT1G12244	4.86839	4.78828	5.60832	5.69375	5.51868	4.08555	4.72272	4.8792	4.29259	5.1226	4.71658	5.79058	4.84965	5.56626	6.30519	4.84728
AT1G12250	10.165	9.74839	10.2402	9.76148	9.73321	9.24122	9.70667	9.69931	8.91933	9.41255	9.86495	10.0078	10.2005	10.0605	10.3186	9.19298
AT1G12260	4.25615	4.83885	4.80094	4.59195	4.41199	4.30478	4.22672	4.31499	3.92064	4.48649	4.28767	4.38194	4.37864	4.9289	4.65553	4.46317
AT1G12270	6.76293	6.40951	6.1325	6.84644	7.01914	6.66846	6.79477	6.55438	5.51147	6.35036	5.57508	6.11923	5.844	6.8591	6.11719	6.9157
AT1G12280	4.38068	4.50475	4.02256	4.67473	4.24885	4.34035	4.2359	4.24472	3.89032	3.94798	4.10943	4.74661	3.27088	3.82764	4.40901	4.49168
AT1G12290	4.5209	4.55578	4.5328	4.46196	4.40012	5.36459	4.37557	4.35195	5.1368	4.78294	5.01774	4.84052	4.45392	4.31281	4.59993	5.15678
AT1G12294	4.23591	3.57433	3.98504	3.28651	4.61766	2.47416	3.4357	3.39989	3.29596	2.72239	2.44105	4.74938	3.58364	3.6256	3.05203	3.06237
AT1G12300	2.57809	2.3901	2.67109	3.09835	2.52332	4.52151	2.47157	2.5433	2.50803	3.25026	2.53114	2.57983	2.56787	2.35958	2.16397	3.10443
AT1G12310	10.2152	10.4612	9.70871	10.1038	10.6403	9.85861	9.9304	10.2101	9.85392	9.95921	9.73152	9.9826	9.72794	9.83208	9.99164	10.0608
AT1G12320	7.01108	7.2083	6.01818	6.47132	6.54102	8.49924	5.69728	6.12115	9.79959	7.15046	6.88997	6.69273	7.15421	6.4463	6.33883	9.17787
AT1G12330	5.81546	7.07821	6.46897	6.49335	7.48725	5.54956	6.92199	6.38368	4.76049	6.09383	5.4947	6.72536	5.62297	6.90862	6.58966	6.15317
AT1G12350	8.00317	7.56863	8.06502	7.80449	7.94481	7.82689	8.12307	8.03611	8.95242	8.95454	8.40119	7.53771	8.05021	8.15909	7.76201	8.2268
AT1G12360	7.91233	7.9103	7.67477	7.58504	7.33786	7.98974	7.88237	7.21065	6.97147	6.6835	6.45462	7.10369	7.49879	7.53212	6.8773	8.22455
AT1G12370	5.63484	5.18351	5.68558	6.24924	5.90466	4.88384	5.1619	5.06388	5.2965	6.5363	5.80811	5.63677	5.47973	6.0401	5.76254	5.59946
AT1G12380	4.38777	4.74818	4.80527	5.07019	5.45932	4.26414	4.85653	5.01054	4.21635	4.42605	4.3065	4.90465	4.55911	5.14897	5.32842	4.43702
AT1G12400	5.31192	5.68144	5.99029	6.11171	5.9856	5.55369	5.86911	5.79648	5.64366	4.9301	5.70966	5.98708	6.06669	5.76301	6.78307	5.46228
AT1G12410	10.4962	10.1124	10.305	10.3941	10.3295	10.1255	10.6207	10.4204	9.74693	10.1768	10.1041	10.4539	10.1767	10.4827	10.3766	10.1417
AT1G12420	6.26804	5.23752	5.61704	6.15677	4.83448	7.38467	5.17723	6.02098	5.31396	4.87879	4.83171	6.08789	6.02543	5.5604	5.14073	4.90261
AT1G12423	3.72981	4.80337	3.39411	2.61376	2.33503	2.2782	2.27055	3.93013	2.86205	2.46121	2.95906	2.3857	2.90318	2.47453	3.67718	2.24542
AT1G12430	5.66359	5.9365	5.28417	6.44227	6.20975	5.68318	6.08596	5.85482	5.11338	5.57605	4.69008	6.15768	4.91061	6.15271	5.84234	6.12342
AT1G12440	10.1543	9.82176	9.93224	9.44837	10.4926	10.1756	10.5387	10.6363	10.5188	10.7077	9.84197	9.69226	9.93465	10.0181	9.52524	10.5698
AT1G12450	6.47042	6.92487	7.85726	6.80864	6.88426	6.07334	6.37906	6.80284	6.3117	6.57159	6.2078	6.67555	7.67666	6.9976	6.95032	6.07425
AT1G12451	2.7279	2.85069	2.50987	2.38487	2.90715	3.51545	2.62306	2.78886	3.36988	2.81622	3.90219	3.38942	4.10394	3.74549	2.99787	3.60244
AT1G12460	4.19633	4.24075	3.94477	4.29214	4.51622	4.52609	4.73025	4.27776	4.72365	4.39149	4.53176	4.57903	4.18785	4.3794	4.62623	4.405
AT1G12470	5.82989	5.90448	5.76894	5.70619	5.79671	6.07348	5.89023	5.73848	5.00667	4.67809	4.77899	5.63186	5.41362	5.74685	5.29903	5.80475
AT1G12480	4.57093	5.68096	4.46041	4.46141	5.01688	4.73711	3.91717	4.44559	4.47071	5.25268	4.78468	6.19162	4.74944	4.44412	4.65972	4.10649
AT1G12490	3.75613	4.34394	3.777	3.50754	3.76428	3.83386	3.49815	3.94746	4.0927	3.46241	3.22839	3.5685	4.64124	3.81052	3.59826	3.8849
AT1G12500	5.6894	5.79272	6.38585	6.14406	6.55601	5.99331	5.74653	6.79048	6.0215	6.77998	6.79949	6.11555	6.1781	6.30927	6.9462	5.89058
AT1G12520	9.28555	8.56569	9.52364	8.86645	9.79215	9.82728	10.3143	10.0722	9.6788	9.51745	9.55426	9.92724	9.86372	9.90308	9.98979	9.65994
AT1G12530	5.25576	6.00423	5.53695	5.88622	6.10313	5.87065	5.88136	6.15438	5.27477	5.83153	5.98849	5.88189	5.00092	5.86468	6.12463	5.7205
AT1G12540	3.39364	4.2923	2.57938	2.95297	3.59723	3.01942	4.01933	3.81541	3.11408	2.45287	3.44284	2.50815	3.78474	2.50843	2.95916	3.30502
AT1G12550	5.8501	5.95995	6.15215	5.96218	5.82926	5.80356	5.53581	5.64801	5.68315	4.79337	5.43478	5.92782	5.87231	6.01028	6.31207	5.23194
AT1G12560	4.04172	4.31549	4.39636	4.24541	4.05749	4.18633	4.20491	4.24775	4.72232	4.08505	4.12045	4.80692	4.79867	4.2854	4.62778	4.54408
AT1G12570	6.01768	6.01571	5.6292	7.24273	5.10087	4.37147	5.4869	6.11353	4.44803	4.46512	4.31295	5.08921	4.96273	5.88455	6.4049	4.7145
AT1G12580	7.25957	6.44981	7.09625	7.70632	7.05264	7.85381	7.46706	7.10257	6.89846	7.3506	6.88202	7.29139	7.07191	7.53453	7.29234	7.49136
AT1G12600	4.30123	4.71659	4.26886	4.47543	5.14199	4.35987	4.6426	4.90363	4.69277	4.3189	4.19683	4.19052	4.53385	5.08773	5.27507	4.30035
AT1G12610	7.11021	6.926	7.29101	7.97423	6.80763	4.73069	4.79689	5.6206	5.51973	4.99182	4.75934	9.54288	7.78308	6.63391	10.6301	5.16405
AT1G12620	3.91441	4.54368	5.56202	4.37353	5.11993	4.01611	4.47526	3.92917	3.70762	4.45305	3.99355	4.21857	4.05576	5.23058	4.21132	4.10233
AT1G12630	5.06825	5.01329	4.65336	4.8455	5.1944	4.7444	4.71351	5.10817	4.77198	4.95804	4.92521	5.16914	4.84565	5.01153	5.45205	4.82426
AT1G12640	7.12618	6.85575	7.48497	7.03748	7.17813	7.91869	7.95609	7.55295	7.9168	8.12191	8.08977	6.93735	7.47111	7.24126	7.52085	7.67407
AT1G12650	7.13802	6.65397	6.47107	6.80091	7.32345	7.07468	7.45748	7.04135	7.40076	7.61152	7.29853	7.21997	6.31775	6.68288	6.58542	7.47239
AT1G12660	3.0936	4.81077	5.17019	3.97094	3.95357	3.74535	3.47842	4.00459	3.58924	4.23026	4.53482	4.02629	4.89115	3.97474	4.60352	4.01873
AT1G12663	3.60343	3.22437	4.50416	2.93608	3.31551	4.48609	3.49318	2.96142	3.86603	3.11693	4.09275	3.24791	4.08131	3.81554	3.63572	3.62408
AT1G12665	2.48528	3.77725	1.92699	2.36397	2.72499	2.2157	2.43797	2.64605	2.73095	2.23946	2.45887	4.35357	3.9617	2.68553	2.90188	3.40173
AT1G12667	3.1427	3.62994	3.54852	3.42764	3.56428	3.94507	3.40896	3.30226	3.62918	3.04238	3.99187	3.24042	3.45036	2.59598	3.90734	3.23431
AT1G12669	4.60401	4.79657	4.93571	4.3787	3.86517	4.06765	3.8804	4.42364	5.63596	4.82069	4.37256	5.21281	5.12223	5.35312	4.63099	4.10934
AT1G12670	3.69844	3.68042	3.85252	3.09701	4.75614	7.24701	3.81892	4.70227	7.44092	8.84521	8.49993	4.74852	6.09967	3.41772	3.27849	4.66251
AT1G12672	3.22276	4.28025	4.24611	4.06404	5.03344	4.91143	3.74525	4.63759	5.00776	4.87431	5.50566	3.10415	4.63771	4.43769	5.01455	3.63753
AT1G12680	5.24546	6.08958	6.10479	6.18402	5.78718	6.4992	6.19189	6.06804	7.04596	6.88691	6.72425	5.49511	6.17669	6.18296	5.68089	6.46236
AT1G12700	4.24029	4.16877	4.27544	3.8451	4.42675	3.76103	4.34336	3.85205	3.83689	4.43228	3.94784	4.06518	3.95573	4.23357	3.46841	3.86265
AT1G12710	6.50305	6.02666	7.1787	8.90448	5.6461	7.44268	5.81406	6.46408	7.78627	9.79912	8.58502	7.40555	8.09823	6.89974	7.20205	5.56117
AT1G12720	4.437	4.36504	4.27626	3.32335	4.07943	3.90338	4.07252	3.73563	4.58409	4.11476	3.64322	4.61278	4.30661	3.96686	4.09122	4.16655
AT1G12725	3.93912	4.03772	4.40884	4.4298	4.42709	5.27548	4.56159	4.65185	4.81111	3.96101	4.31403	4.07642	5.59451	5.18115	4.48331	4.59663
AT1G12730	5.09107	4.27004	4.26515	4.43582	5.13125	5.45231	5.63592	5.45568	3.94855	5.65444	4.86716	5.12365	4.65917	4.72918	4.76425	4.89348
AT1G12740	3.70384	3.27516	3.65231	3.37201	3.84025	3.65259	3.41129	3.58098	4.17169	3.80044	3.8322	3.74814	3.46734	3.74539	3.6138	3.48718
AT1G12750	6.55772	6.26895	6.69549	6.39126	6.10543	7.02926	6.7505	6.68372	6.28432	7.29468	6.8821	6.21698	7.11134	6.71524	6.10644	6.67714
AT1G12760	8.48226	8.07568	8.64577	8.10019	7.61325	8.66527	8.62909	8.42769	8.71675	8.70217	8.36081	7.64703	9.0174	8.31082	7.93253	8.43441
AT1G12770	6.97447	5.71459	6.03265	6.94101	6.94237	6.75007	6.77433	6.64067	5.83222	6.49716	5.95331	6.81104	5.98497	7.06875	6.26687	6.89316
AT1G12775	2.60413	4.31929	3.08578	4.03634	3.08878	3.00446	3.96649	3.64535	2.91998	3.38208	3.98674	3.02861	2.60103	3.101	3.0795	3.16345
AT1G12780	9.7116	10.1193	9.6188	9.36425	10.6294	10.3539	11.1774	11.5696	11.0317	11.558	10.338	8.12313	9.31597	9.75785	8.39141	11.4456
AT1G12790	6.27673	6.18614	6.57508	5.74204	6.1053	7.49494	7.46555	7.36356	6.74436	6.83005	6.87851	5.66696	6.48266	6.07699	5.65216	7.2587
AT1G12800	6.70978	6.32882	7.06954	7.42808	6.38848	6.28315	6.66855	6.11972	5.3355	5.49648	5.8756	7.58989	6.88466	7.46692	7.04857	6.0139
AT1G12805	4.82771	4.83482	5.37532	4.36064	5.78119	5.31793	7.26882	6.52242	4.34648	4.037	4.73064	4.31482	5.07941	5.16354	4.93899	5.41579
AT1G12810	8.64926	8.58691	8.33179	8.11645	8.40118	8.78411	8.71503	9.07262	8.82211	8.52046	8.58316	8.35928	8.69776	8.14042	8.32895	8.63936
AT1G12820	6.89902	6.49119	6.86586	6.61169	7.0386	6.9529	7.17448	7.06762	6.55238	7.58756	7.39645	6.03197	6.38969	7.00985	5.9935	7.22435
AT1G12830	6.68326	6.47937	6.17424	6.08302	7.19269	6.2845	6.58347	6.68705	6.35803	6.50805	6.65239	5.6779	5.6925	6.2484	5.90439	6.78092
AT1G12840	9.51238	9.01691	9.34586	9.33259	9.04294	9.20477	9.01666	9.19223	9.22016	9.22556	9.18143	9.16877	9.44211	8.99148	9.44407	9.18352
AT1G12845	7.3402	8.13358	6.36833	7.84946	8.21882	6.83996	6.80613	7.18987	6.07635	8.43501	7.5623	7.48619	6.37149	7.08252	7.69779	6.92203
AT1G12850	6.31377	5.61474	5.94645	6.256	6.00347	6.25156	6.6153	6.33303	6.25429	7.16487	6.95213	6.63915	6.02062	6.38718	6.79643	6.64303
AT1G12860	5.63169	6.00565	5.68082	5.90427	5.95537	5.35489	6.00947	5.66992	4.94971	5.3636	5.35488	6.28668	5.27169	6.36766	5.83272	5.85183
AT1G12870	4.03198	4.40994	5.31966	3.70163	4.41188	3.64375	3.93672	4.53539	4.14161	3.89253	4.64831	4.97648	5.26221	4.10396	4.3772	4.30702
AT1G12880	5.70839	7.4811	6.0299	6.57189	6.81555	5.71677	6.9553	6.87891	6.15577	5.8425	6.37868	5.91662	5.36767	5.91386	5.6884	5.4252
AT1G12890	3.86149	3.94767	4.05229	3.94977	4.25483	3.71512	3.82114	3.79482	4.27023	3.95077	4.16895	4.44599	4.12815	3.97374	3.96656	3.55163
AT1G12900	11.5378	11.4708	12.201	12.0813	11.7313	10.8766	11.4889	11.5702	9.98445	10.5299	11.1422	12.2432	12.1018	12.1985	12.4382	10.8125
AT1G12910	8.33942	8.1225	7.99993	7.8053	8.93869	8.49424	9.10694	9.00966	8.31174	8.56099	8.45258	7.59059	7.59869	8.4172	7.72173	9.15162
AT1G12920	7.36303	6.53058	6.9767	6.97781	7.45178	7.52466	7.60877	7.42286	7.51733	7.73309	7.42195	6.7438	6.96308	7.02352	6.73646	7.61269
AT1G12930	5.10255	4.43426	4.64596	5.36112	5.21915	5.45762	5.37293	5.13746	4.70814	5.6378	5.27674	5.38074	4.59527	5.5036	5.26518	5.66174
AT1G12938	3.57094	4.27436	4.0417	3.9043	3.53387	3.62297	4.42088	3.80579	4.45862	3.76949	4.36036	3.45591	3.61481	2.99072	4.1657	4.08316
AT1G12940	4.38367	4.44199	4.38092	4.54023	4.48763	7.02865	5.84621	4.78289	5.95877	8.29951	7.00018	4.60506	4.66425	4.66926	4.33939	6.46296
AT1G12950	5.644	5.25589	4.88495	4.98995	5.63212	5.4131	5.12086	5.82867	5.67448	6.31353	5.57986	4.97156	5.30832	5.34222	5.00846	5.48625
AT1G12960	5.07416	5.22189	4.86245	5.25823	5.83771	5.08999	4.98619	5.55602	5.22344	4.942	5.16081	5.51759	5.19966	5.43329	5.12082	4.76732
AT1G12970	5.47213	5.98681	5.55549	4.97722	5.84547	5.17415	5.72386	5.99821	6.35182	6.4946	6.37428	5.21771	5.53083	5.25703	5.20153	6.12052
AT1G12980	5.08482	4.66271	4.5836	4.20178	4.74479	4.79317	4.74535	4.67082	5.0113	4.74646	5.0482	4.97916	4.99514	4.69609	4.82412	4.79085
AT1G12990	5.8178	5.61344	7.05494	7.59505	5.72365	7.56749	6.27874	6.17915	7.44511	7.61826	7.6317	7.03148	7.97087	6.61603	8.46779	6.30825
AT1G13000	5.79494	5.68354	6.20201	6.49265	5.49649	6.98959	6.96352	6.61251	6.84429	6.74874	6.40872	5.91432	6.26593	6.12334	6.02665	6.18886
AT1G13020	5.76576	5.95416	5.98923	5.93471	5.95993	5.87388	6.03898	5.58838	5.4813	5.3428	5.14131	5.86067	5.35547	6.08324	5.69835	6.00447
AT1G13030	4.89455	4.79044	4.62119	4.98785	5.62131	4.41559	4.67587	4.55016	4.2282	4.6696	4.49067	4.9938	4.33313	5.33463	4.69521	4.80886
AT1G13040	3.90776	3.48336	3.46255	3.19357	3.5821	3.41548	3.30752	3.35909	3.69873	3.29723	3.746	3.20006	3.47509	3.57031	3.58516	3.85507
AT1G13050	4.09679	4.22183	3.84806	3.77354	4.83718	3.85614	4.51441	3.70384	4.26527	4.02491	4.2199	4.67967	3.88747	4.22045	3.36196	4.26342
AT1G13060	9.54974	8.94907	9.14848	9.60176	9.69102	9.36746	9.55161	9.42581	9.63933	9.97305	9.66881	9.31739	9.11481	9.41847	9.31658	9.61579
AT1G13070	4.128	4.86138	3.8334	3.8849	3.63897	4.3089	3.8317	3.9357	4.44206	3.90365	4.27371	4.48152	4.21896	3.86939	4.2588	4.11884
AT1G13080	5.55805	3.6666	5.10403	4.44183	3.76273	6.63296	4.13454	4.48697	5.38411	6.59787	7.21021	4.78451	5.56232	4.32397	7.04555	6.3402
AT1G13090	5.92207	6.24393	6.43214	6.61483	5.79064	5.82053	5.78946	5.44999	5.50721	6.44631	6.29927	7.1496	5.65884	5.84474	7.32986	5.57463
AT1G13100	4.75641	4.86067	4.81466	4.3137	3.9341	6.5334	5.0495	4.63918	5.69004	6.80682	6.17806	4.77851	5.88236	4.45449	4.68837	6.40676
AT1G13110	7.64375	8.80513	8.13577	8.51367	4.38029	8.74347	7.07184	6.48228	8.20953	7.89004	7.36689	6.03007	7.48041	6.67161	6.11483	8.90551
AT1G13120	5.23876	5.74499	5.25454	5.26081	5.74336	5.35872	5.68939	5.66654	4.88516	5.86529	5.49985	5.37582	4.86879	5.66606	4.80506	5.50943
AT1G13130	4.24867	4.76133	4.00524	4.27411	3.62555	3.82232	4.02729	4.11798	4.30343	4.15581	4.4204	4.54975	5.07511	4.29514	4.29691	3.84213
AT1G13140	4.14016	4.17494	4.64922	6.33515	4.54571	4.10921	4.75179	5.16865	4.33492	3.89099	4.35036	4.35354	4.5875	5.49049	4.36298	3.84897
AT1G13145	4.81546	4.87691	4.24426	3.93488	5.517	4.8582	5.10009	5.00294	4.30571	4.83148	5.05804	4.73341	4.24812	4.79481	5.185	5.00898
AT1G13150	4.31965	4.27573	4.34274	4.03596	4.12694	4.51452	3.87853	4.15814	4.48751	3.93991	4.26468	4.80329	4.85171	4.13959	4.34312	4.25766
AT1G13160	5.87071	5.62321	5.50268	5.66992	5.80354	5.93677	5.88334	5.84243	5.44223	5.5537	4.9671	5.79671	5.14278	6.17559	5.54729	5.90391
AT1G13170	4.69356	5.16327	4.64229	5.2982	5.15927	4.69932	4.75953	4.93575	4.17504	4.61963	4.40887	4.69709	4.40004	4.99536	4.79212	4.82806
AT1G13180	7.08497	6.61078	6.10907	6.50621	6.30179	6.59603	6.14341	6.59321	6.75816	7.07926	6.565	5.82158	6.4088	6.40832	5.91513	6.83174
AT1G13190	6.28047	6.74469	6.67656	7.07205	7.19618	6.70872	7.45332	6.67222	6.64344	6.26492	5.55269	6.08221	5.86453	7.36926	5.96392	7.31553
AT1G13195	8.67971	8.09711	8.31298	7.67118	8.28572	8.48461	8.39517	8.54999	9.20096	8.2712	8.18433	7.88547	8.44369	7.96385	7.68553	8.66923
AT1G13200	4.21377	4.41917	4.44252	4.04836	3.9126	4.31905	3.64456	4.14244	4.7395	4.17221	4.23905	4.5323	4.41429	3.89601	4.15381	4.26656
AT1G13210	6.89237	6.41238	6.25384	7.76506	5.18529	7.44379	6.20822	5.76356	7.12873	5.62887	5.43679	7.4941	6.74485	6.20577	6.99866	6.14154
AT1G13220	4.37242	4.96564	4.2914	4.09608	3.87886	3.98454	3.6865	4.06765	4.164	3.61296	3.41144	3.92102	3.82656	4.23488	3.84011	3.77793
AT1G13230	3.69413	3.65369	3.81963	3.86668	3.55619	3.64957	3.57829	3.90045	3.96697	3.97919	3.68349	4.07691	4.18725	3.62121	3.73275	3.6358
AT1G13250	5.42589	5.68876	6.2376	6.26735	6.33906	5.42193	6.00384	6.07941	5.51827	6.79192	6.38852	6.09427	5.64956	6.22316	6.96153	6.24144
AT1G13260	7.4851	7.33778	9.10571	9.91595	7.66103	9.1055	7.9089	8.26348	9.43497	9.44953	9.34496	9.11257	9.90698	9.03531	10.3009	8.02328
AT1G13270	8.83567	7.62089	7.07916	7.66406	8.04925	8.25286	8.06551	8.34499	8.07967	8.32579	7.83377	8.41066	7.03575	7.8783	7.58386	8.11189
AT1G13280	7.27698	8.17166	7.41487	8.66367	7.73834	6.77808	7.42679	7.59423	6.48291	8.14212	7.91933	7.54703	6.63533	7.35197	8.24077	7.34906
AT1G13290	4.74301	4.48881	4.76095	4.63237	4.57544	4.83973	5.20722	4.70313	5.13512	5.03489	4.56059	4.61313	5.3844	5.12458	4.96107	4.59177
AT1G13300	4.39681	4.15416	4.14932	4.13316	4.32862	6.93923	4.29003	5.12307	5.19087	4.71735	4.31714	4.20284	5.2031	4.28316	4.22484	5.22078
AT1G13310	4.0014	3.63422	4.30704	3.50597	3.44373	4.87271	3.59271	3.83156	4.80084	4.78441	4.41185	4.15579	3.95879	3.75812	4.03511	3.95762
AT1G13320	7.44814	6.89587	7.20768	7.46279	7.25114	7.45324	7.30533	7.33708	7.17576	7.12876	7.19293	6.85665	7.37065	7.36924	7.31115	7.51492
AT1G13330	4.69418	4.24543	3.24542	4.71927	4.35214	3.71682	3.62719	3.79282	3.04405	4.42179	3.4573	4.33012	3.46261	4.29531	3.71662	3.67078
AT1G13340	6.17451	5.36815	5.74103	6.11411	5.75588	8.7742	5.53835	5.55331	10.4343	7.91357	7.71317	6.26662	8.07768	4.97883	6.69868	8.52055
AT1G13350	4.81517	5.78835	4.9343	5.1133	5.41265	4.80641	6.00106	5.20516	5.02157	4.92449	4.44335	4.88953	5.1788	4.65835	5.07532	5.16003
AT1G13360	7.22742	8.55568	8.30161	6.98433	7.94208	6.83985	8.116	6.92313	9.6463	9.59351	9.51582	6.8317	7.72057	7.01468	8.13723	8.59262
AT1G13370	4.27902	4.65045	4.29999	4.02075	5.51993	3.87598	4.88112	4.77895	3.6847	4.43705	4.36347	4.61462	4.8268	4.97087	4.34665	3.95456
AT1G13380	9.00237	8.58886	8.58035	8.55755	9.50263	8.49072	8.97235	9.08066	7.68452	8.10517	8.34312	9.13695	8.42472	8.90007	9.02644	8.55497
AT1G13390	7.96107	7.81341	8.14349	8.47945	7.85436	7.73353	8.00827	8.38683	8.89679	8.11354	7.0407	8.14549	8.39788	7.7811	8.23918	7.60605
AT1G13400	4.61523	4.24158	4.49714	4.50095	4.58267	4.11367	4.2309	4.19155	4.53408	4.74322	4.40844	4.3937	4.56944	4.71238	4.49345	4.58044
AT1G13410	4.06839	3.69917	3.37424	3.69625	3.81331	4.08062	3.14736	3.81757	4.12361	3.27546	3.95643	3.90929	3.79508	3.54086	3.72777	3.82808
AT1G13420	3.57059	3.67576	3.2924	3.40183	3.44957	3.47594	3.37847	3.8097	3.1636	3.04283	3.60487	4.42038	3.57393	3.66975	3.85142	3.3827
AT1G13430	5.48904	5.21471	4.02124	4.80609	4.62767	4.64475	4.62	3.72267	4.98889	4.08116	4.26493	5.34467	5.16648	5.2911	5.27655	4.97986
AT1G13440	11.6799	11.6242	12.1414	12.0029	11.8862	11.3705	11.988	11.8559	11.5906	11.8933	11.3233	11.6699	11.9666	11.9514	12.0822	11.6188
AT1G13448	5.38887	5.38523	5.64261	5.15457	5.62759	5.32547	6.09079	4.92676	5.9434	5.5195	5.82099	5.09403	5.89658	5.17613	6.34879	5.32094
AT1G13450	5.54616	4.8041	5.26406	4.86811	4.81774	5.6434	5.58349	5.87888	5.11447	5.46256	4.78194	4.20263	5.33496	5.24268	5.19359	5.51842
AT1G13460	4.82068	5.09273	5.59774	4.96985	5.20834	4.9697	5.71949	5.43864	5.75089	5.94702	6.12299	4.83191	5.36157	4.93569	4.6285	5.16313
AT1G13470	5.94152	6.57175	6.21657	7.01372	3.72192	8.11722	7.73211	4.47588	8.58741	6.71442	5.80466	8.0615	4.86644	5.19873	7.82983	7.17945
AT1G13480	3.7241	3.19379	3.88629	3.62941	3.11667	8.41662	4.04968	3.92475	9.16319	5.72782	5.35754	3.60972	6.57013	3.26103	3.68085	6.71435
AT1G13485	1.96845	2.78998	2.02494	2.18049	2.10705	2.21537	2.46905	2.46925	2.2158	2.05609	2.41186	2.22164	1.95581	2.30541	2.18904	3.37486
AT1G13490	5.33803	4.75478	5.2401	4.82728	5.09197	4.86361	5.06354	5.10312	5.4164	5.41472	4.90436	4.31492	5.17299	4.37579	5.386	3.95775
AT1G13500	4.31564	4.16698	3.5033	3.13889	4.05049	3.53457	3.38458	3.15956	3.65175	3.7185	3.5656	4.05864	3.86889	3.49171	3.83699	3.23684
AT1G13510	4.08758	4.68425	4.41474	4.08426	3.68791	4.18848	4.80047	4.56612	5.14205	4.96066	4.60167	4.5137	4.34661	4.17848	4.4597	4.29294
AT1G13520	3.16698	3.48154	3.08334	2.97663	2.89943	8.45044	3.26302	3.00247	8.78062	4.63883	4.10172	3.19665	5.69103	2.91281	3.22949	8.19577
AT1G13530	5.28681	4.63649	5.05329	4.60044	4.24536	4.39552	4.60088	4.8006	5.76294	4.31552	4.65289	4.76019	5.23515	4.62752	4.63231	4.89255
AT1G13540	4.10624	4.44819	3.65432	3.5849	3.94534	4.11516	4.37788	3.90416	4.75444	3.67997	3.68041	3.66478	4.10047	3.40033	3.97997	4.28558
AT1G13550	4.82275	4.23013	4.51646	4.09073	4.29153	5.46077	4.04238	3.98374	5.70691	4.52585	4.69208	4.77815	4.71818	4.32567	4.17014	4.80352
AT1G13560	10.4967	10.2518	10.4059	10.3325	10.7112	9.23072	9.49495	9.6816	8.97874	9.51942	9.6433	10.36	10.6094	10.2391	10.498	9.55575
AT1G13570	5.99388	6.11119	5.71748	6.08117	6.45986	6.80454	6.74816	6.51513	6.39618	6.51671	6.45752	5.6051	6.07277	6.39472	5.69734	7.14435
AT1G13580	6.17106	5.94767	6.58974	6.64484	6.10726	6.34237	5.61405	5.9901	6.57185	6.92521	7.00778	6.25355	6.88756	6.55262	6.87103	5.99631
AT1G13590	4.0667	4.54755	4.0914	3.85536	3.87115	4.43728	3.78629	4.31588	4.70833	6.52526	6.22018	3.89731	4.29089	3.67832	3.85798	5.35204
AT1G13600	4.13439	3.72939	4.08681	3.83812	3.61102	3.71447	3.09297	4.06118	4.55221	4.16066	3.84881	4.27111	3.66391	3.63607	4.01537	3.86433
AT1G13605	2.48713	3.99493	3.58496	3.57469	2.01439	2.45118	2.37868	2.46443	2.42575	2.54117	2.9203	2.49154	2.56448	2.75418	2.03978	2.84124
AT1G13607	2.68167	3.4342	2.3246	2.09589	2.72501	2.59194	1.76602	2.06958	3.73348	1.9786	1.99626	2.42839	2.19226	2.52159	2.48021	2.34027
AT1G13608	3.73226	3.45954	3.11212	3.18567	2.67662	2.86932	4.7356	4.27617	4.77492	4.1906	2.62923	3.06283	4.59846	3.39102	3.33106	4.2378
AT1G13609	2.143	3.04885	2.43732	2.52496	2.33001	2.56538	3.08754	2.97791	4.20224	2.52769	2.06182	3.36124	2.49462	2.66732	2.76718	3.3492
AT1G13610	5.37345	4.97326	5.26486	4.69011	4.99912	5.11121	5.06532	4.95966	5.0904	4.54425	5.1119	5.26583	5.39121	4.81782	4.81517	4.54218
AT1G13620	5.29644	5.2792	5.08902	4.96271	3.7046	4.76987	4.90885	5.38788	4.99102	4.05992	5.61465	4.77494	4.74228	4.47871	4.33873	4.01314
AT1G13630	4.08463	3.84918	3.96315	3.58106	4.02689	3.74214	3.82923	3.99646	3.93825	3.67871	3.5593	3.57048	4.26086	4.03606	3.47865	4.06221
AT1G13635	3.24503	6.21915	3.04848	3.31314	4.58087	3.14623	3.07761	4.23682	3.12354	3.10378	3.24154	3.65171	3.08832	2.99405	3.40171	2.80218
AT1G13640	5.86659	6.18594	5.4376	5.32869	6.54338	6.20771	6.77655	6.78775	5.86881	7.12878	6.36945	5.60935	4.89712	6.02716	4.68079	6.59607
AT1G13650	4.60462	4.09666	6.98281	5.8958	6.03082	3.58249	4.80964	4.16669	3.49568	3.44064	3.4466	6.87757	7.02744	6.63519	9.01929	3.0742
AT1G13670	4.08619	5.75458	4.59623	4.22292	6.00953	4.02874	5.47692	5.83176	4.14443	5.57368	4.33796	4.39505	4.62143	4.64962	4.15199	4.84291
AT1G13680	3.49023	3.08889	3.4915	3.28657	3.76628	3.50887	3.29042	3.29074	3.80958	3.25874	3.93178	3.11333	3.6113	2.85092	3.80556	3.00044
AT1G13690	7.4167	7.24976	7.32908	7.48876	8.25619	7.09009	7.57017	7.48833	6.77486	7.6933	7.43338	7.40919	7.17634	7.64335	7.29157	7.27375
AT1G13700	4.82292	4.89167	5.2378	4.43386	5.49522	6.04383	5.92322	6.74771	7.46947	8.23432	7.80466	5.33927	5.46054	5.37782	5.07541	6.75901
AT1G13710	6.13733	5.32411	5.38842	5.79102	6.22103	4.76203	5.89775	5.20984	4.52609	6.48914	5.17963	5.06909	4.73341	5.88917	5.43883	5.97835
AT1G13730	6.77421	6.19258	5.94696	6.53945	6.98863	5.65972	6.08731	5.99289	4.94719	5.69881	6.00727	6.96585	5.89695	6.6311	6.7422	6.21315
AT1G13740	5.74458	5.33956	5.81619	5.46112	6.63055	5.2218	5.76655	5.91576	4.81589	6.26643	5.66253	5.29816	5.17869	6.38373	5.54386	6.27526
AT1G13750	5.87256	6.2213	5.57881	6.9397	4.85116	6.83762	5.45275	4.87294	6.03697	5.51595	5.7885	6.3705	5.40693	5.66882	6.59943	6.07802
AT1G13755	4.55882	4.00428	4.22625	4.1174	4.08717	5.30225	4.06026	5.06777	4.31834	5.11694	5.43693	4.55288	4.62929	4.50219	3.68654	4.5653
AT1G13760	2.88597	3.67441	4.23556	3.29468	3.48087	4.48296	3.87046	4.37349	5.54463	5.11558	3.69339	4.19168	3.42108	4.33426	3.10952	4.41383
AT1G13770	5.4003	4.90048	5.43247	5.82606	5.41717	5.48519	5.58422	5.4367	5.08056	5.87742	5.50833	5.4602	5.37991	5.45351	5.77395	5.43634
AT1G13780	4.37883	4.09047	4.20797	4.3072	4.73275	4.32644	4.54548	4.88637	5.19597	6.07109	5.53173	4.03192	4.29106	5.11655	4.77372	5.29843
AT1G13790	5.13062	5.46987	4.68629	5.32176	5.66073	4.21075	4.59415	4.37696	3.61522	3.56952	3.57142	5.07288	4.08749	5.4615	4.52087	4.60217
AT1G13800	4.11629	3.42871	3.74911	3.55121	4.02037	4.12244	4.08404	3.67514	4.17229	4.23381	4.25926	3.91879	4.0435	4.04153	3.63504	3.96995
AT1G13810	5.4359	4.6588	5.57097	5.10468	5.76164	5.45062	5.73381	5.76895	5.77196	5.60063	5.65708	5.21079	5.17668	5.75453	5.81453	5.70923
AT1G13820	7.11842	5.88705	7.42054	6.82501	6.09172	6.49973	6.67825	6.15843	5.72392	6.45427	6.82404	7.41654	7.54399	7.02802	7.88117	5.94643
AT1G13830	4.24811	4.58991	3.9212	4.10381	4.15236	6.97064	4.54216	4.92831	7.78322	8.04433	8.36441	5.00475	4.57168	4.16987	4.63823	5.01308
AT1G13860	4.41411	5.12601	4.51907	4.81943	5.27534	4.09328	4.46986	5.08552	4.37379	5.45208	5.13101	5.05014	4.53772	4.67149	4.76262	4.67401
AT1G13870	6.76562	6.61993	7.18481	6.93383	6.83136	6.80947	6.69455	7.0243	6.53364	7.23756	7.15346	6.48613	6.9537	6.85483	6.39773	6.78337
AT1G13880	6.11559	6.81807	7.08179	5.99964	6.50164	6.77889	6.67547	6.56783	7.36266	6.55858	6.24659	6.47548	6.94044	6.31133	6.86175	6.8404
AT1G13890	3.61283	3.86113	3.86955	4.30742	4.38739	3.62076	4.74833	4.46948	3.70059	3.30415	3.82991	3.23806	3.92752	3.74896	3.59969	3.27174
AT1G13900	6.22329	6.61215	6.71311	6.24209	6.05223	6.36315	6.45285	6.24198	6.31885	6.04405	6.07811	5.83473	6.61644	6.45098	6.2011	6.10459
AT1G13910	4.68211	4.13624	4.60799	5.51052	4.29151	5.0841	4.94801	5.06196	5.92671	6.13867	5.91323	4.9517	4.12121	5.2459	4.61077	5.2777
AT1G13920	4.55179	4.97534	4.65357	4.61879	4.5914	4.95426	4.6741	5.01363	4.48061	5.00746	4.62528	4.77724	4.53028	5.08506	4.7988	4.34834
AT1G13930	12.5125	12.3288	11.0474	11.9474	11.601	10.9416	10.8143	11.1887	10.4784	11.9739	11.3035	12.8556	10.9467	10.5002	12.0566	10.6257
AT1G13940	4.22245	4.68311	5.16284	4.51662	4.90847	4.88851	5.13653	5.10347	4.55341	4.75981	4.20635	4.02878	4.55052	5.25571	4.43808	4.9359
AT1G13950	5.4972	4.96557	5.23812	5.04048	5.73276	6.26285	5.30628	5.49768	6.52538	5.0155	5.5583	5.79892	5.14482	4.51266	5.72753	5.10999
AT1G13960	6.94636	6.9584	7.31965	6.1452	6.53824	6.98605	7.19996	6.8774	6.86749	6.60221	6.5363	5.91567	7.55712	6.6871	6.20773	7.15917
AT1G13970	3.22925	4.25442	4.40116	5.12328	5.14704	3.34414	5.09127	4.26694	3.47805	3.77209	3.55449	3.78435	3.40249	3.86127	3.18852	3.51852
AT1G13980	5.04736	5.58053	5.02407	5.17161	5.65121	5.32963	5.49463	4.98572	4.276	4.95556	4.64214	5.06457	4.55809	5.24524	4.6263	5.6243
AT1G13990	9.36641	9.05927	9.34245	8.5731	8.36486	9.31588	9.55221	8.94393	10.114	9.0551	9.00966	8.65193	9.55909	8.25666	8.55758	9.49466
AT1G14000	9.09072	9.06623	9.12003	8.3345	8.24633	8.88104	8.37424	8.73673	9.41527	8.58333	8.79101	8.01796	9.50791	8.99079	8.13805	9.0644
AT1G14010	8.69873	8.53978	8.19459	8.06283	8.44117	8.65108	8.20776	8.1002	8.33966	8.21748	8.72057	8.06821	7.98513	7.8221	8.08524	8.46419
AT1G14020	5.09426	5.50443	5.43948	5.33817	5.29145	5.04185	5.21694	5.25277	5.18504	5.49456	5.45284	5.11919	5.33579	5.47181	5.26264	5.06091
AT1G14030	6.06869	5.29492	5.52962	6.08558	6.191	4.96244	5.8895	5.41938	4.37296	5.01586	4.6117	6.43185	5.39636	6.24872	6.17242	5.05161
AT1G14040	5.72915	6.00094	4.98763	5.85116	5.66719	5.46306	5.51227	5.68447	5.1952	4.67833	4.85054	5.7974	4.95519	5.32516	5.88225	5.11479
AT1G14048	2.9644	2.62599	2.92668	3.943	3.14972	3.76375	3.39882	4.49821	3.94011	3.35957	3.52252	4.5221	4.1444	3.63651	3.45837	3.36174
AT1G14060	6.41689	5.95211	6.27466	5.7623	6.54188	6.63613	6.17487	6.08186	7.55188	6.5298	7.22928	5.83713	6.38623	6.26158	5.93473	6.58592
AT1G14070	3.73348	3.52209	3.52065	3.70708	3.13538	5.92849	3.83642	3.8285	6.66073	5.93892	5.82862	3.92348	4.29178	3.20858	4.07102	5.26399
AT1G14080	3.63523	4.01723	3.61541	3.62304	3.6761	4.43928	3.44844	3.67546	4.8857	6.51495	5.0986	4.08876	3.49241	3.57018	3.59734	4.36608
AT1G14090	3.79643	4.27421	4.24486	3.76739	4.94017	4.09859	4.81692	4.12697	4.05658	4.41737	4.0853	3.98062	4.41782	4.74771	4.05438	4.88076
AT1G14100	4.36863	4.95978	4.49062	4.96071	4.68338	4.1132	4.63893	4.71259	4.85319	4.69254	4.49114	4.79754	4.59194	5.45477	4.35656	4.28838
AT1G14110	3.66594	3.74858	4.13075	3.55134	3.34354	3.38297	3.71646	3.2868	4.0079	3.33573	4.49222	3.70322	4.06332	3.87368	3.67663	3.85483
AT1G14120	3.32038	3.41275	3.1431	2.89451	3.43683	2.96078	3.13774	3.31244	4.70948	3.83201	5.5551	3.19972	4.08585	3.11601	3.17004	3.53704
AT1G14130	5.4339	6.2858	6.06558	5.74847	6.24889	5.28479	5.93187	5.92884	6.36361	6.48655	6.10866	5.90344	5.64573	5.57602	6.79926	6.36886
AT1G14140	6.71298	6.3596	6.54428	6.28229	6.73027	6.60305	6.85138	6.82652	6.07085	6.28061	6.24092	6.25666	6.2935	7.00764	6.31765	6.99265
AT1G14150	9.5782	9.37221	9.86083	9.40386	8.80413	8.04552	8.41212	8.60726	7.0469	7.34871	8.53045	10.0857	9.41527	9.42384	9.99861	7.19386
AT1G14160	4.50508	4.45654	4.45027	4.29961	4.39928	4.83943	4.41452	4.71804	4.79157	4.30842	4.64711	5.33458	4.88386	4.37347	4.00571	3.81929
AT1G14170	7.67148	7.04038	6.15555	6.78717	6.4498	8.1975	6.67514	6.57901	7.78321	7.70438	7.49941	6.75994	6.82586	5.97736	5.88668	7.65898
AT1G14180	4.1778	4.46489	4.22005	4.78803	4.61099	4.03061	3.92017	4.32728	4.1583	4.39075	4.27801	4.68389	4.13536	4.9709	4.87649	4.28496
AT1G14182	4.10622	4.72041	5.3623	5.03901	4.74553	4.64848	5.02306	4.92089	5.82584	4.47798	4.19275	4.95808	4.92493	4.52226	4.63093	4.55627
AT1G14185	4.10677	4.28601	3.96851	3.13881	3.5636	3.72169	3.39053	3.8722	3.4304	3.37879	3.92318	4.09713	3.83632	4.59188	4.18692	3.85697
AT1G14190	3.63659	3.56526	3.89968	4.01807	4.12129	3.44729	3.52212	3.39937	3.1283	3.92356	3.65152	3.72561	3.19165	3.43455	4.057	3.67994
AT1G14200	9.01513	8.73168	7.44877	5.98195	8.189	8.50137	6.94338	6.85591	9.47423	9.24444	9.54306	7.33296	8.17051	7.03158	8.51399	9.14832
AT1G14205	6.21602	4.86202	5.49684	5.24038	4.99677	5.42534	5.08352	5.16383	5.50619	6.07717	6.1934	5.93971	5.01707	5.5817	6.01843	4.79604
AT1G14210	5.48255	6.06437	5.77758	5.68049	5.87864	5.97576	5.7112	5.94738	6.14644	5.76405	5.84691	5.45352	5.71477	5.64839	6.05008	5.84062
AT1G14220	3.54283	3.39766	3.36348	3.4923	3.52382	3.72951	3.36287	3.95867	4.33236	3.9235	4.4699	4.04422	4.23271	3.84122	3.72141	3.37812
AT1G14230	5.45412	4.64836	4.84132	5.05069	4.40646	5.65026	4.89998	5.08212	5.04027	6.31974	5.46161	5.66304	4.74349	4.95666	5.21454	5.87197
AT1G14240	3.9868	4.06512	3.81867	3.67976	4.39311	3.45709	4.02336	3.60868	4.20176	3.31149	3.79572	3.60746	3.8655	3.52236	3.96803	4.0753
AT1G14250	5.11439	4.65401	4.88677	5.22746	4.48757	4.96502	4.49364	4.94989	5.38401	4.70076	5.12991	5.14278	4.74812	4.39683	4.71361	5.08307
AT1G14260	5.08534	4.38581	4.58896	5.23209	4.42771	5.94509	5.11678	4.92705	6.14691	5.09919	5.35383	5.00182	5.65244	4.83092	4.50371	5.42612
AT1G14270	8.81893	8.71045	8.76519	8.66288	8.50081	8.15191	8.58885	8.49071	7.83466	8.34399	8.63033	8.90239	8.61537	9.10734	8.71549	8.12055
AT1G14280	6.6647	5.91081	7.72865	5.84762	5.47107	7.188	6.78455	6.8736	6.47169	7.96823	7.5961	5.304	6.7996	7.2759	6.34628	8.09913
AT1G14290	8.27607	7.98281	8.40532	7.69517	8.92939	8.46216	9.12232	8.98879	8.10342	8.38544	8.25787	7.271	8.00262	8.34258	7.79131	8.89052
AT1G14300	7.07603	6.32567	6.46764	6.13302	7.29193	7.0671	7.33453	7.16329	7.33265	7.00236	7.07864	6.19434	6.47782	6.74223	6.21715	7.17397
AT1G14310	6.61608	5.95832	6.39606	6.22367	6.37276	6.4287	6.59916	6.30914	5.81862	6.18513	6.30581	6.51277	6.49556	6.57081	6.7911	5.87926
AT1G14315	4.07136	5.2024	3.83155	3.89554	3.84687	3.94711	3.69346	4.51628	5.23618	4.42985	4.78694	4.20022	4.93162	4.22101	3.23238	4.13551
AT1G14320	11.8292	11.4301	11.2947	11.5745	12.1592	11.4195	11.7698	11.7709	11.6172	11.6734	11.6355	11.7025	11.3607	11.7584	11.5727	11.7078
AT1G14330	6.29082	6.78135	7.98375	7.12434	6.95439	8.39839	6.52669	6.93673	9.53558	8.14972	8.12945	6.45606	8.55156	7.30952	7.39122	7.98451
AT1G14340	7.08313	6.36429	6.88538	6.60056	6.40127	7.66986	7.79481	7.76519	7.69016	8.06886	7.62367	7.22263	6.69039	6.48203	7.52244	7.04272
AT1G14345	8.12567	7.64892	7.93354	8.82673	7.87867	6.67796	6.0817	6.82373	5.99883	7.40664	7.78264	9.82845	8.08799	8.46146	9.77439	6.34747
AT1G14350	4.54296	5.37604	4.85651	5.27539	5.21472	4.26048	4.66241	4.70872	4.03149	4.56602	4.70972	5.5599	4.29365	5.07407	4.88546	4.13202
AT1G14360	6.61776	7.20164	6.40603	6.46269	7.09453	6.24048	6.38047	6.17001	6.23984	6.74466	6.20555	6.459	5.72688	6.44574	6.15109	7.21526
AT1G14370	6.83063	6.50313	7.00479	6.77362	5.69648	8.2988	7.28128	7.15426	8.10552	7.85438	7.36469	6.57425	7.7752	6.43901	6.65413	7.45457
AT1G14380	6.24172	6.7123	5.69339	6.5261	6.62856	5.53259	6.10644	6.06098	4.59524	5.89862	4.8562	6.15312	4.89803	5.97782	5.97083	5.72388
AT1G14390	4.19242	4.73283	4.2778	4.38244	4.2488	4.36434	4.32941	4.57772	4.2081	4.32221	4.35098	4.42064	4.49789	4.21392	4.30073	4.00597
AT1G14400	11.2062	10.8814	10.9033	10.7901	10.9797	11.0474	11.3532	11.203	11.4853	11.77	11.195	10.7781	10.9189	10.6782	10.696	11.4265
AT1G14410	8.08254	7.15651	7.09216	7.76334	8.35049	7.04103	7.37523	7.35793	6.86865	8.18371	7.76432	7.76765	6.4068	8.18988	7.84314	7.81006
AT1G14420	3.60299	3.78675	4.05282	4.56898	5.12205	3.24263	5.1475	3.91081	3.5089	3.37258	3.36385	3.30469	3.74243	3.55934	3.30715	3.49474
AT1G14430	4.73441	4.57304	4.52342	4.4496	4.39572	4.79869	4.68811	4.70228	4.89464	4.54106	4.61696	4.69157	5.08342	4.66784	4.8909	4.58085
AT1G14440	4.60181	5.26646	4.62302	5.55399	5.7287	3.87843	4.77552	4.67585	4.1782	4.37945	4.09459	5.26899	4.53426	5.01118	5.29936	4.50854
AT1G14450	10.1793	10.3301	9.84696	9.82275	10.1622	9.69381	10.0572	10.1458	9.83647	9.66133	10.0159	10.0133	9.69497	9.74534	10.1407	9.67702
AT1G14455	4.46483	4.49398	3.62131	3.756	3.8152	2.60362	4.02785	4.90609	5.36698	4.17013	4.01238	3.93967	3.58445	3.91604	3.64277	4.65299
AT1G14460	4.90624	5.19889	5.2224	5.47151	5.44385	4.801	5.01256	5.15532	4.63806	4.73885	4.67855	5.54826	4.42999	5.41423	4.86909	4.95969
AT1G14470	4.71935	4.8209	4.9849	4.96177	4.58087	4.92693	4.6876	5.05896	4.85245	4.61991	4.94603	5.06088	5.02294	4.6702	4.89339	4.58278
AT1G14480	5.47302	6.3203	4.82168	6.89961	6.44293	4.87935	4.88646	5.14161	5.07811	4.82545	4.69036	5.77385	4.36774	5.15607	6.8286	5.24054
AT1G14490	5.92002	5.90349	5.59431	5.63142	5.64787	5.86683	5.88935	6.16248	6.05056	5.73459	5.4828	6.09245	6.22848	6.03005	6.14013	5.94241
AT1G14500	4.87876	5.10848	5.18146	4.46709	5.03009	4.5677	4.55539	4.96978	5.01473	4.75971	4.68282	4.93403	5.06746	4.6484	4.72053	4.60992
AT1G14510	9.11945	8.99401	8.99041	8.6916	9.12013	9.38044	9.69638	9.49495	9.30447	9.36691	9.03269	7.91683	8.7286	9.20863	8.30937	9.87603
AT1G14518	6.09352	3.58976	4.91641	5.22149	3.94966	5.50376	4.01889	4.65239	5.34163	3.75455	4.57237	4.7974	4.05007	5.0396	4.37548	4.3871
AT1G14520	5.75658	5.36591	6.23888	6.3677	5.58097	5.363	4.88596	5.64489	4.46202	4.27469	4.81044	6.36796	7.14159	5.38703	6.24839	4.20092
AT1G14530	8.20192	7.76097	7.92856	7.47851	7.5042	6.45992	6.90656	7.0608	6.2355	6.77177	6.9867	7.85257	7.72082	7.49619	7.30126	6.76546
AT1G14540	5.19748	5.9263	5.39434	6.49371	5.84491	8.33247	6.35139	6.17424	8.31299	5.60588	5.62272	5.55625	7.58512	5.36704	7.16321	6.93912
AT1G14550	3.87011	3.90004	4.16493	3.89355	4.12809	4.99023	4.15794	4.27188	6.46727	4.80571	4.42189	3.88868	4.12259	4.05624	3.8306	4.85885
AT1G14560	5.30695	5.34834	5.27289	5.39804	5.06877	5.07545	5.36522	4.93196	5.40593	5.98865	6.23637	5.34333	5.30544	5.23938	5.1217	4.72861
AT1G14570	7.78251	7.57017	7.67443	7.75515	7.60581	7.82727	8.09449	7.96509	7.76569	8.2712	7.68706	7.34723	7.44915	7.84905	7.44448	8.14851
AT1G14580	5.98106	6.10661	5.84556	6.54135	5.60583	6.35427	6.00232	5.97682	6.44486	8.47308	7.50403	6.26716	5.95598	6.43722	6.26931	6.32098
AT1G14590	5.54923	5.48137	5.9551	5.04564	5.84718	4.95483	5.22872	5.44528	5.03505	5.66137	5.57705	5.63449	6.07129	5.31424	5.6996	5.23746
AT1G14600	4.00762	5.17014	5.1733	4.80656	6.18003	5.52643	5.41032	5.74417	5.61194	5.53784	6.1243	5.08746	4.99001	5.20373	6.41593	5.44334
AT1G14610	6.30668	6.35748	6.02531	6.54615	6.71742	6.28316	6.70773	6.17838	5.40276	5.72362	5.27986	6.1088	5.76921	6.79155	6.06358	6.35815
AT1G14620	7.92099	7.17533	6.75995	7.34003	8.36174	6.67832	7.27595	7.48341	6.56818	6.88647	6.92354	7.12487	6.21574	7.49218	7.31465	7.77239
AT1G14630	3.8004	4.61345	3.80644	3.60554	4.9771	3.39703	4.2851	3.17293	2.93248	3.58133	3.16983	3.66247	3.54657	3.88899	4.09248	4.11217
AT1G14640	4.34751	4.205	4.2573	4.19693	3.97368	5.47831	4.31731	4.88677	4.6525	3.93364	3.90588	3.82836	4.7119	4.08845	3.77091	4.63625
AT1G14650	5.41319	5.79694	5.27402	5.44621	5.68619	5.72898	5.89244	5.37077	5.19918	5.88599	5.48636	5.26387	5.25919	5.81069	5.40639	5.61836
AT1G14660	4.43478	4.98251	4.55661	4.57359	5.12733	4.63148	4.96947	4.82902	4.41882	5.33409	4.87428	5.09642	4.38056	4.90864	4.82755	4.8738
AT1G14670	8.93816	8.58387	8.65719	8.63621	8.61452	8.75361	8.34624	8.4625	8.57262	8.08615	8.48198	7.91609	8.74958	8.5443	8.3615	9.06839
AT1G14680	4.34428	3.49583	3.96118	4.93312	4.2572	4.82581	4.68716	4.2788	4.65435	4.56156	4.65555	3.87375	4.45733	4.48808	3.75672	4.59514
AT1G14685	8.05957	7.92128	7.9634	8.43179	7.84554	7.77823	7.67147	7.92229	7.97824	8.45827	7.94397	7.63136	8.16282	8.24369	7.83911	7.98511
AT1G14686	4.47635	3.96371	4.43311	3.97995	4.86204	3.32995	3.84672	4.50167	3.8237	4.16642	3.20991	4.04612	4.20304	4.56184	3.92207	4.12511
AT1G14687	4.81605	4.89615	4.86265	4.81595	5.29476	4.75701	4.82065	4.98924	4.97706	5.62489	5.51778	4.60816	4.91202	4.44991	4.51669	5.07105
AT1G14688	4.02745	2.95265	3.3562	4.03474	3.66179	3.95631	3.20046	3.32323	3.59887	3.41606	4.10656	3.65301	3.74458	3.51888	4.18848	3.22884
AT1G14690	5.53642	5.41095	5.1971	5.72154	5.98479	5.77031	6.52117	5.85849	4.83682	6.20376	4.95686	5.22682	4.95223	5.43343	5.32421	6.16601
AT1G14700	5.16548	4.73493	5.74388	5.16857	5.40035	4.62269	4.45886	5.01639	3.82976	4.70499	4.97739	6.46975	5.73164	5.42535	7.39503	3.96488
AT1G14710	6.07086	6.44698	6.17084	6.05752	6.69823	6.46813	6.47229	6.55152	5.73683	5.7387	5.65903	5.5845	6.06173	6.45738	5.45645	5.86761
AT1G14720	8.28611	7.72139	8.24165	9.27012	8.24085	8.88191	8.36279	8.89098	8.47284	9.80084	9.1022	8.27371	8.91219	8.63615	8.03131	8.32893
AT1G14730	5.13326	5.88018	5.19237	5.77504	6.95328	4.72979	5.54307	5.93248	4.554	5.51733	4.79715	5.6734	4.64021	5.55178	5.72876	4.30692
AT1G14740	6.8227	7.00588	7.19983	6.40898	7.16356	7.22038	7.67001	7.38837	6.68877	6.77009	6.35963	5.83973	6.98943	6.98737	6.17177	7.41478
AT1G14750	4.91721	5.13862	4.88508	4.84371	5.36723	4.60143	4.89284	4.89644	4.95982	4.71294	4.78445	5.39454	5.24608	5.17864	5.21058	4.55238
AT1G14755	5.72909	4.80952	5.2407	5.07987	4.61672	4.781	5.19423	5.97861	4.92086	4.38875	5.23926	4.59156	5.22677	5.56051	4.96576	5.12086
AT1G14760	6.08515	6.09163	4.94153	5.24956	5.39723	5.62705	5.7959	6.06005	5.39358	6.15889	6.04202	5.77545	5.65082	5.25431	5.49061	5.42216
AT1G14770	4.71729	4.74337	5.35073	4.8072	4.79003	4.92533	4.82392	4.91105	4.2948	4.14889	4.12421	4.79915	4.78383	5.08181	4.36038	4.4326
AT1G14780	6.49332	6.02542	6.53381	4.81262	5.91571	6.72001	6.75808	7.21377	6.05742	6.92136	6.78514	4.62314	7.2277	6.12059	4.42901	6.27157
AT1G14790	5.12426	5.25354	4.87879	5.91544	5.38125	5.25579	5.30036	5.05283	5.26374	5.47813	4.89225	5.67606	4.21387	5.32229	5.26735	5.50336
AT1G14800	3.56074	5.00616	3.79248	3.69248	4.13771	3.89035	3.79465	3.95038	4.21259	4.22732	3.49622	4.21359	3.34153	3.31631	3.45765	4.06469
AT1G14810	9.30547	8.3037	8.45207	8.58791	9.21828	8.90283	9.35914	9.12799	8.38147	8.36373	8.63845	9.12869	8.45443	9.10557	8.70546	9.1151
AT1G14820	7.52907	7.61982	7.15969	7.74767	7.79728	7.21728	7.66005	7.65237	6.59139	7.65196	7.73851	7.8419	7.01399	7.51986	7.29828	7.47845
AT1G14830	7.83576	7.93487	7.5978	7.35341	7.48324	7.51659	7.3035	7.24474	6.71961	6.18566	6.68476	7.15946	7.42163	7.34835	7.11175	7.33277
AT1G14840	5.47678	5.44976	5.25476	5.95807	5.57231	5.12077	5.35309	4.9133	3.97151	4.56046	4.37152	5.82029	4.46745	5.7321	5.57721	5.30946
AT1G14850	4.99544	5.03878	4.83308	5.10336	5.43281	5.17451	5.68177	5.25573	4.51756	5.1704	4.57449	5.05701	4.68472	5.08486	4.97678	5.39481
AT1G14860	3.61719	3.56549	3.59165	3.42022	3.55104	6.53393	6.30484	6.01544	6.96747	6.42734	5.54481	3.46294	5.17737	3.79909	3.99146	8.41885
AT1G14870	10.8525	10.3775	9.59769	10.3987	11.2268	11.7821	11.4085	11.5082	12.6959	10.5727	10.6085	9.95424	11.4031	10.3201	10.6114	12.6678
AT1G14880	10.0843	9.44137	9.23814	9.38	5.451	10.5035	7.24489	6.20091	10.6699	8.67404	9.09648	10.5079	9.73444	7.6802	10.0849	9.74181
AT1G14890	8.08048	7.0762	7.61015	6.94235	8.08727	8.2171	8.6677	9.11291	8.5957	10.2246	9.23084	5.06897	8.08015	7.90236	5.97752	8.83708
AT1G14900	7.05032	7.10732	6.80227	6.98099	8.46863	6.32073	7.86703	8.19939	5.64765	6.46419	6.09966	6.3351	5.83589	7.60812	6.62946	7.42506
AT1G14910	5.95341	6.38302	6.80928	6.15921	6.55063	6.84526	7.55166	7.45788	6.08418	6.86462	6.07345	5.84546	6.35471	6.94661	5.9206	6.65889
AT1G14920	7.43993	7.26837	8.53917	5.73033	7.42563	6.71293	8.15508	7.91084	6.75136	7.8403	7.23472	5.83239	7.47725	8.22978	6.00083	8.44186
AT1G14930	4.0299	3.85914	5.47273	4.74876	3.29621	5.62006	6.48077	6.27045	4.63734	6.11715	6.28215	3.68163	5.0571	5.15002	4.12297	4.46807
AT1G14940	4.26202	4.88746	3.7879	3.70273	4.18444	3.83356	3.94848	3.41682	4.41221	3.92718	3.92963	3.49446	4.09865	4.04418	4.51188	4.24765
AT1G14950	5.09659	5.14466	5.55732	4.89815	4.10968	4.29376	4.17938	4.16192	4.57404	4.39913	4.38853	5.27334	5.26066	4.87915	5.55761	4.15286
AT1G14960	4.90877	5.00709	4.57017	4.73781	4.4794	4.59185	4.70256	4.68268	4.60717	4.28606	4.07741	4.80719	4.65705	4.33709	4.80108	4.0992
AT1G14970	4.65241	5.16074	5.00673	4.53792	5.33988	4.40759	5.09255	5.43069	4.6397	4.45291	4.24553	5.04533	5.0225	4.9684	4.96998	4.67168
AT1G14980	11.0188	11.0897	10.4565	10.5425	11.3054	10.0516	10.3777	10.6507	10.9621	10.5766	10.747	10.359	10.0541	10.6447	10.5443	10.3591
AT1G14990	6.652	6.74899	6.03311	5.89508	6.81767	6.39877	6.13439	5.98074	6.27821	7.14314	7.01025	6.6727	5.63352	5.74284	6.45902	5.88672
AT1G15000	5.87149	5.25954	5.6286	5.96515	6.65997	5.69545	6.15502	6.3673	5.04373	5.28502	4.88588	5.77047	5.53052	6.20948	6.55072	5.55739
AT1G15010	11.8814	11.8262	12.2418	10.9432	11.7649	10.5297	11.3229	11.6127	12.0603	10.9702	11.061	11.8206	12.2071	11.4196	12.1164	10.5782
AT1G15015	4.75316	4.81748	4.3024	4.62389	4.34037	4.8239	4.58194	4.36715	5.95603	3.9767	5.33955	5.05579	5.00783	3.69289	4.76523	4.59997
AT1G15020	5.4119	5.42011	5.61147	5.15482	5.89263	6.29085	6.47664	6.27394	5.77794	6.00163	5.82462	5.12338	5.62285	5.59627	5.36569	6.23437
AT1G15030	7.9552	7.69262	7.91813	7.45918	7.49615	7.80848	7.61985	7.57012	7.74695	8.2166	7.91278	6.89067	7.45842	7.84929	7.72294	8.07262
AT1G15040	4.44325	4.34382	4.60607	4.28321	4.11782	8.16835	5.7604	7.70115	9.04557	5.94064	6.23619	4.41862	6.33871	4.65286	4.26629	9.88183
AT1G15050	5.00177	4.76516	4.99923	4.41833	4.75477	4.66378	4.78106	4.6021	4.91851	5.8579	4.87014	4.75819	4.82904	4.52473	4.48035	4.61916
AT1G15060	5.64466	5.23779	6.20165	5.74747	5.46645	5.73056	5.77354	5.6415	5.32174	5.66163	5.82488	5.63964	5.87897	5.87288	5.93278	5.68785
AT1G15080	5.36741	4.31273	4.70718	5.13977	5.01651	4.02965	4.29862	4.65484	4.1224	4.72789	4.83301	4.86234	4.52423	4.76968	5.35859	4.7153
AT1G15100	7.666	6.90314	7.59464	8.18213	7.29949	10.0555	7.82845	8.57238	8.9362	8.13661	8.40838	8.48904	8.38514	7.47363	8.27921	7.938
AT1G15110	6.2015	6.34056	6.27627	5.18923	7.10214	6.3282	7.23908	6.74101	7.63773	6.8894	6.54226	5.03134	6.14511	6.07127	5.128	7.18762
AT1G15120	10.1628	10.4174	9.80234	9.99436	10.5839	10.1545	10.3799	10.4935	10.0213	9.94428	10.1048	10.0788	9.641	9.68762	9.90037	10.1336
AT1G15125	4.70496	4.42604	4.74468	4.60753	4.87045	6.063	5.94497	5.55826	4.99494	4.78436	5.44841	5.17997	4.92234	5.01587	5.02157	5.50805
AT1G15130	6.60866	6.73159	6.63145	6.38969	6.29355	7.20258	7.01602	6.79701	6.66636	6.84433	6.20046	6.24135	6.60435	6.68362	6.05324	7.06326
AT1G15140	8.94513	8.64804	8.82058	8.72595	8.81089	8.47701	8.43139	8.68678	8.52768	8.14386	7.93924	9.25532	8.82495	9.14379	8.95385	7.93763
AT1G15150	3.98643	4.24916	4.53124	4.00941	3.8736	4.10279	3.88486	4.31826	4.8145	4.06908	4.58995	4.07563	4.83032	4.3882	5.05795	4.9629
AT1G15160	3.13328	2.70287	3.42349	4.26667	3.29051	2.71806	4.27318	3.63693	3.7115	3.33404	3.37985	3.43802	3.8205	4.56566	4.0802	3.44026
AT1G15165	4.91462	3.56085	4.48383	3.59622	4.6355	3.94999	4.02868	3.48938	3.98446	4.43423	4.11032	4.11096	3.8643	4.37489	3.84245	4.60784
AT1G15170	5.4978	5.05458	5.49726	5.54366	5.06381	5.97007	6.21927	5.92541	5.31824	5.79814	5.86062	5.4828	6.00246	5.50407	5.67517	5.60805
AT1G15175	4.88727	4.98449	5.08169	4.72096	5.35751	5.61233	5.4137	5.5535	5.15398	5.2095	5.50851	5.7777	5.03927	5.07554	5.81041	4.94929
AT1G15180	5.11055	5.06653	6.12061	5.55828	5.79269	6.66831	7.47135	6.93383	5.73789	6.91172	6.03189	5.62298	5.40634	6.65828	5.57669	7.29258
AT1G15190	5.44738	5.56586	5.59506	5.27592	5.64214	5.2493	5.16188	5.57523	5.54286	5.21034	5.54704	5.70068	5.84556	5.78398	5.57326	5.0798
AT1G15200	7.04727	7.21208	6.44641	6.6463	7.58069	6.79777	7.40057	7.02666	6.36308	6.79251	6.25005	6.80267	6.39925	7.06281	6.39527	7.10763
AT1G15210	4.19833	4.42219	4.43504	3.79514	4.08136	4.08681	3.94782	4.29857	4.13768	4.05399	3.8841	4.63879	4.38327	4.28631	4.35846	4.05605
AT1G15215	4.90606	4.56692	4.8943	5.2836	5.48351	4.01973	5.35148	4.89324	3.29974	4.66287	3.92732	5.25052	4.26576	4.8426	5.49996	5.16319
AT1G15220	6.38954	6.01881	6.11063	5.48122	6.54446	6.46462	6.69251	6.44394	6.0013	6.37018	6.61624	5.93334	6.21124	6.03199	5.87668	6.34669
AT1G15230	6.98094	6.73764	6.7606	6.66456	7.38979	7.09756	7.40821	7.01841	7.14621	7.9866	7.57902	7.04209	6.50063	6.6385	6.94866	7.36233
AT1G15240	4.22134	4.93509	4.21974	4.39076	4.5554	4.70402	4.59112	4.5111	4.05037	4.27074	4.38094	4.32804	3.8774	4.28879	3.99947	4.22793
AT1G15250	7.3416	7.24229	6.79134	7.31871	8.3857	6.98995	7.4229	7.21724	7.65105	7.42998	7.30279	7.8489	6.71387	7.45751	7.7051	7.05422
AT1G15260	5.19489	6.45292	6.56076	6.24491	5.21093	4.77815	5.8589	5.04798	4.27252	5.98348	5.2969	6.17574	5.80791	5.83884	6.9875	5.43794
AT1G15270	10.4836	10.7596	10.3095	10.606	10.7709	10.1504	10.6432	10.7133	10.4826	10.5539	10.3092	10.4543	10.0893	10.311	10.4139	10.2322
AT1G15280	5.28509	4.71927	4.96941	5.37953	5.53626	6.0594	5.76908	5.44451	5.62906	5.77406	4.61991	5.05781	4.95669	5.90927	5.19781	6.00786
AT1G15290	5.03737	4.87343	4.97291	6.07374	5.30806	4.76831	5.14563	4.82728	4.60838	4.9513	4.30336	5.91177	4.54128	5.72243	5.64734	5.12605
AT1G15300	4.27572	4.38078	4.18029	3.96498	4.2306	4.31813	4.23228	4.13696	4.35687	4.20647	3.9547	4.57917	4.81481	4.26957	4.47706	3.9391
AT1G15310	5.31028	6.11589	5.04876	5.34669	5.83693	5.52021	5.51553	5.46512	5.46702	5.24047	5.15315	5.46625	5.27451	5.23554	5.50983	5.22347
AT1G15320	4.47779	4.88885	4.73877	4.25365	4.61612	4.51975	4.36273	4.5641	4.67211	4.4328	4.85148	4.61906	4.75268	4.73219	4.38036	4.56081
AT1G15330	5.36501	6.10651	5.94438	4.84245	6.87231	5.31805	7.16444	7.23147	4.86369	6.07391	5.62726	4.22194	5.12132	6.13912	4.16902	7.02707
AT1G15340	7.05234	6.98849	6.68172	7.59043	7.42506	6.76959	7.37682	7.12226	5.43114	7.73988	6.21503	6.9427	5.94898	7.53119	6.54766	7.46022
AT1G15350	7.5409	7.13684	7.61479	6.54459	6.01316	8.65356	8.42555	8.46058	9.15029	9.02747	8.70137	5.78798	7.83958	6.50283	6.2871	8.64662
AT1G15360	5.30186	7.55105	6.56852	6.10319	5.68164	4.33743	7.18937	6.63052	4.43831	4.85452	4.73312	4.92318	7.11246	6.02762	5.97993	4.13262
AT1G15370	8.92283	9.06025	9.0315	8.82389	9.29308	8.6129	9.04829	9.30096	8.89887	8.87378	9.038	8.63967	9.0141	8.65973	8.95622	8.87936
AT1G15380	4.24534	4.88482	4.38279	4.22396	4.82519	7.32578	5.79994	6.55571	9.72352	7.67905	5.82089	3.85588	4.58285	4.41941	4.09052	9.2913
AT1G15385	3.50511	4.29448	3.00051	2.65288	3.64939	3.10712	2.7801	2.7727	5.52068	3.13291	3.22096	2.82584	3.10071	2.69459	2.95224	3.73445
AT1G15390	8.02672	7.07604	7.79453	7.81344	8.2039	7.982	8.25801	8.13985	7.55943	7.86177	8.06602	8.03572	7.91529	8.18833	8.17025	7.92374
AT1G15400	8.81119	8.86008	8.58192	8.0165	8.65527	9.52634	9.48225	9.34257	9.84404	9.12128	8.72187	8.18577	8.63977	8.22818	7.90433	9.67419
AT1G15410	4.72961	5.34752	5.74489	6.58634	4.86582	5.29935	5.94603	5.32455	4.70094	4.90748	4.52473	4.89804	5.22873	5.45337	5.88236	4.81835
AT1G15415	6.21889	5.61695	6.05334	5.94269	5.86443	5.99129	6.93505	6.69379	7.61121	5.01292	5.03344	4.44137	5.68877	5.69716	5.55213	5.50218
AT1G15420	9.05459	8.47733	8.71165	7.52875	8.79533	8.57276	9.01857	8.99307	9.25196	8.64065	8.59693	7.50214	9.2357	8.6174	7.41133	9.02262
AT1G15430	9.35798	8.76274	9.31184	8.48023	8.83036	9.75095	8.68605	8.47442	9.72989	7.38642	7.54477	8.35649	10.3149	8.97448	8.96123	9.56482
AT1G15440	5.78718	5.36154	5.52909	5.68905	5.97077	6.12809	5.81077	5.61558	6.38984	6.74288	6.13997	5.70401	5.72573	5.93371	5.5104	6.09929
AT1G15460	4.02327	4.36701	4.54318	4.57197	4.24238	3.73411	4.17179	4.10156	4.42307	3.64634	4.21962	4.04912	4.51315	4.89	4.52192	3.88769
AT1G15470	6.34063	6.50479	6.28976	6.5452	6.84013	6.46454	6.31125	6.52854	5.98545	5.79477	6.15071	6.58301	6.10103	6.55082	6.52332	5.76793
AT1G15480	4.84896	4.52979	4.89218	5.13253	5.4677	5.10755	5.34349	5.00083	4.0659	5.06838	4.68941	4.65415	4.40835	5.22278	4.29969	4.82881
AT1G15490	4.66132	5.63724	4.80388	4.70002	5.13031	4.67314	4.79004	4.93334	4.65698	4.76002	4.34538	4.83314	4.80496	4.88714	4.43737	4.55094
AT1G15500	7.63254	7.15274	7.27023	7.92197	7.91457	7.54567	7.877	7.67199	6.65942	7.64198	7.20288	7.40595	7.41299	8.11916	7.5908	7.66705
AT1G15510	4.32468	4.37236	4.21227	4.38352	4.43684	4.16743	4.19557	4.16955	4.11626	4.70013	4.10726	5.13077	3.98979	4.49905	4.18129	4.66919
AT1G15520	6.11771	4.64342	4.87751	4.569	4.51024	8.06687	4.90545	4.67516	8.82286	6.47234	5.92573	5.04959	6.10868	4.67294	4.75406	8.66791
AT1G15530	6.24532	5.86831	6.44438	5.60709	5.85111	6.6697	6.54587	6.33406	7.30001	6.36874	6.26867	5.57001	6.8509	6.1895	5.82878	6.60116
AT1G15540	4.74888	4.27222	3.54931	3.36601	2.78553	3.59069	3.92109	3.7716	4.06961	3.36304	4.06875	3.27474	3.44037	3.22157	3.09474	3.60138
AT1G15550	4.60431	4.94118	5.16677	4.71293	4.56236	4.35821	4.78518	4.7802	4.79418	4.87148	5.02541	4.997	4.92117	5.59625	5.3423	4.55484
AT1G15560	4.88048	3.56347	3.46403	3.63308	3.71888	3.6764	3.41788	3.42144	3.89013	3.30559	3.85301	3.82581	4.41699	4.10625	3.94348	3.61757
AT1G15570	5.50188	5.01661	4.99729	5.42192	5.49728	4.77729	4.9526	4.63852	4.25318	4.55302	4.62888	5.38017	4.49223	5.69882	5.21646	5.62605
AT1G15580	4.30145	7.2983	5.45932	5.30923	6.2927	4.61661	5.16383	5.33025	4.56148	7.06806	7.10832	4.72452	4.96644	5.42848	6.36212	4.67461
AT1G15590	4.67365	4.18315	4.29336	4.39403	3.97097	4.41323	4.05369	4.26853	4.20791	4.63904	3.95355	5.43998	4.58962	4.09479	4.76667	4.35279
AT1G15600	4.90468	5.20779	5.00768	5.03923	4.64195	5.05409	4.82511	5.2767	5.26266	4.67473	4.82442	4.9399	5.54546	5.0403	5.27226	4.84259
AT1G15610	4.7509	4.5786	5.80303	4.91651	5.17389	4.99627	4.65586	4.27997	5.08517	5.55816	5.25695	5.4178	4.65564	5.19528	4.58401	5.29764
AT1G15620	4.1213	3.46845	4.56827	4.45209	4.0845	4.26067	4.33302	4.80113	4.48656	4.3209	4.42699	3.77893	4.41498	3.91157	4.45244	4.16589
AT1G15630	4.26304	5.03044	4.46444	4.22366	4.63339	4.31555	4.56289	5.06627	4.47842	4.04984	4.39927	4.38613	4.56393	4.70028	4.15964	4.38599
AT1G15640	4.36037	4.71864	4.67683	4.2186	4.00795	5.03142	4.81877	4.9915	5.12519	4.75735	4.53129	4.92277	5.32332	4.97276	4.72394	4.86609
AT1G15660	5.77465	4.96386	5.00541	5.61178	5.83244	5.45059	5.0429	5.15114	4.51001	5.42615	5.19364	5.38789	4.37816	5.65812	5.19235	5.59475
AT1G15670	8.76947	9.23489	10.1222	8.9809	8.66354	9.73149	9.15562	9.31318	9.71727	9.4828	9.14348	7.34203	9.55029	9.42655	8.14355	10.2904
AT1G15680	4.18917	4.26791	4.37027	4.16333	4.29534	4.30285	4.32446	4.80166	4.39714	4.04739	3.8362	4.45378	4.71734	3.8957	4.18344	4.32057
AT1G15690	9.3323	8.39859	9.17811	9.55048	9.11418	9.73136	9.2805	9.71293	9.57377	10.1459	9.53967	8.92041	9.35043	9.71714	9.27995	10.3667
AT1G15700	4.80027	4.56105	4.87333	5.28063	6.06267	4.75072	5.50644	4.92058	4.74138	4.8324	4.87638	4.40611	4.48848	5.254	5.07208	5.55041
AT1G15710	5.99534	5.9404	6.54775	6.24208	5.99646	5.46073	5.62658	5.54917	5.39973	5.34891	5.48972	6.21443	6.29853	6.37091	6.8903	5.57497
AT1G15720	4.52084	4.63019	4.77609	4.48456	5.38091	4.22067	4.49942	4.5208	4.30255	3.99229	4.26561	4.63671	4.27038	4.3977	4.26389	4.41203
AT1G15730	7.52399	7.41448	7.88968	7.71598	7.52536	7.20216	7.41949	7.38356	6.46332	6.76758	6.86163	7.89991	7.37068	7.80126	7.83843	7.05378
AT1G15740	6.60292	6.02315	6.26862	6.2765	6.26343	7.52739	7.38271	7.2035	7.88906	8.76858	7.87077	6.77338	5.76896	6.22031	6.55538	8.40672
AT1G15750	6.91158	6.96079	6.76367	6.68494	7.12655	7.32469	7.64415	6.96785	7.33231	7.00833	6.05237	5.85163	6.71139	7.12436	5.70177	7.62003
AT1G15757	4.00538	5.09832	5.47818	5.39728	4.23757	5.06698	4.71964	5.19533	4.07548	5.51256	4.2886	5.21781	4.81	4.96642	5.39867	4.8168
AT1G15760	4.79643	4.78379	4.97582	5.46768	4.40869	4.56736	4.58629	4.85325	5.0088	5.22957	4.78857	5.4155	5.40812	5.21107	4.95194	4.25963
AT1G15770	3.35154	3.64064	3.95629	3.38459	3.48802	3.60378	3.10176	3.47377	4.06208	3.30466	3.42296	3.65462	3.11562	4.06307	3.74609	3.53411
AT1G15772	4.15558	3.66593	3.84528	3.38871	3.17199	3.72337	3.66019	4.09477	4.01594	3.39644	2.62983	3.33215	3.61795	4.1278	3.24293	3.69025
AT1G15780	5.77078	5.96913	5.74132	5.53089	5.5796	5.75091	5.64034	5.78496	5.27814	5.14403	5.14149	6.0971	5.29948	5.5747	5.31401	5.57386
AT1G15790	4.89737	4.60969	4.671	4.0189	3.80695	7.22783	4.273	4.0818	7.23122	5.67372	6.21653	5.1437	4.86224	3.84576	5.37611	6.33907
AT1G15800	7.08482	6.84131	7.29404	5.85599	6.87157	7.13697	7.48429	7.80213	7.38744	7.21989	7.02236	5.80016	7.58467	7.31791	5.72787	7.36224
AT1G15810	6.01297	5.76633	5.61511	6.24276	6.19451	5.76627	5.51949	5.84712	5.06385	5.6929	5.62202	6.39588	5.29262	5.97894	6.26204	5.82724
AT1G15820	12.3464	12.366	12.8499	12.9909	12.8114	12.0937	12.473	12.4309	10.7655	11.5395	11.9495	12.8676	12.7702	13.0918	13.1105	11.4447
AT1G15825	4.80825	5.31801	4.82482	4.81916	5.07408	4.76572	5.34128	5.40048	5.94665	5.36562	5.17815	5.84043	5.74726	5.35016	5.04435	4.69887
AT1G15830	4.81621	4.88687	5.04908	5.0037	5.22722	4.4577	4.71337	4.89053	5.23635	5.215	4.97	4.60666	5.46034	4.82427	5.09342	5.15295
AT1G15840	5.71974	5.34609	5.06327	5.18614	5.60295	5.32379	5.65172	5.64361	5.3133	5.84321	5.38178	5.80189	5.4591	5.40893	5.44144	5.45983
AT1G15850	4.1415	5.81468	3.90058	4.19636	4.23046	3.55064	4.55317	3.93671	3.89428	4.26714	4.42892	3.90659	4.38327	4.26025	4.58013	4.26385
AT1G15860	8.12577	7.44831	7.94032	7.8408	7.61625	8.08629	8.02465	8.20913	8.73501	8.76157	8.19982	7.48572	7.96192	7.81845	7.87037	8.28979
AT1G15870	5.27821	5.19031	6.19106	4.77886	5.86604	4.76698	6.06871	6.04163	5.87031	5.70486	5.83807	5.20617	5.83257	5.71856	5.47959	5.30307
AT1G15880	8.66285	8.47196	8.67183	7.89994	8.55973	9.05774	9.07644	9.03812	9.10055	9.23082	9.02859	7.56341	8.5679	8.10196	7.51278	9.21374
AT1G15885	4.89145	5.11745	5.08632	5.63313	5.29649	5.48302	4.80224	5.32033	3.68684	4.90151	4.59846	4.9666	5.65193	5.55143	5.36487	6.35595
AT1G15890	4.39145	4.11121	4.25677	3.9857	3.90248	3.87543	4.23302	3.89317	3.89851	3.96587	4.16168	4.00088	4.10136	3.87321	4.08228	3.91443
AT1G15900	5.48914	5.44177	5.86313	5.12611	5.27992	5.86492	5.72331	5.51959	5.92706	5.44618	6.01975	5.67215	6.18766	5.63222	5.38105	5.95932
AT1G15910	2.73541	3.72142	3.66942	4.05541	4.24184	2.7385	2.52453	3.72553	2.9039	2.88662	3.25701	3.37248	2.74693	3.89653	4.09009	2.81613
AT1G15920	7.67823	7.74109	7.90043	6.96703	7.66017	7.61399	7.64491	7.65314	8.11607	7.81038	7.70452	6.85894	7.62052	7.18139	6.90387	7.81316
AT1G15930	11.9491	11.3418	11.199	11.3367	12.4106	11.1926	11.89	11.8616	11.0683	11.4741	11.3922	11.6711	11.1938	11.8505	11.4268	11.8071
AT1G15940	4.94925	5.63093	4.68702	5.28504	5.5849	4.77547	5.17606	4.94547	3.7058	4.04296	3.86182	5.00201	3.83247	5.4975	4.33269	5.09896
AT1G15950	7.83875	7.39696	7.83902	7.55503	7.67023	8.29109	7.99298	7.8121	8.54336	8.47737	8.5906	7.11573	7.912	7.62602	8.04106	7.80943
AT1G15960	4.59016	5.57257	4.76277	4.6846	5.27464	4.18457	4.87556	4.76679	4.09772	3.73161	3.70346	4.6262	4.34993	4.74631	4.48482	3.99096
AT1G15970	6.7628	7.33375	7.14033	6.94946	7.09594	6.46142	6.48967	6.62342	6.61576	7.3896	7.16549	6.87394	6.93888	6.82382	6.84349	6.29939
AT1G15980	8.66648	8.62597	9.56869	9.1606	7.84687	7.93324	8.1671	8.0052	6.9516	6.55186	7.93074	8.94411	9.32462	9.25628	9.50679	6.72115
AT1G15990	4.26777	4.32363	4.01498	4.02108	4.06516	3.94836	4.01601	3.96613	4.34664	3.67309	4.15252	4.21492	3.76547	4.0579	4.20949	3.74403
AT1G16000	8.64205	8.57431	7.72388	7.99492	8.89965	7.73101	7.76245	7.98153	7.84783	7.87657	8.41165	8.64217	7.4064	7.86498	8.3599	7.5511
AT1G16010	7.39302	7.99333	7.72609	7.43378	7.80101	7.09251	7.55234	7.39018	6.89678	7.65254	7.61801	7.68031	7.7723	7.75534	7.3094	7.54763
AT1G16020	5.23716	5.6578	5.44313	5.58521	5.74443	4.85482	5.08707	5.08672	4.46149	4.68629	4.55724	5.92775	5.42095	5.6043	5.69256	4.75377
AT1G16022	5.21715	5.53908	5.90442	4.87834	4.93233	4.70509	4.84208	5.25523	4.75661	5.34842	5.11174	4.84174	5.13029	5.14631	4.85358	5.26531
AT1G16025	5.58819	5.90994	6.13261	5.40642	5.36579	5.31611	5.40775	5.62801	5.69282	5.19605	5.58767	6.50761	5.88628	5.98583	6.18066	5.96111
AT1G16030	5.96554	6.37337	7.60383	4.27254	6.31156	5.39581	5.8055	6.10583	5.30056	5.08887	4.49734	4.0466	6.27062	6.24842	4.10762	6.41849
AT1G16040	6.1823	6.02603	5.92044	6.42559	6.65356	6.61367	6.47999	6.18102	6.73054	7.80288	7.34002	6.32429	5.94764	5.98464	6.54148	6.43264
AT1G16060	5.58944	6.17424	6.54541	6.90129	5.35687	5.82732	6.02799	5.92664	5.59086	5.55148	5.7013	5.81099	6.05945	6.09541	6.94453	4.94646
AT1G16070	4.77526	3.72285	4.28243	4.85916	4.91625	3.56498	4.03411	4.24963	3.60113	3.50902	4.23281	4.78555	4.20228	4.77968	4.41676	3.48574
AT1G16080	9.15059	8.8195	9.8818	9.52037	8.69722	8.58206	9.14592	8.99889	7.4574	7.89572	8.81147	9.29084	9.69118	9.69136	9.80942	7.83882
AT1G16090	4.4339	3.62355	3.66319	4.40307	3.5236	6.43619	3.76156	3.5167	7.03633	3.63019	3.68842	4.78175	4.97243	3.97775	5.2985	5.9594
AT1G16110	4.27126	3.71103	4.25589	4.17966	4.16689	5.55669	5.73318	4.86927	4.61377	4.71309	4.04528	4.8501	4.91086	4.70964	4.7089	5.38571
AT1G16120	3.81261	3.84742	4.22855	3.71852	3.49563	3.94394	3.52152	3.511	3.93673	3.44932	3.51906	4.20493	4.25071	4.03988	4.2686	4.36399
AT1G16130	4.66665	5.17657	5.29162	5.43247	4.29238	5.76216	5.63568	5.33331	5.80308	4.77611	4.34579	5.40502	5.30155	4.97471	5.57935	6.12948
AT1G16140	3.90643	3.47025	3.9497	3.28157	4.37631	4.09014	3.58301	4.30835	4.00456	3.67455	4.09465	4.96281	4.21769	4.51666	4.4319	4.53097
AT1G16150	4.6291	4.07737	4.73664	4.72509	4.59561	5.46341	4.79215	4.87642	5.28176	5.3634	5.68348	4.74351	4.98794	4.88984	4.9672	5.83383
AT1G16160	4.34715	4.31357	4.61013	4.39313	4.48446	4.96667	4.92355	4.83716	5.11426	4.66264	4.74254	4.96123	4.85617	4.72385	4.9408	4.75982
AT1G16170	8.358	7.92934	8.4373	7.89653	8.63382	8.14262	7.9036	8.45815	7.86647	8.10194	8.04027	8.18985	8.25048	8.27734	8.74499	7.91853
AT1G16180	10.5948	10.1747	10.4817	10.4074	9.87299	11.0085	10.8155	10.6409	11.3447	11.2359	10.9883	9.95742	10.5998	10.1653	10.3345	11.091
AT1G16190	6.23787	6.25307	5.85823	6.25	6.44589	4.94961	5.40295	5.32405	4.32866	5.38532	5.19786	5.95564	5.43511	6.31306	6.29679	4.92886
AT1G16210	8.54755	8.34646	8.23094	8.17111	8.23987	8.72258	8.7516	8.3652	7.79215	7.90067	7.47297	8.11787	7.59082	8.04703	7.57209	8.90446
AT1G16220	4.8055	4.23541	3.99369	4.92068	4.78914	3.98891	4.41704	3.92771	4.01506	3.92071	4.37879	4.48871	4.6594	4.71474	4.13457	4.05593
AT1G16225	5.91125	6.80684	5.55703	5.59041	5.26435	5.96138	5.66331	6.12564	5.65336	5.77073	5.76426	5.03012	6.09549	5.26894	4.89554	5.3187
AT1G16230	1.96872	2.21055	3.31438	2.07107	2.60255	2.30217	2.57161	2.29294	2.02322	2.7416	4.03833	2.65111	1.96555	2.89177	2.36959	2.29324
AT1G16240	10.4128	10.2932	10.393	9.68848	10.2015	10.3635	10.494	10.4766	10.3309	10.3953	10.2669	9.60213	10.4029	9.87384	9.77501	10.6303
AT1G16250	5.02864	4.29154	4.64506	5.33452	5.19323	5.80277	5.89768	5.66284	5.71922	6.64715	5.79318	4.85882	4.88199	5.36256	5.28048	6.34241
AT1G16260	4.96855	4.23799	4.74498	5.50111	4.25345	5.6907	4.99401	4.44542	5.07816	4.38715	4.95046	5.78931	4.8031	4.8832	5.72093	5.63517
AT1G16270	4.12978	4.89104	4.5694	4.74969	4.46451	4.52353	4.49763	4.30537	4.65331	4.04883	4.24936	4.63092	4.32415	4.80572	4.40969	4.48782
AT1G16280	5.59538	5.05252	5.37815	5.70467	5.48416	5.83111	5.55771	5.5143	5.78549	6.16351	5.7629	5.84227	5.44038	5.50577	5.73672	6.05263
AT1G16290	4.15414	4.37821	3.96396	4.36196	4.79229	3.8286	4.96287	4.19144	4.06388	3.99438	3.29912	4.07359	3.98744	4.73096	4.1886	3.80624
AT1G16300	5.68072	5.94405	5.52243	5.64827	7.23821	5.82122	6.9555	6.25416	6.42632	5.42647	5.05894	4.93439	5.3804	6.04258	5.42724	5.8859
AT1G16310	4.73073	5.79069	5.70731	5.84899	5.29982	4.78232	5.25071	5.43849	5.07215	6.08086	4.88463	5.13361	5.15992	5.5672	5.35665	4.39338
AT1G16320	8.00233	7.24346	8.31154	7.62208	7.35217	7.5822	7.64636	7.70175	7.85404	8.2772	7.97447	7.74704	8.02108	7.51436	8.1089	8.0809
AT1G16330	5.4667	4.96882	3.9909	5.21567	5.69398	4.04519	4.6399	4.17008	4.01581	3.56355	4.133	5.07482	4.04818	5.15177	4.78186	3.90639
AT1G16340	6.62635	5.95892	5.56591	6.38519	6.66357	5.47568	5.78549	5.76793	4.5556	5.08838	5.347	6.47839	4.84303	5.99387	6.27822	6.17163
AT1G16350	7.11067	6.7789	6.53679	7.14408	7.50278	6.39845	6.88858	6.6241	5.63551	6.03136	6.09566	6.92117	5.92595	7.00942	7.01038	6.85961
AT1G16360	3.89852	3.80659	3.87084	3.8033	3.87007	3.72244	4.35128	4.52038	4.23062	3.87676	4.15298	4.25462	4.0656	3.96943	3.90036	4.01724
AT1G16370	7.42699	7.88799	8.43576	8.13462	6.70389	6.87106	4.95798	5.52566	6.57661	5.62933	7.49068	8.56861	9.37191	7.34449	9.14712	5.87957
AT1G16380	4.06388	3.94673	4.01601	3.7754	4.06131	4.07383	4.26818	4.16967	4.33992	4.0194	4.50701	3.88729	4.18883	4.08083	4.28283	4.1332
AT1G16390	4.76458	4.65115	4.73989	4.42629	4.03031	4.90706	4.26197	4.63582	4.66343	4.4158	4.75946	4.55199	5.051	4.66958	4.80522	5.59391
AT1G16400	4.46392	5.46318	5.3179	6.10035	3.5477	4.52502	3.72002	4.1443	3.84478	4.32183	4.93972	4.72985	4.58421	4.77517	6.20559	3.65093
AT1G16410	4.00756	3.35303	5.95651	7.29385	3.47971	3.49464	3.17712	3.56161	3.73568	3.28938	3.96041	5.08751	4.29003	4.55182	6.45851	3.39779
AT1G16420	3.99659	3.10562	3.55907	3.2699	2.87087	9.1485	5.08905	4.158	7.90986	3.77117	3.46858	3.15816	6.23993	3.18675	3.42941	6.19797
AT1G16430	5.06003	5.41886	5.23129	4.92786	5.10396	4.41421	4.87139	5.20114	3.70384	5.27383	4.60565	5.82539	5.55506	5.02595	5.50197	4.36978
AT1G16440	4.0255	3.89669	3.72007	3.64969	4.05209	3.61718	3.66927	4.46692	3.55128	3.87085	4.16549	3.90643	3.95379	4.04576	3.69299	3.56458
AT1G16445	4.98545	4.4737	4.49642	4.74976	4.95565	5.35304	4.91727	4.71045	4.49427	5.16342	5.34118	5.01824	4.86069	5.223	4.45767	4.90977
AT1G16460	8.77393	8.49304	8.37344	8.6281	8.93073	7.96234	8.08627	8.37546	7.89804	7.68454	7.80711	8.95742	8.09034	8.2075	8.62852	7.97151
AT1G16470	9.64205	9.55418	9.2649	9.54321	9.67343	9.45211	9.38325	9.82287	9.92138	10.4275	10.0038	9.37605	9.0905	9.2276	9.55974	9.55325
AT1G16480	4.43941	4.62615	4.07825	4.12261	4.61102	4.14941	4.37158	4.20285	3.911	3.93293	4.23499	4.45387	4.17024	4.20251	4.06463	4.26619
AT1G16489	3.07473	3.56113	3.4705	3.32199	2.5021	3.49646	4.45227	2.47824	4.10107	4.12673	2.85529	3.39175	3.84025	4.19695	3.6969	2.31408
AT1G16490	4.17765	5.27753	4.12228	3.79436	4.20895	3.8664	3.94656	3.39597	3.81856	3.67101	3.88939	4.2052	4.01358	3.91083	4.06158	4.30296
AT1G16500	5.81886	5.64908	5.92796	6.20165	5.74674	7.40277	6.03815	6.05268	7.73611	8.32497	8.1066	6.07396	6.06479	6.14466	6.21269	6.10547
AT1G16510	7.50782	7.59387	7.65968	7.60688	7.67378	9.04682	7.88748	8.36847	10.043	10.1378	10.6108	8.06473	8.03325	7.01946	7.97282	7.99694
AT1G16515	2.80183	3.52976	2.88981	2.89326	3.06307	2.97935	3.68834	2.6408	3.58472	3.59743	2.99456	3.72722	2.64734	2.7532	4.80345	2.40658
AT1G16520	6.63302	6.92992	5.71192	6.50643	7.44406	5.3324	6.17793	6.47936	5.17569	5.12475	5.14399	6.23373	5.03008	6.43683	6.15251	5.7942
AT1G16530	4.31109	3.76622	4.22198	3.68262	4.09444	4.98255	3.83202	3.69248	5.11775	5.26053	5.35548	4.03664	4.45121	4.29673	4.80405	4.60129
AT1G16540	4.84079	4.74065	4.85525	4.27297	4.59968	5.19055	5.09049	4.77021	4.94148	4.65165	4.47087	4.26637	4.94172	4.63121	3.92777	5.39034
AT1G16550	4.73882	4.32134	4.79288	5.42819	5.1238	5.42546	5.53381	4.99621	5.10408	5.60773	5.10727	5.6705	4.83836	5.10206	5.32883	5.52895
AT1G16560	8.26719	7.8557	7.86023	7.79578	7.95932	8.57404	8.31524	8.14054	8.44411	8.32855	8.47154	7.83446	7.82731	7.73049	8.11898	8.45785
AT1G16570	6.22327	6.22241	6.08328	6.18551	6.56951	6.21831	6.25128	6.29657	5.87988	5.32805	5.57847	5.76573	5.75795	6.12419	6.01035	6.37901
AT1G16590	5.2338	5.45012	5.29115	5.0117	5.40739	5.41392	5.73359	5.64558	4.54181	4.81829	4.79832	5.20809	4.97594	5.14863	5.07615	5.02171
AT1G16600	3.60764	4.95566	3.69833	3.88118	2.92656	4.11589	5.44648	4.01141	5.17348	3.8351	3.81683	4.26285	3.29341	3.89903	3.41477	3.4989
AT1G16610	6.74762	6.6523	6.53641	6.79113	7.2867	7.13345	6.95428	6.84134	6.88346	7.60329	7.15389	6.72701	6.47163	7.13471	6.51608	7.12431
AT1G16630	4.30842	3.88028	3.99226	3.85895	3.93671	3.56131	3.84831	4.17381	4.00153	3.76137	3.46135	4.18587	4.15348	3.79285	4.12838	3.65538
AT1G16640	5.35568	5.53998	5.38428	5.65708	5.57558	4.81667	5.5892	4.75586	4.41251	4.13006	4.79175	5.2359	5.06168	6.15854	5.452	4.67461
AT1G16650	5.10103	4.97411	4.96487	4.31318	5.15009	5.55809	6.02749	5.71135	4.92821	4.96089	5.13948	4.8495	4.55495	4.88172	4.49466	5.4371
AT1G16660	4.27022	4.33051	4.2228	4.17142	3.9172	4.26596	4.33179	4.44888	3.96323	3.99516	4.03685	3.92662	4.38317	4.04987	4.28164	4.24774
AT1G16670	7.27156	6.535	6.95906	7.73511	6.55579	8.04401	7.56813	7.26757	9.19377	7.18856	7.15508	7.55757	7.60901	7.05519	7.6386	7.94702
AT1G16680	5.50169	5.3616	5.47325	5.88933	6.01613	5.08486	6.32877	5.81637	5.15438	6.24559	5.75292	5.68347	4.68013	5.5336	5.30871	5.92215
AT1G16690	4.78394	4.95309	4.8783	4.75559	5.06279	4.51531	4.4416	4.39987	4.4189	5.19672	5.04836	4.81718	4.56261	4.87076	5.16068	4.89591
AT1G16700	8.06276	7.24739	7.69431	7.97997	7.68209	8.08587	7.55791	7.48569	7.79418	7.51143	7.97486	7.37981	7.89479	7.65936	7.97726	7.76572
AT1G16705	5.48163	7.70659	6.10065	6.11844	7.3778	3.95825	6.15065	6.3416	4.46759	4.28467	3.58861	5.84624	5.74146	5.87838	5.39052	5.10427
AT1G16710	5.04052	5.19626	4.8844	4.7932	4.90064	4.93173	5.28784	4.96108	4.86811	4.75725	4.64874	5.14992	4.64735	5.14937	4.62176	4.99407
AT1G16720	7.07957	6.91202	8.26364	7.78352	6.9122	6.81216	7.3554	6.9932	6.40225	7.27994	6.7985	7.30252	8.07871	8.0212	8.15234	6.49634
AT1G16730	4.60583	4.64084	6.32492	5.27958	4.82359	4.61327	5.27242	4.73781	5.42947	5.78942	6.26058	5.16139	6.17799	5.25287	6.72326	4.56665
AT1G16740	8.76542	8.88011	7.93942	8.57833	9.12417	8.24524	8.49884	8.74298	8.39735	8.64191	8.81897	9.12102	7.6704	8.23656	8.58263	8.36254
AT1G16750	4.86761	6.21502	6.12036	5.70017	5.85565	5.31429	6.20786	5.34073	4.42251	5.13708	5.23898	5.58365	5.49311	5.48108	5.05154	5.21286
AT1G16760	3.91282	4.21368	4.54312	4.50058	4.10393	4.057	4.21471	4.15999	4.25252	4.08489	4.38755	4.1345	4.18661	4.58141	4.34787	4.25618
AT1G16770	4.76701	4.85797	4.59803	4.19818	4.34411	4.63521	4.66752	4.4038	4.71421	4.83503	4.74398	4.36451	4.7017	4.59405	4.28844	4.13258
AT1G16780	5.50964	5.96967	5.08455	5.65321	6.1018	4.98388	5.26567	5.12193	4.51193	4.89368	4.88694	6.01081	4.82638	5.52299	5.62944	5.23948
AT1G16790	6.54383	6.73209	7.08143	6.98111	7.50943	5.81059	6.65223	6.4455	5.90429	6.76445	7.04461	6.47211	6.50682	7.30091	7.30234	6.35633
AT1G16800	3.73478	3.7633	3.81403	3.95484	3.92111	4.11381	3.87946	4.35329	4.0219	3.92898	3.97762	4.17124	4.03277	3.92419	4.04975	3.77904
AT1G16810	9.17826	9.10127	8.73684	9.06159	9.30181	9.02708	9.16009	9.34487	8.68996	9.70667	9.32673	9.13138	8.5899	8.80002	8.87406	9.17092
AT1G16820	5.0453	5.83803	5.23821	5.53658	5.73364	4.45864	5.33565	6.04462	5.02757	5.72414	4.95807	6.16398	5.30698	4.61478	6.55639	5.31709
AT1G16825	5.50262	6.11088	6.05134	5.67282	5.90226	5.54334	5.66574	6.11758	5.88343	5.4667	5.08283	5.7834	5.83152	6.08118	5.80859	5.59546
AT1G16830	3.79573	3.78397	4.38357	3.59983	4.06561	4.14999	4.29212	4.02083	4.43722	5.01039	5.13973	3.85179	4.09447	4.18216	3.95061	4.32274
AT1G16840	9.14668	9.79371	9.2821	9.37326	9.5716	9.11754	9.30202	9.71547	9.03813	9.70966	9.67511	9.18134	9.57918	9.15123	8.9289	8.95635
AT1G16850	9.02127	9.41597	7.69836	8.19815	9.27151	8.67977	7.86993	9.15655	9.21348	11.2177	10.9291	9.64452	8.75944	6.75221	8.19533	7.90789
AT1G16858	6.09812	4.74988	6.106	6.1598	6.66922	6.04373	4.6055	5.90194	5.85372	5.794	6.40602	5.71582	7.19669	6.19298	6.14469	5.80849
AT1G16860	6.88982	7.1342	7.35515	6.85675	7.49451	7.20018	7.07315	6.96996	6.83142	7.02509	7.00664	6.28257	7.36306	6.63327	6.33699	7.63949
AT1G16870	7.4471	6.90778	6.93594	7.19732	7.41248	7.25027	7.4886	7.30647	6.30529	6.79393	6.75517	6.90391	6.99636	7.46346	7.12975	7.3873
AT1G16880	11.0541	10.7616	11.5723	11.3525	10.268	10.2218	10.2949	10.2862	10.6035	10.0572	10.4634	11.3904	11.4701	11.3341	11.5386	9.77402
AT1G16890	9.47793	9.90284	9.39427	9.51399	9.44211	9.36945	9.96146	9.55096	9.70203	9.95498	9.54113	9.33934	9.07041	9.0809	9.21722	9.88861
AT1G16900	5.83461	5.77514	5.98484	6.31177	6.02098	6.04891	6.1558	6.13131	7.32227	6.98518	6.31462	6.20485	6.24496	6.10742	5.94986	6.08552
AT1G16905	4.29096	4.79857	4.60892	4.65174	4.31634	4.13522	4.64256	4.82958	4.71314	4.45001	4.5862	4.52564	4.65617	4.59234	4.55565	4.25288
AT1G16910	3.57372	3.51828	3.78158	3.60006	3.34785	3.56961	3.77241	5.77349	3.84465	4.41905	3.62909	3.45047	3.7522	4.14391	4.06801	5.00803
AT1G16916	6.70858	6.42647	6.44721	6.70561	6.82255	7.71775	7.5735	7.20804	7.06259	8.06992	7.77977	6.86321	6.78761	6.48867	7.06076	7.16026
AT1G16920	9.52785	9.13753	8.70495	8.706	9.76389	8.46229	9.09734	9.3233	7.68467	8.74974	8.54207	8.67704	8.55632	9.23114	8.91338	9.27265
AT1G16930	4.62995	4.11471	4.6111	4.31939	4.31487	5.51028	4.36338	4.81861	5.22225	4.86016	4.44206	4.37456	4.99239	4.27869	4.35838	4.89836
AT1G16940	4.61151	3.76598	4.2321	3.93214	4.31617	4.53883	4.33965	4.28511	4.47085	4.019	4.69222	4.25043	4.4877	4.32615	3.92079	3.97831
AT1G16950	4.18059	3.77391	3.85517	3.72889	3.89252	3.54064	3.78243	3.63584	3.33306	4.00544	3.94203	4.07124	3.95738	3.3993	4.00422	3.59907
AT1G16960	5.88871	6.93754	5.46536	5.81076	6.60748	5.63468	5.42851	5.4387	4.92779	6.56409	5.69939	7.43106	6.09991	5.13337	6.36028	4.84787
AT1G16970	5.98224	5.27332	5.63534	6.11529	5.7804	5.46455	5.59222	5.12262	5.48923	5.18842	5.16387	5.89771	5.31212	6.0081	5.79547	5.69746
AT1G16980	3.53724	3.77461	3.23089	3.18648	3.24703	3.52898	3.10007	3.47968	3.71316	3.80071	3.91448	3.63271	3.8426	3.48905	3.58173	3.21023
AT1G17000	3.56011	3.18304	3.87349	3.65697	4.26445	3.18207	2.66222	3.40153	3.2024	3.77038	4.10031	3.71234	3.5854	3.75566	3.32962	3.74607
AT1G17010	4.19451	4.61217	4.64409	5.03072	3.94995	4.39735	4.29658	4.51186	4.49226	3.993	4.26064	4.4862	4.609	4.60443	4.2876	3.85346
AT1G17020	4.56607	4.33016	3.95235	4.07613	3.74151	7.87517	4.49082	5.00544	8.11327	6.86547	6.2955	4.09036	5.14608	3.6269	4.06275	7.2944
AT1G17030	3.61559	3.86882	4.23171	4.78698	3.74745	3.85977	3.51546	3.66612	3.66688	3.67017	3.79675	3.7597	3.79326	3.7532	4.40374	3.81388
AT1G17040	5.1559	4.65653	5.09438	5.28092	5.1819	5.15334	5.19354	5.27576	5.49134	5.78644	5.72284	5.35954	4.82348	5.14394	5.3429	5.70598
AT1G17050	7.55827	6.26209	8.52912	8.19485	6.5254	6.41688	6.73872	6.14633	8.14999	7.58363	7.72568	7.03133	8.57936	7.99628	8.14547	7.54158
AT1G17060	4.86705	5.18889	5.29622	4.25152	4.31886	6.02789	5.03728	4.63676	5.50526	4.53725	5.06596	4.90467	5.63455	4.95612	4.55776	5.83585
AT1G17070	5.41902	6.15249	5.85023	5.10603	5.88394	5.19451	5.48203	4.84223	5.08533	5.07049	4.81157	5.16746	5.22232	5.58698	4.70934	5.59136
AT1G17080	10.0135	9.68	9.47457	8.9916	9.13219	9.7886	9.4804	9.63646	10.1643	10.0542	9.99329	9.64677	9.59482	8.87735	9.33059	9.84171
AT1G17090	4.71128	3.66603	3.49933	4.91614	4.54092	4.39195	3.38786	4.27069	5.28828	6.02718	6.27472	5.67894	4.85285	4.26112	5.32198	4.33447
AT1G17100	8.27812	8.02492	8.52882	8.88209	8.63837	7.26374	7.7718	7.55373	6.96113	7.25216	7.52955	9.44127	7.89609	8.41739	9.21615	7.67993
AT1G17110	6.61313	6.39038	6.53946	6.32591	6.18552	5.64824	6.06431	5.59904	4.94113	5.39895	5.06357	6.17678	5.71535	6.40783	5.19093	6.02209
AT1G17120	6.24712	6.00443	6.66807	6.39459	6.26115	7.02394	6.76288	6.65236	6.90385	6.9938	7.04915	6.08824	6.91286	6.62454	6.87275	6.89767
AT1G17130	7.28954	6.65263	6.97184	7.15977	6.74472	7.02767	6.39417	6.71285	6.56542	6.82431	7.00235	6.83898	6.73833	6.79287	6.53558	6.86396
AT1G17140	5.7411	6.41206	5.53423	6.64165	6.12912	4.87578	5.63637	4.37719	3.94995	6.29833	5.21584	6.10546	5.20772	5.73629	6.63367	5.43927
AT1G17145	6.71435	6.40114	6.65599	6.5205	6.93665	6.45925	7.59882	7.00126	6.55358	7.25621	6.70042	7.18538	6.41813	6.73597	6.49831	7.00398
AT1G17147	5.96601	4.97623	4.49608	5.84484	4.19764	7.17524	5.64901	5.23678	8.01922	4.84482	4.8872	5.78679	6.25817	4.87747	6.6258	5.80965
AT1G17150	5.55065	5.18127	5.31911	5.1757	5.02001	4.92524	4.95992	5.1652	5.70675	5.70151	5.40867	6.0163	5.53001	5.72358	5.65653	5.50557
AT1G17160	5.49623	5.56298	5.75705	5.84224	5.55882	6.62279	5.87008	5.95939	6.56993	6.52275	6.44174	5.65511	6.00095	5.74391	5.70479	6.07216
AT1G17170	9.6894	6.78019	8.10996	7.44712	5.75153	9.46044	7.7952	7.41311	10.6318	9.19063	8.43438	7.63043	9.16285	7.51922	6.46209	9.96678
AT1G17180	3.95373	3.3118	3.78497	3.64421	3.27192	5.24869	3.50118	3.24091	8.72782	5.48001	4.71642	3.21935	5.18487	3.24534	3.0709	4.48707
AT1G17190	4.51629	4.84815	4.72817	5.64163	5.46215	3.67426	4.02878	3.93815	3.56897	4.76557	4.89241	5.31692	3.99249	5.07092	5.21738	3.45156
AT1G17200	8.9776	8.76297	8.78985	8.75351	9.09321	8.18373	8.99392	8.51879	7.03613	8.78203	8.05156	8.55897	8.26213	8.58585	9.00133	9.04411
AT1G17210	5.46559	5.4141	5.47561	5.95246	5.89192	5.88947	6.08371	5.87092	5.37656	6.10548	5.33502	5.60565	5.37022	5.93651	5.65983	6.4529
AT1G17220	6.33871	6.26889	6.45648	7.48468	6.60059	6.13392	6.39447	6.08895	5.73065	5.94002	5.75422	7.50538	6.38232	7.17058	6.90542	6.1118
AT1G17230	4.75088	5.77447	5.80575	4.82722	4.98586	5.00803	5.23607	5.5443	4.4859	4.34353	4.54707	4.45666	5.09509	5.49573	4.29073	5.04321
AT1G17235	6.18558	6.69832	6.4739	5.77718	5.52864	5.24904	5.24621	5.98568	5.59605	5.57841	5.36862	6.34734	5.38738	6.13589	6.20565	4.88297
AT1G17240	3.88345	4.16624	4.18306	3.70185	3.87372	4.04951	3.97779	4.02869	4.103	3.9523	4.29474	4.16927	4.49545	4.0836	3.81688	4.29128
AT1G17250	4.59809	4.49736	4.71807	4.16108	3.91188	5.45469	5.08666	4.82233	4.96717	4.65454	5.2174	4.5623	4.92621	4.35878	4.75228	5.10543
AT1G17255	4.46539	4.54694	4.11797	3.9542	4.03054	4.10493	4.19786	3.94919	4.08655	4.20868	4.21841	4.39038	4.53819	4.31366	4.30487	4.17671
AT1G17260	3.71808	4.14846	3.48898	3.84896	3.70311	3.28869	4.04649	3.92023	3.95939	3.51552	3.79711	3.89164	3.81953	3.88914	3.79398	3.61711
AT1G17270	4.40896	4.01522	5.04415	4.64137	4.76256	4.79901	5.45647	4.94946	5.09679	4.34054	4.3332	4.82069	5.32171	4.79628	4.89387	4.57392
AT1G17280	6.89678	7.3763	7.04779	6.74469	7.02505	7.15521	7.43065	6.98904	6.79801	6.99052	6.76119	6.83682	6.7499	6.57587	6.42857	7.23569
AT1G17285	1.98259	2.09214	3.40094	2.14958	3.13648	2.39842	2.496	2.37688	2.16698	2.14948	2.04095	2.65668	2.36409	2.2313	2.14172	2.29797
AT1G17290	11.2217	10.9754	11.1007	10.4652	10.6597	11.3933	11.3705	11.2401	11.6325	10.1957	10.2396	9.4598	11.176	10.5888	9.44971	11.458
AT1G17300	4.0022	4.64744	4.10504	4.19971	3.79972	4.42369	4.49894	3.99037	5.05094	4.16	4.80941	3.54537	5.15266	4.14774	4.37484	4.54242
AT1G17310	4.36222	4.15324	4.39931	3.90496	3.78578	4.59374	3.70286	4.50253	4.52844	4.62309	4.26252	4.65554	4.78049	3.89204	4.38476	4.42539
AT1G17330	5.26747	5.07086	5.4624	4.58947	5.33428	5.77798	5.68736	5.24095	5.49246	4.55375	4.71222	4.84884	5.29378	5.39801	5.19777	5.63961
AT1G17340	5.18112	5.61184	5.71427	5.70379	5.34007	5.3895	5.41883	5.02887	6.05951	4.60183	4.50256	5.84386	5.67187	5.25275	6.06876	5.50988
AT1G17345	5.13339	5.09261	4.25727	4.55833	5.22337	3.69174	5.19866	5.86494	4.15711	4.96711	3.6701	4.66394	4.44038	4.19428	4.8709	5.01323
AT1G17350	7.90316	7.81324	7.17864	7.66299	8.55537	6.66039	7.5042	7.67157	5.85452	6.22943	6.44609	7.91203	6.5882	7.6657	7.68632	7.45328
AT1G17360	5.4175	6.20311	5.84365	6.75545	5.93487	4.6103	4.69833	4.7068	4.17012	4.03279	4.3966	6.19652	5.24541	6.00268	6.2316	4.88048
AT1G17370	8.02278	7.91974	8.3956	8.26969	8.14568	7.61414	7.68068	7.54269	7.13011	7.67925	7.25658	8.09644	8.04121	8.30969	8.28771	7.51896
AT1G17380	8.20892	10.0124	9.29967	10.2022	8.51172	7.7807	6.93211	7.08113	8.60997	6.65832	7.94444	10.4826	9.22444	9.18275	10.6884	7.23417
AT1G17390	3.08952	4.08471	3.37148	4.00799	2.78929	2.96666	3.75552	3.2841	3.59894	3.06528	3.92223	4.02409	2.76103	3.19091	4.12844	2.64451
AT1G17400	3.83472	3.73878	4.05473	4.08625	4.02031	4.0925	3.31833	4.00628	3.49617	3.28356	4.21034	3.81257	4.15238	3.53559	4.76466	3.87692
AT1G17410	6.50262	6.27164	6.19117	5.80514	6.57791	6.13057	6.0428	6.20246	5.84123	6.75081	6.30824	5.64282	6.18892	6.30441	6.07273	6.74999
AT1G17420	9.54559	9.55898	9.85898	10.718	8.22717	7.85302	7.06344	6.30734	7.04693	6.43252	7.66493	10.6433	9.87452	10.0904	10.7012	6.25759
AT1G17430	5.49981	5.91279	5.90115	5.80095	5.65164	5.3849	5.27618	5.24896	5.26664	5.2415	5.17819	6.31776	5.45905	5.0351	7.07456	4.93281
AT1G17440	6.26537	6.41685	6.30951	6.59123	5.73566	6.4873	6.24668	6.1295	5.9223	6.27826	5.79433	6.31956	6.09169	6.64991	6.27993	6.26492
AT1G17450	4.50699	4.63772	4.23128	4.77018	4.43229	4.7438	4.81067	4.57652	4.32246	4.07498	4.19708	4.79408	4.42622	4.51564	4.2566	4.572
AT1G17455	6.29234	6.51596	6.07838	6.74293	7.49271	6.62302	7.05956	7.56481	5.20759	6.57207	6.40217	6.46172	5.49726	6.36626	6.58013	6.19931
AT1G17460	4.66039	4.35412	3.91701	4.32649	4.14694	4.24228	4.38265	4.01549	3.76709	3.8745	4.49087	4.62071	3.43031	4.18136	4.15289	4.01483
AT1G17470	8.60609	8.51716	8.05086	8.18398	9.00268	8.39792	8.75955	8.60721	7.89538	8.40727	8.26533	8.61112	8.04222	8.33121	8.54338	8.70761
AT1G17480	4.27853	4.36852	4.29629	4.53647	4.4986	5.3909	4.37062	4.33101	4.3168	6.08323	4.64101	4.97973	4.21881	4.67436	4.38945	3.83714
AT1G17490	7.11878	8.01769	7.64333	7.86947	7.58291	7.55639	7.88446	7.71857	7.64216	7.7368	7.87801	7.71323	7.4422	7.17945	7.39837	7.40456
AT1G17495	3.91054	3.25913	3.48326	3.26061	3.39075	3.14025	3.29517	3.24957	3.43975	3.18781	3.32035	3.10352	3.50932	3.56292	3.49445	2.99137
AT1G17500	5.49635	5.718	5.52837	5.85322	5.54246	7.04114	6.14804	5.75819	6.27255	6.0291	5.56287	5.34593	5.64997	5.70727	5.18542	6.25324
AT1G17510	7.97168	7.43867	6.55735	7.4546	7.9901	7.23849	7.20518	7.64351	7.39467	8.02398	7.54669	7.65941	6.10594	6.96888	7.35738	7.54427
AT1G17520	6.05823	5.91979	5.91766	5.47043	5.96124	5.7289	5.96611	6.02513	5.49467	5.99254	5.78593	5.42075	5.40765	5.79921	5.44671	6.08706
AT1G17530	7.50111	7.07008	7.31143	7.16896	7.29498	8.06024	7.72478	7.70531	8.13196	8.58592	8.02264	6.83659	7.19662	7.47175	7.1969	8.31654
AT1G17540	3.84701	4.36779	4.116	4.11705	4.39653	3.87034	4.59029	4.22523	4.60102	4.08305	4.1942	4.38117	4.29064	4.06929	3.90883	4.12391
AT1G17545	4.92245	4.87932	4.58022	4.30115	4.48571	4.5269	4.67376	4.7633	5.35242	4.65688	5.06232	4.65984	4.90692	4.72031	4.36909	4.87534
AT1G17550	6.10204	6.22409	5.75333	6.39749	6.05433	6.04326	6.14622	5.66386	6.73209	7.14392	6.99404	6.89199	6.00169	6.06525	6.39825	6.19274
AT1G17560	8.10978	8.32469	7.17124	8.2793	9.23065	6.14101	6.95732	7.99272	5.92252	6.34843	6.38481	7.7211	6.51296	8.00991	8.00445	6.5506
AT1G17580	5.36908	5.05701	5.325	5.37505	5.24275	5.52371	5.6573	5.25073	4.64086	4.73873	4.4799	5.30849	5.07243	5.60389	4.87013	5.35783
AT1G17590	3.88206	5.04617	3.96765	4.34361	4.80055	4.28905	3.81589	3.79	3.68082	4.41988	4.23531	5.04593	3.91396	4.40962	4.21441	4.52124
AT1G17600	4.37924	4.39365	4.70268	4.53036	4.20115	5.03234	4.34104	3.99464	4.43302	3.7457	4.02139	4.49435	4.34244	4.39005	4.42693	4.82203
AT1G17610	3.78249	4.27029	4.22465	4.54673	3.24128	3.96104	3.72115	3.51577	3.9435	3.27316	3.68089	4.32634	3.53926	3.46677	5.58314	3.87831
AT1G17615	3.53816	4.14615	3.72239	3.64551	3.91947	5.21867	3.50423	4.07423	5.42434	4.52141	4.80211	4.21054	4.23955	3.73054	3.90253	4.85752
AT1G17620	10.2898	10.5178	10.7743	10.4212	9.53503	9.02729	7.73455	9.0583	9.82238	8.23211	8.49593	10.7169	10.6213	9.33357	10.9252	8.7373
AT1G17630	4.53332	4.60333	4.47399	4.29961	4.46921	4.7073	4.35792	4.40704	4.52956	4.1505	4.83555	4.61508	4.75864	4.6446	4.44145	4.58844
AT1G17640	5.46355	4.95853	5.30344	5.4115	5.78715	5.84435	6.68136	6.02628	5.87598	5.68801	5.50516	5.40596	5.28108	6.0197	5.3886	6.10631
AT1G17650	8.35981	7.48275	7.72183	8.13335	8.04338	7.46424	8.0655	8.07932	6.78182	7.05167	7.31493	8.27592	7.81363	8.38362	8.25509	7.24006
AT1G17665	6.30386	5.59443	5.79923	6.15992	5.80441	6.62088	6.47846	6.72893	5.23276	6.51447	6.0071	6.14282	6.50048	5.95147	4.18066	5.71107
AT1G17680	5.26172	5.78683	5.50061	5.63733	5.78296	5.72629	6.06578	5.371	4.97634	5.36938	5.10156	5.62374	4.8274	5.69877	5.09361	5.91165
AT1G17690	6.31015	5.65738	5.80186	5.63528	6.52918	6.12125	6.50714	6.00716	5.81056	5.49921	5.36999	5.41982	5.4717	6.19026	5.18729	6.65053
AT1G17700	5.09168	5.49794	4.98455	5.1963	5.88844	4.35789	5.34038	6.45147	4.79633	6.00252	5.05381	5.3433	4.96196	5.21373	6.41316	5.0561
AT1G17710	3.54595	4.46781	4.08032	6.67753	5.27087	4.01374	3.8978	4.8149	4.02661	4.30399	4.46218	5.33727	3.70377	4.45759	6.75767	3.48027
AT1G17720	6.28674	6.57468	6.14587	6.02471	6.33302	6.47895	6.34319	6.23265	6.58559	6.53773	5.71976	5.72686	6.13362	6.35876	5.55566	6.41272
AT1G17730	9.39716	9.21839	8.88212	9.11672	9.02893	8.60115	8.34673	8.50817	8.99703	8.24988	8.78795	8.88088	9.10241	8.81624	8.95452	8.40753
AT1G17744	4.87951	4.91451	4.74106	4.55141	4.08315	5.16827	4.30375	5.01072	6.06135	5.11792	5.51075	4.73037	4.75443	4.62953	4.92558	4.55911
AT1G17745	6.57967	7.17812	5.93462	7.81553	6.85062	8.13023	6.34677	5.64101	8.83053	9.02602	8.28091	6.24144	5.85543	6.46534	6.70284	6.91852
AT1G17750	4.31552	4.26897	4.24364	4.84977	4.50176	4.07326	3.95317	4.0557	4.11028	3.88421	3.96998	4.28512	4.37006	4.59283	4.61522	3.81067
AT1G17760	4.73217	5.22058	4.5885	5.12638	4.95196	4.5262	4.61778	4.56722	4.59575	4.81781	4.52773	4.87335	4.33474	5.06334	5.06128	4.87659
AT1G17770	4.52354	4.24179	4.26425	3.83061	3.8596	3.90557	3.83864	3.93979	4.32993	4.01829	4.24209	4.39386	4.28658	4.20592	4.10153	3.86854
AT1G17780	4.79763	5.356	5.22625	5.21778	5.16549	6.19244	6.34851	5.98641	6.30624	6.79021	6.91938	5.79385	5.49962	4.18272	4.8865	5.98005
AT1G17790	4.65968	4.51349	5.05355	5.22149	5.00284	4.60755	5.27966	5.21507	4.87887	5.87227	5.46178	5.17414	4.95181	5.05739	5.12843	5.39111
AT1G17800	4.70935	4.8576	4.25441	4.51775	4.89641	4.45464	4.42724	4.41939	4.53672	4.58397	4.27076	4.48561	4.62493	4.60981	4.68375	4.48561
AT1G17810	4.23896	4.23224	4.61862	4.49291	4.64028	4.84168	4.797	4.46349	4.54562	4.73831	4.28293	4.74381	4.79774	4.34894	4.85582	5.14052
AT1G17820	4.52569	4.80298	4.41994	4.34354	4.28894	4.56809	4.56409	4.6723	4.51506	4.46377	4.36884	4.36442	4.6622	4.83056	4.72757	4.72563
AT1G17830	4.25389	4.66777	4.43179	4.60753	4.51288	4.08069	4.34771	5.21359	5.28432	4.96346	6.16274	4.50712	4.35141	4.03298	4.63137	6.08588
AT1G17840	6.529	6.62668	6.6149	6.80895	6.45736	5.83907	6.25881	6.01493	5.59734	7.41189	7.34048	6.83646	6.62599	6.34536	6.39532	6.47488
AT1G17850	5.23838	4.25103	4.1863	5.35992	5.09543	4.94531	5.02916	4.9338	4.76843	4.56663	4.63251	5.61929	4.56186	5.1249	5.31917	5.05149
AT1G17860	9.07448	7.65662	9.01762	8.59937	7.49618	9.29898	8.4815	8.25598	10.0868	8.82929	8.94202	9.36448	9.85566	8.43949	9.78362	10.2381
AT1G17870	4.53972	4.72082	7.03911	4.39977	4.99607	3.98489	4.52505	4.53488	4.27419	4.35258	4.2138	4.5324	5.34529	5.26655	4.94231	4.23961
AT1G17880	9.03609	8.50337	8.37032	8.61008	9.48732	8.05856	8.71264	8.92347	8.05495	8.51874	8.61221	8.95084	8.31493	8.88465	8.70545	8.41707
AT1G17890	6.61761	6.02607	6.40823	6.24226	5.99715	6.97766	6.05285	5.97519	6.60418	6.31696	6.40056	6.3147	6.50021	6.21354	6.20342	6.27618
AT1G17910	4.13443	3.96235	3.88221	3.58186	4.01215	3.87242	4.19225	3.9056	4.18759	3.8045	4.28895	3.98196	4.0833	3.6376	3.68302	4.06708
AT1G17920	4.29957	4.37934	4.22954	4.1206	4.42469	3.87153	4.31708	4.13341	3.6217	3.8781	3.80588	4.34436	3.87125	3.83511	3.80469	3.94207
AT1G17930	5.36415	5.29863	5.17771	5.45239	5.59703	5.32102	5.92749	5.71106	5.22038	5.42406	5.39467	4.88531	4.72666	5.45995	4.81951	6.21682
AT1G17940	4.78619	4.95436	4.76203	5.35274	4.99331	5.3487	5.03223	4.93747	4.58128	5.76306	5.22009	5.71502	5.57748	5.27387	5.12907	5.4247
AT1G17950	3.69083	4.48916	3.11869	3.49705	3.49894	3.60517	3.88153	3.3031	3.7659	3.77649	3.80105	3.76668	3.66793	3.7523	3.73884	3.27556
AT1G17960	4.05512	3.66262	3.81865	3.91315	3.57428	4.22601	4.01193	3.94363	4.15239	4.20977	3.71037	3.92926	4.27338	4.28992	4.3273	3.74294
AT1G17970	6.01489	5.29657	6.18786	6.19055	5.65189	5.94664	6.0874	6.35444	5.35744	6.3976	5.69297	6.55845	5.95621	6.023	6.88757	5.3842
AT1G17980	8.16941	8.61796	8.62784	8.59995	7.91739	6.66517	6.55117	6.42037	6.12794	5.17771	5.4041	7.73837	8.0591	7.78212	7.96394	6.43844
AT1G18030	6.09019	6.45178	5.95855	5.85931	6.53641	5.62365	5.7618	5.93896	5.50993	6.06788	5.68661	6.13472	5.57432	5.7966	5.97162	6.17704
AT1G18040	5.65261	5.384	5.01546	5.88135	6.13945	4.65608	5.33282	5.51837	4.28646	5.39974	5.32775	5.26076	5.19972	5.94727	5.37692	5.22916
AT1G18050	4.342	4.00996	3.85363	4.21685	4.12709	3.56672	3.6166	4.36691	4.0456	3.75444	3.41818	3.71469	4.79429	4.36636	4.56888	3.96537
AT1G18060	9.40103	8.98895	10.2199	9.76604	9.30489	8.73824	9.61606	9.18865	8.05853	8.13219	9.157	9.88882	10.0694	9.88375	10.289	7.69554
AT1G18070	8.10383	7.95632	8.05205	8.43591	8.12415	8.39923	8.24983	7.82927	8.10912	7.53397	7.0056	7.77082	7.91294	8.38001	7.51988	8.24602
AT1G18075	5.5017	5.73865	5.98216	6.9386	6.05245	4.38837	6.47689	4.9562	5.76296	7.32507	7.26222	5.85893	5.48917	5.90233	6.56228	4.23669
AT1G18080	11.4329	10.7495	10.64	11.2429	11.8858	10.6784	11.3061	11.2934	10.4535	10.9277	10.8142	11.108	10.6062	11.6178	11.0795	11.2244
AT1G18090	4.9772	4.31543	5.23628	5.62921	4.73196	4.29999	4.37346	4.34618	4.42397	4.38477	4.62619	5.69055	5.05514	5.53174	5.21379	4.11166
AT1G18100	4.57823	4.12311	4.15012	4.15404	4.11676	4.21718	3.80332	4.2787	4.57935	4.08859	4.64898	4.78144	4.85329	4.64781	4.65848	4.38799
AT1G18120	3.16559	4.96341	2.86475	3.71313	3.55031	3.74437	3.32771	4.04389	3.84058	3.36482	4.31955	3.75339	4.03798	3.86233	3.64398	3.76701
AT1G18130	3.3194	3.90638	4.18482	3.10334	3.04114	3.79178	3.07056	3.78038	4.06271	3.16398	4.40588	3.03496	3.23531	3.48919	3.51638	3.49812
AT1G18140	4.03577	4.38063	4.31661	4.17593	4.31434	4.02898	4.18979	4.16287	4.30868	3.92029	4.15001	4.45363	4.17213	4.18376	4.30533	3.81829
AT1G18150	7.18167	7.14483	7.10659	7.33973	6.65965	6.76734	6.42179	6.50828	6.06496	6.91796	7.10636	7.57902	7.40093	6.87748	7.44811	5.74348
AT1G18160	5.81384	6.07309	5.75873	5.68151	5.75767	6.1349	6.32228	6.01171	5.6458	5.89801	5.52028	5.8069	5.49764	5.88237	5.47927	6.32374
AT1G18170	8.0039	7.64372	8.00466	7.51365	7.93484	7.24595	7.71483	7.79403	6.67995	6.47861	6.86537	8.50629	7.6666	7.67978	8.4666	6.90405
AT1G18180	5.60948	6.00763	5.246	5.93665	7.09054	4.93083	5.66989	6.17565	5.29501	5.04064	5.05547	5.43304	5.21388	5.94678	5.48867	5.33883
AT1G18190	5.00511	5.75177	5.28436	5.13102	6.12186	4.76391	5.74557	5.55586	4.35327	4.99756	4.68311	5.17909	4.76686	5.28055	4.8719	5.40485
AT1G18200	3.57005	4.09975	3.92953	4.77589	3.86209	4.50123	3.68661	3.96188	5.31794	5.74624	4.74201	5.93718	4.87559	3.39982	5.59034	4.0473
AT1G18210	12.3176	12.2911	12.3636	12.2834	11.8775	11.8716	10.9797	11.5635	11.6752	10.8143	11.5385	11.9282	12.4192	12.0963	12.1787	11.4218
AT1G18220	3.70226	3.53232	3.83747	3.88887	3.95548	3.45494	4.26799	2.99927	3.83697	2.8694	3.23882	3.90959	4.34951	3.3477	3.50424	4.11578
AT1G18230	3.33151	3.91009	4.26175	2.65786	2.89959	4.05175	3.60793	5.07423	4.87316	3.5803	4.24835	3.16501	3.07167	3.26443	3.06708	3.93121
AT1G18250	7.12897	7.2686	6.54548	8.0017	8.39596	4.70318	6.02284	5.93916	4.54606	5.09301	5.05466	6.98026	5.75361	7.60126	7.50683	5.52796
AT1G18260	6.51409	6.77977	6.35724	6.04062	6.9744	6.93719	7.23884	6.78619	6.4122	6.99777	6.42405	6.50005	6.21419	6.38316	6.23188	7.36273
AT1G18265	4.04024	3.04535	4.19587	4.20092	4.0489	3.94931	3.71135	4.22047	4.4048	5.26146	4.3758	4.43102	4.25072	3.97615	4.71599	4.02036
AT1G18270	5.58863	5.94505	6.00935	5.47025	6.07523	6.21778	6.93719	7.09357	5.86198	5.48026	4.97287	5.32707	5.01398	5.94355	5.08491	6.80935
AT1G18280	4.31709	5.23781	5.08425	5.82408	7.50166	4.47079	5.32543	7.19746	5.37447	4.99057	4.60116	5.8592	5.64936	6.36263	5.54932	4.6755
AT1G18290	5.38233	4.84228	5.28303	4.91788	5.2057	5.26259	5.41142	5.16705	6.01822	5.02831	5.30899	5.2596	5.38704	5.19303	5.09988	5.29888
AT1G18300	8.39233	7.86065	9.41305	9.65539	7.95963	10.1411	8.83458	8.69207	9.46332	6.45729	6.62299	10.5875	10.2298	9.0121	11.4339	8.71711
AT1G18310	4.68053	5.21183	4.91284	4.8553	4.55953	4.74625	4.45275	4.54127	4.68743	4.81227	4.78717	5.12606	5.10891	4.93103	4.76985	4.78127
AT1G18330	7.87032	5.6155	7.14237	8.27652	7.55278	7.74224	6.71495	7.50895	6.38852	9.77754	9.38655	6.43063	7.27454	7.18923	7.8359	8.53492
AT1G18335	4.62733	4.65597	4.59724	5.11267	5.2286	4.79659	5.03005	4.74459	4.59805	4.79581	4.83502	4.92531	4.71737	4.9802	4.72832	4.86769
AT1G18340	5.96188	5.68837	5.96183	6.50653	6.46962	5.48638	5.26509	6.30783	5.14704	5.82188	5.88104	6.69588	6.23383	6.314	6.72717	5.61802
AT1G18350	4.84604	5.50645	5.65338	4.87317	6.27149	4.93127	4.7375	5.01394	4.50197	4.45805	4.67373	4.8013	5.40113	5.30965	5.2831	4.90037
AT1G18360	6.34966	6.70087	7.37736	7.82504	6.53671	4.92859	5.97336	5.58755	5.32477	6.16387	5.90306	6.89734	6.9145	7.10305	7.81111	5.28886
AT1G18370	5.08231	4.65343	4.15594	5.3727	5.31946	4.12882	4.40009	3.80117	3.53045	3.60615	4.03352	5.04705	3.69946	5.15418	4.59096	4.31219
AT1G18382	3.36327	3.00297	3.13093	2.78003	2.60573	3.56617	3.56952	3.7128	3.83663	3.21517	3.57401	3.32574	3.61096	2.82774	4.11809	4.19198
AT1G18390	7.31747	6.21205	7.23097	7.251	5.0521	8.21702	8.0305	7.21127	8.23696	6.77489	6.46362	6.73614	7.64737	6.43084	6.36624	7.86856
AT1G18400	7.30838	8.72562	9.17469	6.5777	6.82867	6.91504	7.46928	9.1186	4.79816	6.81836	7.19468	5.06961	7.1575	7.71099	6.17155	7.86688
AT1G18410	3.63737	4.11087	3.78994	3.32761	3.93909	3.74	3.99071	4.15175	4.35223	3.72985	4.20967	3.89197	4.30911	3.7589	3.62017	3.58615
AT1G18415	3.78669	4.1095	4.08187	3.93908	3.86808	3.98093	4.44086	3.96898	4.25637	3.99042	3.99666	4.20723	4.45257	3.98949	4.25233	4.0803
AT1G18420	3.93716	4.29209	4.21982	4.21075	4.46975	4.32081	4.06302	4.66106	4.48455	4.15574	4.61309	4.17845	4.4757	4.48789	4.66544	4.09
AT1G18440	7.25073	6.51581	6.86322	6.95723	7.1898	6.5219	6.63115	6.93849	6.03381	6.16304	6.28262	7.24906	6.8021	7.10891	7.28542	6.28355
AT1G18450	7.97661	7.53637	7.38671	7.80307	8.48105	7.49343	8.15864	7.65981	6.43418	7.70571	7.17471	7.33415	6.88421	7.93251	7.23497	8.15612
AT1G18460	5.88807	6.38946	6.45934	6.10576	7.11121	5.85582	6.19443	6.657	5.78072	6.40608	6.86293	6.6222	6.09567	6.65599	6.67775	7.23153
AT1G18470	6.51659	6.5077	6.90595	8.27432	5.93129	6.59393	6.46483	6.62538	7.35758	7.33735	6.56705	6.33021	6.97191	6.4253	6.73097	6.77297
AT1G18480	7.02247	6.65652	7.447	7.07954	6.55112	7.30281	6.64225	6.54337	7.97038	7.51637	7.28394	6.20658	7.30501	7.11028	6.41129	7.38412
AT1G18485	4.94892	5.04212	4.90044	4.56123	5.69213	4.86197	5.43311	4.98596	4.70931	4.19258	4.04313	4.87033	4.98931	5.12188	4.56123	4.93385
AT1G18486	4.50677	3.43283	4.1016	4.16426	3.11877	3.68334	3.38257	4.49541	5.02729	3.03474	4.11249	4.09648	4.09556	4.78754	4.42268	3.72946
AT1G18490	6.37702	6.11379	6.62328	6.92026	6.88569	6.13542	6.5305	6.8883	5.99964	6.84833	6.75075	6.6878	6.4776	6.74367	6.92816	6.43572
AT1G18500	7.43055	6.94473	7.12982	6.93655	7.00349	7.73466	7.45832	7.53886	6.80921	6.69568	6.83285	6.89601	6.92145	7.32779	6.79702	7.83728
AT1G18510	4.60502	5.3204	4.47277	4.32009	4.62593	4.16877	4.1542	4.08457	4.16963	4.12685	4.47043	4.33973	4.43569	4.48818	4.65517	4.45752
AT1G18520	4.61437	4.71357	4.25078	4.68982	5.53441	4.36478	4.65669	4.85018	4.45926	4.26364	4.35197	4.6289	5.01495	4.49743	4.50395	4.53983
AT1G18530	3.8665	3.84957	4.27628	3.90816	4.14961	3.97303	4.27238	4.11526	3.84284	4.52381	3.82313	4.63484	4.1726	4.11906	4.34801	3.77851
AT1G18540	10.6608	9.93204	9.6597	10.1079	10.9625	9.9522	10.3939	10.3882	10.1323	10.4639	10.3772	10.4063	9.59969	10.4295	10.196	10.2057
AT1G18550	4.69303	4.69977	4.56106	4.55467	4.78496	4.4359	4.78155	4.75471	4.24965	4.36421	4.36174	4.60314	4.25848	4.74677	4.47227	4.55607
AT1G18560	4.48546	4.66005	4.65525	4.42917	4.86504	4.28438	5.36447	4.82451	4.62653	4.36935	4.32458	4.8407	4.45631	4.47766	4.60384	4.18447
AT1G18570	5.12952	5.83171	6.48695	4.91164	5.1474	8.12531	8.94157	7.9128	7.62621	5.95881	5.04123	4.33901	6.25285	5.38267	4.43778	6.7889
AT1G18580	4.98058	5.39712	5.72919	5.23187	5.38758	5.60393	5.91131	5.93847	5.13241	5.79498	5.90273	4.63477	5.30864	5.32806	5.13687	5.59383
AT1G18590	4.58986	5.48314	5.51068	6.07429	4.1612	7.1776	7.60094	5.36212	7.06139	5.27732	6.08021	5.43184	5.29245	4.9757	6.72187	4.90795
AT1G18600	6.38328	6.55915	6.50395	6.85133	6.69261	6.5428	6.26477	6.33778	6.34726	5.95659	6.36858	6.54362	6.43387	6.39282	6.99071	6.05496
AT1G18610	4.25394	5.24461	4.86448	4.53543	4.74259	4.39543	4.91844	4.45635	4.33076	5.35398	5.02446	4.54094	4.40931	5.20204	4.26882	4.94242
AT1G18620	4.70646	5.75607	5.67003	5.60406	5.82493	5.48097	5.67598	5.94356	4.63567	5.77398	4.69783	5.81459	5.08575	5.93099	5.58026	5.63356
AT1G18630	7.0236	6.51817	6.20112	6.53597	7.35669	6.66346	6.57105	7.0497	6.93693	6.96139	6.53997	6.32668	6.36905	6.74891	6.88874	6.53279
AT1G18640	7.24892	6.96754	6.64105	7.06376	7.43895	6.6594	6.64976	6.89094	6.2182	6.27689	6.74437	7.13409	6.77999	6.80324	7.53136	6.57569
AT1G18650	7.56443	8.02092	7.36729	7.97625	8.96397	6.18015	7.40828	7.92196	5.00513	6.32091	6.41286	7.38163	6.50622	7.95667	8.11118	7.16179
AT1G18660	6.86363	6.40177	6.8177	7.1156	6.32416	6.08349	6.28128	6.46125	6.05506	6.54389	6.02907	7.04432	6.6386	6.77549	6.83353	6.48504
AT1G18670	5.74808	5.48503	5.40796	5.74958	5.60618	5.64406	6.00914	6.01761	5.33726	6.04959	5.42123	5.47619	5.64627	5.88336	5.64488	6.00821
AT1G18680	7.29835	7.38167	7.35036	6.49568	7.6046	7.30069	7.79409	7.75435	6.91017	6.85639	7.08868	7.01426	7.27432	7.08085	7.20803	7.30614
AT1G18690	3.94022	4.21673	3.91497	3.98444	4.05481	4.39288	4.58607	4.75189	4.18146	4.36539	4.18153	3.86426	4.53611	4.36243	4.1563	4.5953
AT1G18700	6.71296	6.56543	6.0704	6.57043	7.06108	6.55103	6.75661	6.75288	5.80558	6.87689	6.27309	6.61384	6.07917	6.53737	6.25981	6.97907
AT1G18710	5.04223	4.15078	3.9895	6.14179	3.34503	3.4002	3.64161	3.6834	3.79885	4.32375	4.50556	6.15921	4.07082	4.69612	5.53754	4.21771
AT1G18720	10.1347	9.93048	9.98487	10.0613	9.7424	10.3506	9.54158	9.48006	10.7519	10.152	10.2506	9.89812	10.3499	9.60206	9.99659	9.92494
AT1G18730	8.98227	8.72866	9.18179	8.95271	8.73514	8.38009	9.00389	8.78382	7.93126	8.04144	8.25003	9.37838	9.0225	8.93928	9.26911	7.72774
AT1G18735	4.10512	5.1118	4.76996	4.86051	5.14564	5.05995	5.66271	5.46808	5.17519	4.46519	6.64887	5.74991	5.8599	4.51511	5.14786	4.41988
AT1G18740	8.14935	8.19734	9.15281	9.93666	9.08099	9.03413	7.71125	8.73693	9.41395	7.59654	7.74698	10.2005	10.2812	9.1358	11.7999	8.13003
AT1G18750	4.70471	5.32385	4.98482	4.60426	5.36522	4.61411	5.60841	4.75425	4.38368	4.73315	3.89279	4.77235	4.88547	4.72361	4.5157	4.9487
AT1G18760	4.39044	4.47896	4.07623	3.64672	3.78011	3.41046	3.48225	3.6136	3.08194	3.16862	3.44799	4.32887	3.95037	3.72466	3.42664	3.88086
AT1G18770	5.50296	7.08235	5.65656	5.57503	5.84145	5.34291	6.1881	6.68114	5.88575	6.00344	5.93295	5.88866	5.73624	5.68178	5.96495	6.03812
AT1G18780	4.04003	3.57367	3.42882	3.27987	3.30901	3.96862	4.21996	3.29221	5.69298	4.12247	4.18237	3.74237	4.31649	4.43154	3.75483	3.89223
AT1G18790	3.1604	4.50713	5.26576	4.23107	2.8185	3.15182	3.58097	3.30981	3.79005	3.95125	3.21743	3.72183	3.72773	3.54691	3.91147	3.80473
AT1G18800	7.13954	6.48934	5.90539	6.41868	7.26778	6.74334	6.62321	6.60617	6.43783	7.58327	7.15443	6.77429	6.01927	6.69862	6.58513	6.63395
AT1G18810	5.42181	4.77155	6.19557	5.28528	4.22476	5.18938	4.58432	5.03512	6.56971	5.38802	5.59419	6.27264	5.80416	4.80949	6.32053	7.38232
AT1G18830	3.63602	4.04161	4.55549	3.82129	4.4268	4.04795	3.9221	4.02533	4.09195	3.41554	4.19009	4.42631	3.96449	4.08839	4.35791	4.19948
AT1G18835	4.09757	4.46863	4.25032	4.67097	4.31973	4.25592	4.81206	4.79246	4.91517	5.961	6.40439	4.05324	5.1187	3.7442	4.81154	4.3089
AT1G18840	6.01591	6.68011	5.40241	6.47151	6.67035	5.04235	5.35298	5.40726	4.10284	4.12669	3.94273	5.80769	4.55168	5.6144	5.46343	5.54749
AT1G18850	6.01691	4.73486	5.53877	5.85441	6.16177	7.04828	6.02916	6.10073	7.67021	7.90155	8.05574	5.41929	6.35087	6.11007	5.86363	6.73788
AT1G18860	4.02885	3.90689	4.02577	4.13803	3.61741	6.22161	4.1556	4.03503	7.47464	6.19117	6.1198	4.49315	5.9017	4.2889	4.33337	5.82979
AT1G18870	5.41269	5.2649	5.84583	6.48722	5.52294	4.32734	4.66865	4.69925	4.43867	6.35979	6.48245	5.57759	4.96557	5.07414	6.0167	4.144
AT1G18871	2.43779	3.9478	2.32558	2.30925	2.53631	2.19732	2.16621	3.83511	2.33598	2.47218	3.21611	2.55009	3.54724	1.75091	3.06716	3.02594
AT1G18879	2.54241	2.26757	2.08523	2.3093	1.86642	2.82475	2.51217	1.8988	3.58902	2.78141	2.36523	2.61081	2.46601	2.94743	2.74385	2.96222
AT1G18880	4.73642	5.19163	4.95058	5.54914	4.94624	4.27726	4.44817	4.57273	4.71844	4.31084	4.41675	5.09721	4.85176	4.83466	5.73047	4.1814
AT1G18890	8.48171	8.15716	8.38819	8.01337	7.67106	8.37697	7.88696	7.50575	9.24424	8.23184	8.28337	7.76307	8.76759	7.75575	8.05844	8.54836
AT1G18900	6.35122	5.96922	5.77248	6.43942	5.83712	6.65838	6.06488	5.4702	6.41222	6.07532	6.0372	6.37259	5.96964	6.19789	6.39743	6.40634
AT1G18910	4.45032	4.36188	4.34845	4.44412	4.0159	5.2327	4.33832	4.17944	5.30188	4.89619	5.28902	4.79798	4.97744	4.59055	4.3614	5.13222
AT1G18940	4.65591	4.11629	4.76477	4.1503	3.98126	5.19181	4.8763	4.75331	5.16886	4.81732	5.20037	4.32251	5.18771	4.52658	4.56063	4.56459
AT1G18950	4.94069	4.8992	4.98901	4.98745	5.08308	5.07061	5.44034	4.86996	4.5946	4.66989	4.3234	4.73873	4.66911	5.29469	4.55004	5.23541
AT1G18960	4.55396	5.06838	5.05491	5.47695	5.31177	4.88688	4.96286	4.98781	4.47276	5.02985	4.93617	5.65364	5.50202	5.59818	4.62029	4.58148
AT1G18970	4.98603	4.53127	5.36238	4.88392	5.21755	5.25387	5.17168	5.23516	5.53679	5.0619	5.47944	5.15771	5.94967	5.20225	5.40604	5.09688
AT1G18980	4.74922	4.61716	3.88676	3.99525	3.79308	5.48732	4.13898	4.21468	8.05654	5.16539	4.77921	4.36138	4.41881	3.85445	3.9688	4.76464
AT1G18990	3.92842	3.9955	4.25253	4.10537	5.0631	3.41687	5.25691	4.27163	3.86018	3.65659	3.76533	4.15957	3.86028	3.74782	4.19947	3.80089
AT1G19000	7.98568	7.15439	7.77598	7.70088	7.82589	7.79765	7.82056	8.24382	7.89597	9.11644	8.61516	8.49547	7.59293	7.54975	8.60555	8.47795
AT1G19010	5.01333	4.82907	5.16922	4.97195	5.45516	4.80933	5.52589	5.19106	5.14334	5.51908	5.08047	4.97371	4.78668	4.82715	4.7402	5.65938
AT1G19020	10.4571	9.11441	9.75966	9.80681	8.05998	10.9237	9.04034	9.2127	11.7913	8.4751	8.28884	9.97	10.9772	9.00008	10.0232	10.6281
AT1G19025	4.52096	4.50162	4.58564	4.37291	3.96294	5.31708	4.49731	4.44353	6.24936	3.83423	4.28232	5.08027	4.85774	4.33047	4.8852	4.82329
AT1G19030	4.48165	4.69106	4.24289	4.56975	4.53433	4.1086	4.47806	4.41402	4.84716	4.0712	4.54027	4.73	4.44854	4.29854	4.49466	3.98589
AT1G19040	4.20674	3.63311	4.11619	3.55665	4.85756	3.599	4.12972	4.04643	3.29118	3.76298	4.67223	3.89151	3.9117	3.81716	4.13909	4.04728
AT1G19050	7.10583	7.57303	7.95167	7.23358	7.44392	5.60589	5.70586	7.10857	5.93924	7.09391	8.49362	6.49543	6.93741	7.76731	7.72726	6.76663
AT1G19060	4.50368	4.88958	4.24083	4.74081	4.81863	4.83051	4.66987	4.37103	5.30914	4.90182	4.98005	5.06976	5.49624	4.81365	4.53261	4.92213
AT1G19070	3.10121	3.16567	3.41126	3.16197	2.70454	3.68241	3.03036	3.91804	3.16428	3.3324	3.41576	2.8484	3.43873	3.00711	3.06363	3.46011
AT1G19086	4.05843	4.67139	4.96148	4.47826	4.00248	4.52804	4.12837	4.27513	4.70602	4.63678	4.94553	4.24818	4.90233	4.21827	4.93293	4.53485
AT1G19090	4.49717	4.59107	4.68416	4.21329	4.61109	4.38192	4.36879	4.84601	4.69928	4.36222	4.64035	4.5996	4.8136	4.70559	4.41903	4.51347
AT1G19100	5.00495	4.5259	4.92385	5.20438	5.37201	5.22302	5.40767	4.88546	5.08792	5.51532	5.08839	4.99173	4.78374	5.54976	4.78464	5.4641
AT1G19110	6.55472	6.48963	6.8938	6.71706	6.56161	6.82738	7.06552	6.78128	6.27621	7.28229	6.61996	6.73298	7.08275	6.93076	6.62349	6.75507
AT1G19115	4.64755	4.00358	3.99039	3.78198	3.56415	4.20846	3.41399	4.40087	5.20634	4.86206	5.65253	5.30287	4.3631	4.31533	4.32814	3.83871
AT1G19120	9.28623	9.21265	9.0806	9.39896	9.92584	9.25669	9.58473	9.66141	9.41668	10.0352	9.76566	9.26038	8.99306	9.37542	9.18661	9.34162
AT1G19130	8.60673	8.33919	8.25363	8.40534	8.14886	8.98596	8.78129	8.64826	8.88938	8.86602	8.81724	8.09586	8.32996	8.00831	8.67746	9.07146
AT1G19140	7.76251	7.25284	7.51234	7.65137	7.92735	6.83065	7.41902	7.46714	7.08937	7.56525	7.31059	7.51819	7.28749	7.72247	7.69812	7.60227
AT1G19150	9.35623	8.78819	9.93586	9.4941	9.25075	8.20958	9.12125	8.96065	7.1785	6.55719	7.54027	9.80921	9.90883	9.99458	10.261	7.48153
AT1G19160	4.13373	4.0312	3.81431	3.37398	4.13284	4.11781	4.24192	4.02228	4.67945	4.22483	4.09986	4.28406	4.82781	3.92917	3.67331	4.41907
AT1G19170	5.64768	6.35147	5.69321	6.07279	6.26604	5.54632	5.7377	5.5867	4.84812	6.11618	5.80932	5.37131	5.35899	5.74855	5.70592	5.74861
AT1G19180	11.0629	11.8085	11.6865	12.1421	9.73316	11.4786	9.6826	9.80143	11.1827	9.34594	9.84238	11.806	11.8717	11.3583	12.0609	10.7659
AT1G19190	4.38762	4.44929	4.19953	4.11397	4.5226	4.49392	4.69027	4.4675	4.92076	4.51107	4.36487	4.41228	4.99478	4.03591	4.49008	4.61679
AT1G19200	4.71208	4.399	5.14427	5.91814	3.52352	7.18971	4.23621	4.83207	7.24656	6.82579	6.18237	4.75802	4.97259	4.89223	5.58646	5.56316
AT1G19210	6.50531	4.41348	5.70707	7.63251	4.71215	4.27729	3.67678	4.79629	5.48339	4.29518	4.63292	9.17316	6.92566	5.38392	10.6714	4.59339
AT1G19220	4.5169	4.98147	5.18915	4.5382	5.25664	4.0958	5.5769	5.0703	4.11516	4.73545	4.07504	4.84853	4.3997	4.97668	4.22623	4.94244
AT1G19230	3.84906	4.39756	4.01181	3.96004	4.20786	3.99519	4.01702	4.21911	4.38526	4.21014	3.94173	4.26591	4.15997	4.36984	4.37959	4.25464
AT1G19240	7.74318	7.29286	7.44222	7.27528	7.60457	7.68487	7.81955	7.41505	7.83453	7.66307	7.75515	7.45834	7.12302	7.12906	7.6315	7.46844
AT1G19250	3.56404	3.31018	4.07514	3.41381	3.25254	4.89662	3.46924	3.78185	5.90241	4.14976	4.41318	3.64266	4.30805	3.44957	3.50043	5.53005
AT1G19270	6.96662	6.00082	6.9082	8.1685	5.44832	7.7799	6.28871	6.15942	7.68343	7.20703	6.52751	6.63928	7.65942	6.1872	6.61105	6.38439
AT1G19290	4.16728	3.87251	3.94347	3.86631	4.24289	4.25691	4.5308	4.04542	4.36417	4.14788	3.93058	4.1513	3.85404	4.12337	4.05668	4.68725
AT1G19300	5.98338	7.6399	7.01464	6.48132	6.37056	5.9694	6.01619	6.44864	6.22724	6.07825	6.09081	6.65313	7.20917	6.4966	6.98973	4.92053
AT1G19310	9.08133	9.58219	9.61823	8.33959	8.91581	8.66534	8.99652	8.92799	9.55708	9.0764	9.0296	8.4207	9.83577	9.23602	8.61338	8.71784
AT1G19320	4.68689	4.06183	5.76148	4.69277	3.24356	4.1284	3.42766	4.2986	4.03743	4.60512	5.24286	3.72568	4.99884	5.63193	4.13725	3.48787
AT1G19330	7.30022	6.43166	6.07564	7.20053	7.08146	6.79471	7.12644	7.70997	6.25003	8.05777	7.30156	6.86703	5.92747	6.85297	6.9321	7.87241
AT1G19340	4.6678	4.34435	4.15209	4.56632	4.32171	4.3616	4.5646	4.51311	3.90637	4.76624	3.91508	5.13375	4.57786	4.84836	4.43139	4.79643
AT1G19350	7.49848	7.45004	8.21989	8.44842	7.77613	7.85957	7.6932	8.22905	7.37559	9.36442	8.17575	7.64117	7.70268	8.05118	8.1539	7.36042
AT1G19360	8.12322	8.23073	8.08622	7.94141	8.25221	8.91494	8.83257	8.45999	8.94691	7.89147	7.94915	6.9328	7.96294	7.94389	7.12519	8.79897
AT1G19370	6.28581	5.78268	7.20428	8.13227	5.30991	7.21833	6.17849	6.49477	6.09621	6.43986	6.7617	6.52762	8.04176	6.77354	7.73886	5.52887
AT1G19371	5.5157	5.42272	5.41903	5.23767	6.02557	4.94238	5.21449	5.54875	5.12635	4.74143	5.69163	5.11488	5.79669	5.99464	5.72467	4.41181
AT1G19380	10.9501	11.5248	11.686	10.9591	11.4802	11.3373	10.8567	11.1239	10.5361	9.08484	9.62373	10.5028	11.8443	11.3231	11.4742	10.4999
AT1G19390	4.304	4.38044	4.47953	4.22815	4.04107	4.68757	4.02752	4.59434	4.68004	4.13666	4.55854	4.39357	4.61133	4.26351	4.13147	4.19531
AT1G19394	3.326	2.50773	2.28873	2.62579	2.4294	2.34952	2.37025	2.31123	2.65436	3.44772	3.0278	2.56076	3.25609	2.22589	2.9142	2.2641
AT1G19397	5.33297	6.39561	5.8793	4.54005	5.20502	4.54482	6.06423	5.33395	5.28898	4.54742	5.24938	4.87732	5.63869	5.09708	4.03886	5.54548
AT1G19400	8.64268	6.88031	8.65803	8.7521	8.19739	9.14799	7.82017	8.58471	10.4679	10.7833	10.6151	7.92968	9.4459	8.6491	8.61521	9.67482
AT1G19410	3.6257	2.85049	3.34968	4.62776	3.19128	4.21074	3.38475	3.33221	4.65158	5.60399	6.13113	4.70422	4.71833	3.74026	4.45063	4.15023
AT1G19415	3.76149	4.29114	3.75466	3.69708	3.70253	3.51083	3.55204	3.72266	4.05688	3.80925	3.50752	4.39989	3.72493	3.76968	3.76364	3.61994
AT1G19420	4.42167	4.06645	4.37451	4.74252	4.19738	3.60051	3.8001	4.24666	3.38811	3.15195	3.0172	3.40833	3.79552	4.57126	4.09084	3.29753
AT1G19430	5.2419	5.31037	5.54699	5.94816	5.83334	5.87121	5.68969	5.47579	5.33488	5.62347	5.50902	5.59643	5.38635	5.56215	5.85177	5.59356
AT1G19440	6.91491	5.74325	7.50188	6.29457	6.15603	7.03871	6.57355	6.50883	7.25143	6.4521	6.8131	6.27435	7.31784	6.79192	6.78563	6.32291
AT1G19450	10.6314	9.73991	10.5948	9.80526	9.58229	9.48839	9.22494	9.60961	10.0234	10.8764	11.0664	9.71512	10.1924	9.91001	9.94227	9.20407
AT1G19460	3.76017	3.76796	5.07184	3.59737	5.02144	4.52546	3.40096	3.8133	4.61893	4.46456	5.6252	4.05283	4.65669	4.0721	3.67033	3.89649
AT1G19470	5.1384	5.36677	4.7278	4.8165	4.95284	4.8378	5.38887	5.32447	5.32821	4.87103	5.59425	5.29764	5.59689	4.53072	4.38306	5.15716
AT1G19480	5.86648	5.99389	5.82133	5.53508	5.89154	5.31688	5.85156	5.79559	5.49252	6.07843	5.99126	5.46523	5.46733	6.00645	5.69068	6.13349
AT1G19485	4.34298	4.9154	4.54801	4.72472	5.04192	4.43921	4.88258	4.75868	3.85171	4.19857	3.97157	4.82938	4.13343	5.20301	4.89548	4.55515
AT1G19490	5.48256	4.51167	4.50283	4.81569	4.54312	5.11392	4.58617	4.64925	5.09951	6.21013	5.86425	5.48057	4.69066	4.8508	4.69252	5.5279
AT1G19500	4.24947	3.90896	5.16783	5.26527	5.98543	3.5491	6.07423	4.8741	4.0043	4.35414	4.10068	3.66078	4.39397	4.33596	4.37207	4.04998
AT1G19510	4.33198	3.68023	4.60976	3.5529	4.32241	4.0756	3.84311	3.43619	3.79289	4.93158	4.51102	5.65988	5.43047	4.42942	4.26486	3.28641
AT1G19520	5.17008	4.87543	4.6379	5.70462	5.85463	5.25001	5.52296	5.46083	4.50543	5.4107	4.77891	5.18866	4.45741	5.82498	5.22905	5.93704
AT1G19530	10.1973	5.85091	5.37908	8.4126	7.57934	10.4194	9.81911	11.662	11.6552	10.5397	8.16691	3.14686	9.17724	6.97354	6.26293	12.1867
AT1G19540	6.26694	7.33687	5.10685	5.56293	8.18125	5.8962	7.79007	9.33517	5.45113	6.34947	4.88944	3.58909	5.32593	6.00482	4.89571	7.86779
AT1G19560	4.41937	4.95159	4.26355	3.74937	4.38895	4.21415	4.3098	5.51713	4.37366	3.88535	5.51595	4.4411	3.82766	4.57669	4.19177	5.20197
AT1G19570	10.077	10.3154	9.96367	10.5917	9.96832	9.69272	9.93535	9.82236	9.519	9.52119	9.87845	9.37679	9.60351	10.1787	9.49281	10.1659
AT1G19580	7.97576	7.95436	8.36392	8.24916	8.04947	7.77174	7.76559	7.90042	7.40101	7.11852	7.17373	7.06443	8.02028	8.35342	7.98382	7.75258
AT1G19600	7.9587	7.1628	7.11641	7.26418	8.28012	7.66442	8.49987	8.28946	7.92607	8.2421	7.57698	7.51908	6.97659	7.65497	7.17172	7.98604
AT1G19610	4.92504	4.55346	4.10017	3.77939	5.02623	7.95326	9.39847	8.73715	10.01	10.1336	9.18064	4.95048	5.95321	4.38925	4.99979	9.96611
AT1G19620	4.91204	4.8674	4.45892	5.00044	4.85074	5.76693	5.07365	5.35725	5.57234	6.03531	6.01641	5.1571	5.42521	4.91357	4.73024	5.5062
AT1G19630	4.80502	4.23243	5.0837	4.51999	4.40483	4.63983	4.72133	4.04847	5.32816	4.70485	5.0684	4.88221	5.10635	4.75444	4.69346	5.03719
AT1G19640	5.0034	5.228	7.01803	6.96106	5.56729	4.75848	6.07493	5.58582	4.72765	4.94041	5.63321	5.58357	6.01803	6.24268	6.67969	4.24532
AT1G19650	5.49699	6.01831	5.99999	5.61229	5.1702	5.60179	6.0288	5.44952	6.59081	6.23141	6.44224	5.86862	6.42648	5.68425	5.79908	5.54937
AT1G19660	8.00428	7.98959	8.46527	8.24604	7.5285	8.22051	7.96046	7.97773	8.12519	9.03973	8.17817	8.49411	8.18111	7.67514	8.52939	8.64094
AT1G19670	8.45669	9.15697	8.2969	10.0247	7.74001	7.3063	7.4644	5.65936	9.07197	6.54476	8.45612	10.373	7.81017	9.04201	9.44058	7.43433
AT1G19680	6.50844	5.8687	6.53108	6.66773	6.63356	6.76443	6.99608	6.95151	7.09943	7.56674	7.0504	6.3761	6.23729	6.86097	6.24763	7.09563
[truncated: 27,922 more rows]
