# Supplementary material for: Contribution of epigenetic variation to adaptation in Arabidopsis
Source: Nat Commun. 2018 Oct 25;9:4446. doi: 10.1038/s41467-018-06932-5 (PMC6202389; doi:10.1038/s41467-018-06932-5)
Supplement: Supplementary file 14 — Supplementary Data 12 [file 41467_2018_6932_MOESM14_ESM.xlsx]

## Sheet: Sheet1
Supplemental Data 12: Results from the Droplet Digital PCR (ddPCR) assay. Expression values of test genes and reference genes from the reaction using the cDNA libraries (RT+, first table) or a mock library in which there was no cDNA (RT-, second table).
sample name	selection	At2g06000	At2g06002	FIP1	FRIGIDA	FT	PP2A	UBC9
D1/4 CVL 125	selected	124	1553	210	25.4	487	1580	10880
D1/5 CVL 125	selected	284	2554	352	52.5	1965	3410	20660
D1/7 CVL 125	selected	294	2730	463	55.6	1975	4430	28920
D1/8 CVL 125	selected	283	2510	395	43.3	2610	4520	24200
D5/6 CVL 125	selected	114	774	105	12	98	1940	8340
D5/20 CVL 125	selected	188	2113	265	25.2	830	3930	19960
D5/28 CVL 125	selected	116	1658	226	13	314.5	2810	14940
D5/39 CVL 125	selected	192	2001	315	37.1	950	4340	21700
D6/4 CVL 125	selected	285	3530	456	58.2	1435	4720	31620
D6/5 CVL 125	selected	181	3123	415	30.2	1160	3830	22240
D6/10 CVL 125	selected	210	43.4	191	55.8	2200	4510	17940
D6/12 CVL 125	selected	40.3	41.1	53.4	5.1	139	732	3100
CVL 125/2 CVL 125	ancestral	242	256	268	34.9	1360	4940	23800
CVL 125/8 CVL 125	ancestral	190	143	197	43.7	2015	3740	24020
CVL 125/5 CVL 125	ancestral	216	456	243	47	2785	4090	22260
CVL 125/4 CVL 125	ancestral	225	63	118	52.4	3525	3660	24260
H2O	control	0	0	0	0	0	0	0
sample name	selection	At2g06000	At2g06002	FIP1	FRIGIDA	FT
D1/4 CVL 125	selected	0	0	0	0	0
D1/5 CVL 125	selected	0.47	0.79	0.37	0.16	0.4
D1/7 CVL 125	selected	0	0	0	0	0
D1/8 CVL 125	selected	12.3	1.2	0.3	0.08	0
D5/6 CVL 125	selected	0	0	0	0	0.4
D5/20 CVL 125	selected	0.17	0	0	0.08	0
D5/28 CVL 125	selected	0	0.08	0	0	0
D5/39 CVL 125	selected	0.15	0	0.17	0	0
D6/4 CVL 125	selected	1.8	0.28	0.08	0.39	3.45
D6/5 CVL 125	selected	1.9	0.8	0.33	0.41	3.45
D6/10 CVL 125	selected	0.31	0.39	0.23	0.23	0.7
D6/12 CVL 125	selected	0	0	0	0	0
CVL 125/2 CVL 125	ancestral	0	0.09	0.08	0	0.4
CVL 125/8 CVL 125	ancestral	0.08	0.09	0	0.17	0
CVL 125/5 CVL 125	ancestral	0	0	0	0.09	1.55
CVL 125/4 CVL 125	ancestral	0	0	0	0	0
H2O	control	0	0	0	0	0
