# Supplementary material for: Contribution of epigenetic variation to adaptation in Arabidopsis
Source: Nat Commun. 2018 Oct 25;9:4446. doi: 10.1038/s41467-018-06932-5 (PMC6202389; doi:10.1038/s41467-018-06932-5)
Supplement: Supplementary file 15 — Supplementary Data 13 [file 41467_2018_6932_MOESM15_ESM.xlsx]

## Sheet: Sheet1
Supplementary Data 13: Data underlying Figure 3e.
		CVL39, methylation		CVL39, expression			CVL125, methylation		CVL125, expression
gene name	pathway	average difference	number of DMCs	logFoldChange	average in A2	average in S2	average difference	number of DMCs	logFoldChange	average in A2	average in S2	whether significantly differentially expressed in CVL39
COP1	flowering	0	0	-0.138	5.828	5.69	0	0	-0.019	6.237	6.217	0
LD	flowering	-78.583	2	-0.484	4.933	4.449	0	0	-0.49	5.137	4.647	0
PHYE	flowering	22.484	6	-0.118	5.286	5.168	0	0	-0.007	5.197	5.19	0
PIF6	flowering	0	0	0.079	4.63	4.71	0	0	-0.121	4.38	4.259	0
SPY	flowering	93.704	2	-0.811	6.835	6.023	0	0	-0.674	6.613	5.939	0
CCA1	clock	0	0	2.773	5.501	8.274	0	0	0.067	6.598	6.665	0
CK2alphaA	clock	-45.395	3	0.14	7.743	7.882	0	0	-0.057	7.232	7.174	0
CK2alphaB	clock	93.187	2	0.033	9.116	9.149	0	0	-0.361	8.665	8.304	0
CK2alphaC	clock	0	0	0.594	5.66	6.254	0	0	-0.176	5.848	5.671	0
CK2alphaCp	clock	0	0	0.04	8.646	8.686	74.592	2	-0.093	8.351	8.258	0
CK2B1	clock	0	0	-0.209	7.494	7.285	0	0	-0.114	7.369	7.255	0
CK2B2	clock	0	0	0.031	8.142	8.173	0	0	-0.13	7.88	7.75	0
CK2B3	clock	0	0	0.336	8.911	9.247	0	0	-0.215	8.349	8.134	0
CK2B4	clock	0	0	0.577	7.327	7.904	0	0	-0.089	7	6.911	0
ELF3	clock	-10.544	4	-0.239	6.665	6.425	0	0	-0.176	6.428	6.252	0
ELF4	clock	0	0	0.451	7.134	7.585	0	0	0.01	8.214	8.224	0
LHY	clock	0	0	2.718	4.44	7.159	0	0	-0.104	5.615	5.511	1
LUX	clock	0	0	-2.191	7.672	5.481	0	0	-0.543	7.201	6.658	0
PRR3	clock	82.068	2	-0.645	5.911	5.265	-68.126	4	-0.528	5.521	4.992	0
PRR5	clock	0	0	0.374	6.99	7.363	0	0	0.663	7.23	7.893	0
PRR7	clock	0	0	-0.458	7.223	6.766	0	0	-0.226	7.286	7.06	0
PRR9	clock	-81.981	2	2.132	4.942	7.074	0	0	-0.323	5.473	5.15	0
RVE8	clock	0	0	1.895	3.469	5.364	0	0	-0.127	4.966	4.839	0
TCP2	clock	0	0	1.785	5.162	6.948	0	0	0.316	5.833	6.149	0
TIC	clock	-9.852	14	-0.612	5.839	5.227	-49.011	2	-0.531	6.177	5.647	0
TOC1	clock	-90.85	5	-0.116	7.637	7.521	0	0	0.015	7.304	7.319	0
ZTL	clock	-23.689	6	0.279	6.424	6.703	0	0	0.118	5.994	6.112	0
AP1	flowering	74.077	2	-2.875	7.98	5.105	0	0	-0.481	8.703	8.222	0
AP2	flowering	0	0	1.122	5.345	6.467	0	0	-0.809	7.101	6.291	0
CDF1	flowering	0	0	0.002	9.784	9.786	0	0	0.14	9.511	9.651	0
CLF	flowering	24.492	6	-0.479	5.068	4.589	68.557	4	0.124	4.923	5.047	0
CO	flowering	-34.473	13	-0.358	5.11	4.752	41.77	2	-0.034	4.644	4.61	0
CRY1	flowering	45.126	8	0.25	7.236	7.485	0	0	0.039	7.141	7.18	0
CRY2	flowering	0	0	0.33	8.538	8.868	74.786	2	-0.351	8.599	8.249	0
FCA	flowering	0	0	0.119	5.349	5.467	75.667	1	0.007	5.38	5.386	0
FIE	flowering	-35.63	6	-0.048	6.613	6.565	78.339	2	0.015	6.76	6.775	0
FKF1	flowering	0	0	0.494	5.827	6.321	0	0	0.44	5.927	6.367	0
FLC	flowering	0	0	-0.33	4.233	3.903	0	0	0.349	4.085	4.434	0
FPA	flowering	-27.042	7	0.344	5.252	5.595	-69.144	77	-0.182	5.636	5.453	0
FRI	flowering	0	0	0.014	4.115	4.129	0	0	0.411	4.052	4.464	0
FRIlike	flowering	11.468	5	0.122	7.835	7.957	-4.554	2	-0.261	7.477	7.215	0
FRIlike1	flowering	0	0	0.337	5.391	5.728	-41.227	7	-0.151	5.137	4.987	0
FRIlike2	flowering	-1.408	7	0.174	5.298	5.472	-63.439	1	-0.019	5.123	5.103	0
FT	flowering	0	0	-2.022	7.901	5.879	0	0	0.417	7.509	7.926	0
GI	flowering	78.171	2	-0.713	5.924	5.211	-70.024	2	-0.223	6.04	5.817	0
LPK2	flowering	-33.734	6	0.607	5.7	6.307	74.035	5	0.143	5.759	5.902	0
PFT1	flowering	-76.542	4	-0.354	5.857	5.503	0	0	-0.226	5.517	5.292	0
PHYA	flowering	33.654	13	0.447	6.339	6.786	0	0	-0.05	5.302	5.252	0
PHYB	flowering	63.478	8	-0.185	5.683	5.498	0	0	-0.315	6.069	5.755	0
PHYD	flowering	-3.673	4	-0.414	5.08	4.666	43.685	1	-0.131	4.818	4.687	0
PIF3	flowering	71.86	3	0.464	6.881	7.345	0	0	0.062	5.554	5.616	0
PIL6	flowering	0	0	0.985	7.821	8.806	0	0	-0.258	8.014	7.756	0
PRMT4A	flowering	31.634	8	0.135	5.645	5.78	0	0	0.046	6.1	6.146	0
SEP1	flowering	0	0	-0.582	11.377	10.795	0	0	0.266	11.475	11.741	0
SEP3	flowering	0	0	-1.829	7.637	5.808	0	0	-0.063	7.398	7.334	0
SMZ	flowering	0	0	1.401	3.729	5.129	0	0	0.241	3.66	3.9	1
SOC1	flowering	0	0	0.977	8.121	9.098	0	0	-0.127	8.758	8.631	0
SPA1	flowering	37.22	3	0.727	5.784	6.511	-61.34	1	0.054	6.659	6.713	0
SPA3	flowering	7.6	6	0.98	4.405	5.385	10.877	5	0.242	4.904	5.146	0
SVP	flowering	0	0	1.084	7.698	8.782	0	0	0.346	7.811	8.158	0
SWN	flowering	-50.365	1	-0.8	5.647	4.847	29.34	3	-0.223	5.779	5.556	0
VIN3	flowering	-45.01	2	-0.12	4.532	4.412	0	0	-0.387	4.62	4.233	0
VRN1	flowering	88.572	2	-0.975	7.449	6.474	0	0	-0.414	7.949	7.536	0
VRN2	flowering	0	0	-0.084	6.353	6.269	76.901	1	-0.355	6.595	6.241	0
VRN5	flowering	0	0	-0.259	5.878	5.619	-64.202	1	-0.105	5.632	5.526	0
LFY	flowering	0	0	-0.019	5.015	4.995	0	0	0.041	5.095	5.136	0
FWA	flowering	0	0	0.159	3.899	4.058	0	0	0.332	3.927	4.258	0
