# Supplementary material for: Contribution of epigenetic variation to adaptation in Arabidopsis
Source: Nat Commun. 2018 Oct 25;9:4446. doi: 10.1038/s41467-018-06932-5 (PMC6202389; doi:10.1038/s41467-018-06932-5)
Supplement: Supplementary file 16 — Supplementary Data 14 [file 41467_2018_6932_MOESM16_ESM.xlsx]

## Sheet: Sheet1
Supplementary Data 14: Publicly available DNA methylation, expression, and phenotype data. DNA methylation and expression data from Schmitz et. al (2013) Nature 594: 193-8. Phenotype data from Atwell et al. (2010) Nature 465: 627-31.
	methylation_level	expression	LD	LDV	SD	SDV	FT10	FT16	FT22	Seed_Dormancy	Emco5	Emwa1	Emoy_	Hiks1	Noco2	Li7	B11	Na23	Mg25	P31	S34	K39	Ca43	Mn55	Fe56	Co59	Ni60	Cu65	Zn66	As75	Se82	Mo98	Cd114	avrPphB	avrRpm1	avrRpt2	avrB	X0W	X2W	X4W	X8W	FLC	FRI	X8W_GH_FT	X8W_GH_LN	X0W_GH_FT	X0W_GH_LN	FT_Field	FT_Diameter_Field
Aa_0	0.81014	131277	NA	NA	NA	NA	65	66.75	54.3	NA	NA	NA	NA	NA	NA	NA	NA	NA	NA	NA	NA	NA	NA	NA	NA	NA	NA	NA	NA	NA	NA	NA	NA	NA	NA	NA	NA	NA	NA	NA	NA	NA	NA	NA	NA	NA	NA	NA	NA
Abd_0	0.00900621	1465840	NA	NA	NA	NA	NA	NA	NA	NA	NA	NA	NA	NA	NA	NA	NA	NA	NA	NA	NA	NA	NA	NA	NA	NA	NA	NA	NA	NA	NA	NA	NA	NA	NA	NA	NA	NA	NA	NA	NA	NA	NA	NA	NA	NA	NA	NA	NA
Ak_1	0.0556517	1640910	NA	NA	NA	NA	NA	NA	NA	NA	NA	NA	NA	NA	NA	NA	NA	NA	NA	NA	NA	NA	NA	NA	NA	NA	NA	NA	NA	NA	NA	NA	NA	NA	NA	NA	NA	NA	NA	NA	NA	NA	NA	NA	NA	NA	NA	NA	NA
Altai_5	0.0885729	1871550	NA	NA	NA	NA	NA	NA	NA	NA	NA	NA	NA	NA	NA	NA	NA	NA	NA	NA	NA	NA	NA	NA	NA	NA	NA	NA	NA	NA	NA	NA	NA	NA	NA	NA	NA	NA	NA	NA	NA	NA	NA	NA	NA	NA	NA	NA	NA
Amel_1	0.764291	95449.2	NA	NA	NA	NA	NA	NA	NA	NA	NA	NA	NA	NA	NA	NA	NA	NA	NA	NA	NA	NA	NA	NA	NA	NA	NA	NA	NA	NA	NA	NA	NA	NA	NA	NA	NA	NA	NA	NA	NA	NA	NA	NA	NA	NA	NA	NA	NA
An_1	0.812145	113194	26.3403	20.4	67.8333	48.1667	41	26	25	1	0	1	0	0	0	7.39791	87.4363	1002.97	13256.8	9518.03	9911.47	26612.8	26768.5	116.833	62.0876	1.27219	3.06322	1.03474	90.4134	0.192722	6.52136	2.08173	2.45775	0	1	1	1	22.9	15.2	20.8	16.8	0.111	1.3907	21.9	11.2	21.8	8	151.215	42.1358
Anholt_1	0.893735	97770.9	NA	NA	NA	NA	NA	NA	NA	NA	NA	NA	NA	NA	NA	NA	NA	NA	NA	NA	NA	NA	NA	NA	NA	NA	NA	NA	NA	NA	NA	NA	NA	NA	NA	NA	NA	NA	NA	NA	NA	NA	NA	NA	NA	NA	NA	NA	NA
Ann_1	0.891213	56065.4	NA	NA	NA	NA	NA	NA	NA	NA	NA	NA	NA	NA	NA	NA	NA	NA	NA	NA	NA	NA	NA	NA	NA	NA	NA	NA	NA	NA	NA	NA	NA	NA	NA	NA	NA	NA	NA	NA	NA	NA	NA	NA	NA	NA	NA	NA	NA
Anz_0	0.874087	113075	NA	NA	NA	NA	NA	NA	NA	NA	NA	NA	NA	NA	NA	NA	NA	NA	NA	NA	NA	NA	NA	NA	NA	NA	NA	NA	NA	NA	NA	NA	NA	NA	NA	NA	NA	NA	NA	NA	NA	NA	NA	NA	NA	NA	NA	NA	NA
Appt_1	0.837174	207797	NA	NA	NA	NA	NA	NA	NA	NA	NA	NA	NA	NA	NA	NA	NA	NA	NA	NA	NA	NA	NA	NA	NA	NA	NA	NA	NA	NA	NA	NA	NA	NA	NA	NA	NA	NA	NA	NA	NA	NA	NA	NA	NA	NA	NA	NA	NA
Ba_1	0.805262	80504.8	NA	NA	NA	NA	92	90	95.3	NA	NA	NA	NA	NA	NA	NA	NA	NA	NA	NA	NA	NA	NA	NA	NA	NA	NA	NA	NA	NA	NA	NA	NA	NA	NA	NA	NA	NA	NA	NA	NA	NA	NA	NA	NA	NA	NA	NA	NA
Baa_1	0.871312	28443.6	NA	NA	NA	NA	NA	NA	NA	NA	NA	NA	NA	NA	NA	NA	NA	NA	NA	NA	NA	NA	NA	NA	NA	NA	NA	NA	NA	NA	NA	NA	NA	NA	NA	NA	NA	NA	NA	NA	NA	NA	NA	NA	NA	NA	NA	NA	NA
Benk_1	0.858689	110309	NA	NA	NA	NA	NA	NA	NA	NA	NA	NA	NA	NA	NA	NA	NA	NA	NA	NA	NA	NA	NA	NA	NA	NA	NA	NA	NA	NA	NA	NA	NA	NA	NA	NA	NA	NA	NA	NA	NA	NA	NA	NA	NA	NA	NA	NA	NA
Bik_1	0.8444	5531.24	NA	NA	NA	NA	NA	NA	NA	NA	NA	NA	NA	NA	NA	NA	NA	NA	NA	NA	NA	NA	NA	NA	NA	NA	NA	NA	NA	NA	NA	NA	NA	NA	NA	NA	NA	NA	NA	NA	NA	NA	NA	NA	NA	NA	NA	NA	NA
Bl_1	0.836439	134628	NA	NA	NA	NA	NA	NA	NA	NA	NA	NA	NA	NA	NA	NA	NA	NA	NA	NA	NA	NA	NA	NA	NA	NA	NA	NA	NA	NA	NA	NA	NA	NA	NA	NA	NA	NA	NA	NA	NA	NA	NA	NA	NA	NA	NA	NA	NA
Bla_1	0.0446429	1654500	55.0333	22.3333	106.542	37.4	46	68	108	NA	NA	NA	NA	NA	NA	NA	NA	NA	NA	NA	NA	NA	NA	NA	NA	NA	NA	NA	NA	NA	NA	NA	NA	NA	NA	NA	NA	NA	NA	NA	18.3	NA	NA	NA	NA	NA	NA	151.293	38.8142
Boot_1	0.0381944	1518290	NA	NA	NA	NA	NA	NA	NA	NA	NA	NA	NA	NA	NA	NA	NA	NA	NA	NA	NA	NA	NA	NA	NA	NA	NA	NA	NA	NA	NA	NA	NA	NA	NA	NA	NA	NA	NA	NA	NA	NA	NA	NA	NA	NA	NA	NA	NA
Bor_4	0.618286	45213.2	38.5278	23.8333	88.5139	56.8333	57	52	38	28	1	1	1	1	1	8.52958	71.9811	983.021	14715.9	7699.4	11157.4	29168.2	29713.1	82.8817	66.1704	1.06793	3.16747	0.945857	75.7049	0.191492	6.58624	2.83033	3.29561	0	1	0	1	37.1	23.6	19.6	17.9	0.369	1.5878	25.7	16.9	30	15.4	165.998	26.7362
Bs_1	0.886155	107828	33.8	24.5	92.6875	47.6667	49	51	45	NA	NA	NA	NA	NA	NA	NA	NA	NA	NA	NA	NA	NA	NA	NA	NA	NA	NA	NA	NA	NA	NA	NA	NA	NA	NA	NA	NA	38.9	25.6	22.2	19.1	0.482	NA	26.3	15.5	33.9	18.9	165.781	33.8613
Bsch_0	0.844003	126434	NA	NA	NA	NA	NA	NA	NA	NA	NA	NA	NA	NA	NA	NA	NA	NA	NA	NA	NA	NA	NA	NA	NA	NA	NA	NA	NA	NA	NA	NA	NA	NA	NA	NA	NA	NA	NA	NA	NA	NA	NA	NA	NA	NA	NA	NA	NA
Bu_0	0.843204	2400410	28.1667	26.1667	92.7014	56.5	49	41	29	NA	NA	NA	NA	NA	NA	NA	NA	NA	NA	NA	NA	NA	NA	NA	NA	NA	NA	NA	NA	NA	NA	NA	NA	NA	NA	NA	NA	33.1	23.8	22.1	22.8	0.146	1.714	29.3	13.8	29.1	11.5	179.205	27.64
Ca_0	0.897416	12589.9	NA	NA	NA	NA	46	38.6667	29.8	NA	NA	NA	NA	NA	NA	NA	NA	NA	NA	NA	NA	NA	NA	NA	NA	NA	NA	NA	NA	NA	NA	NA	NA	NA	NA	NA	NA	NA	NA	NA	NA	NA	NA	NA	NA	NA	NA	NA	NA
Cal_0	0.86614	116507	NA	NA	NA	NA	NA	NA	NA	NA	NA	NA	NA	NA	NA	NA	NA	NA	NA	NA	NA	NA	NA	NA	NA	NA	NA	NA	NA	NA	NA	NA	NA	NA	NA	NA	NA	NA	NA	NA	NA	NA	NA	NA	NA	NA	NA	NA	NA
Chat_1	0.576812	205172	NA	NA	NA	NA	NA	NA	NA	NA	NA	NA	NA	NA	NA	NA	NA	NA	NA	NA	NA	NA	NA	NA	NA	NA	NA	NA	NA	NA	NA	NA	NA	NA	NA	NA	NA	NA	NA	NA	NA	NA	NA	NA	NA	NA	NA	NA	NA
Chi_0	0.72948	124715	NA	NA	NA	NA	NA	NA	NA	NA	NA	NA	NA	NA	NA	NA	NA	NA	NA	NA	NA	NA	NA	NA	NA	NA	NA	NA	NA	NA	NA	NA	NA	NA	NA	NA	NA	NA	NA	NA	NA	NA	NA	NA	NA	NA	NA	NA	NA
Cnt_1	0.0426829	1391590	NA	NA	NA	NA	79	47.5	46	NA	NA	NA	NA	NA	NA	NA	NA	NA	NA	NA	NA	NA	NA	NA	NA	NA	NA	NA	NA	NA	NA	NA	NA	NA	NA	NA	NA	NA	NA	NA	NA	NA	NA	NA	NA	NA	NA	NA	NA
Co_1	0.850382	26647.6	NA	NA	NA	NA	NA	NA	NA	NA	NA	NA	NA	NA	NA	NA	NA	NA	NA	NA	NA	NA	NA	NA	NA	NA	NA	NA	NA	NA	NA	NA	NA	NA	NA	NA	NA	NA	NA	NA	NA	NA	NA	NA	NA	NA	NA	NA	NA
Col_0	0.790422	182067	27.3333	23	93.825	56.8333	51	32	32	0	0	1	1	1	0	9.01691	100.494	745.12	15464.6	6962.63	10173.8	26502.8	30113.3	80.0905	58.0574	1.21266	3.0836	1.09639	75.5202	0.185904	5.82137	3.3599	3.50076	1	1	1	1	30.7	21.6	21.3	18.6	0.127	1.2302	27.2	15.1	27.3	11.1	172.708	32.2605
Com_1	0.0408126	847398	NA	NA	NA	NA	NA	NA	NA	NA	NA	NA	NA	NA	NA	NA	NA	NA	NA	NA	NA	NA	NA	NA	NA	NA	NA	NA	NA	NA	NA	NA	NA	NA	NA	NA	NA	NA	NA	NA	NA	NA	NA	NA	NA	NA	NA	NA	NA
Db_1	0.789566	60362.5	NA	NA	NA	NA	NA	NA	NA	NA	NA	NA	NA	NA	NA	NA	NA	NA	NA	NA	NA	NA	NA	NA	NA	NA	NA	NA	NA	NA	NA	NA	NA	NA	NA	NA	NA	NA	NA	NA	NA	NA	NA	NA	NA	NA	NA	NA	NA
Di_G	0.359324	443938	NA	NA	NA	NA	NA	NA	NA	NA	NA	NA	NA	NA	NA	NA	NA	NA	NA	NA	NA	NA	NA	NA	NA	NA	NA	NA	NA	NA	NA	NA	NA	NA	NA	NA	NA	NA	NA	NA	NA	NA	NA	NA	NA	NA	NA	NA	NA
Dja_1	0.0508715	889452	NA	NA	NA	NA	NA	NA	NA	NA	NA	NA	NA	NA	NA	NA	NA	NA	NA	NA	NA	NA	NA	NA	NA	NA	NA	NA	NA	NA	NA	NA	NA	NA	NA	NA	NA	NA	NA	NA	NA	NA	NA	NA	NA	NA	NA	NA	NA
Ei_2	0.822945	13632.3	41.2014	30.1667	101.031	55.6667	53	48	46	13	0	NA	NA	NA	NA	8.08121	77.9073	575.404	13640.8	8306.73	10427.4	28055.8	27517	96.0096	58.8155	1.37729	2.70355	1.2541	69.0322	0.130999	6.46834	2.60491	4.22232	0	1	0	1	NA	NA	NA	22.4	0.463	1.2478	29.4	18.6	37.8	33.8	179.26	29.6225
El_0	0.811649	194323	NA	NA	NA	NA	NA	NA	NA	NA	NA	NA	NA	NA	NA	NA	NA	NA	NA	NA	NA	NA	NA	NA	NA	NA	NA	NA	NA	NA	NA	NA	NA	NA	NA	NA	NA	NA	NA	NA	NA	NA	NA	NA	NA	NA	NA	NA	NA
En_D	0.82543	151867	NA	NA	NA	NA	NA	NA	NA	NA	NA	NA	NA	NA	NA	NA	NA	NA	NA	NA	NA	NA	NA	NA	NA	NA	NA	NA	NA	NA	NA	NA	NA	NA	NA	NA	NA	NA	NA	NA	NA	NA	NA	NA	NA	NA	NA	NA	NA
Es_0	0.0588141	1751180	NA	NA	NA	NA	NA	NA	NA	NA	NA	NA	NA	NA	NA	NA	NA	NA	NA	NA	NA	NA	NA	NA	NA	NA	NA	NA	NA	NA	NA	NA	NA	NA	NA	NA	NA	NA	NA	NA	NA	NA	NA	NA	NA	NA	NA	NA	NA
Est	0.733917	85768	NA	NA	NA	NA	NA	NA	NA	NA	NA	NA	NA	NA	NA	NA	NA	NA	NA	NA	NA	NA	NA	NA	NA	NA	NA	NA	NA	NA	NA	NA	NA	NA	NA	NA	NA	NA	NA	NA	NA	NA	NA	NA	NA	NA	NA	NA	NA
Et_0	0.866294	190234	NA	NA	NA	NA	NA	NA	NA	NA	NA	NA	NA	NA	NA	NA	NA	NA	NA	NA	NA	NA	NA	NA	NA	NA	NA	NA	NA	NA	NA	NA	NA	NA	NA	NA	NA	NA	NA	NA	NA	NA	NA	NA	NA	NA	NA	NA	NA
Fi_0	0.852947	80719.1	NA	NA	NA	NA	NA	NA	NA	NA	NA	NA	NA	NA	NA	NA	NA	NA	NA	NA	NA	NA	NA	NA	NA	NA	NA	NA	NA	NA	NA	NA	NA	NA	NA	NA	NA	NA	NA	NA	NA	NA	NA	NA	NA	NA	NA	NA	NA
Fr_2	0.781381	143742	NA	NA	NA	NA	NA	NA	NA	NA	NA	NA	NA	NA	NA	NA	NA	NA	NA	NA	NA	NA	NA	NA	NA	NA	NA	NA	NA	NA	NA	NA	NA	NA	NA	NA	NA	NA	NA	NA	NA	NA	NA	NA	NA	NA	NA	NA	NA
Ga_0	0.0279131	1979500	34.6667	24.3333	101.542	49.5	71	46	47	47	1	NA	0	0	0	7.78952	88.0203	844.023	14293.7	8757.08	9265.86	27183.5	29045.4	80.0474	57.8821	1.30022	3.14306	0.979795	56.6516	0.191414	5.53403	1.85329	3.94922	0	0	1	0	42.3	25.6	21.5	17.6	0.7	0.396	25.3	16.5	31	19.9	167.811	32.3197
Gel_1	0.859545	80688.8	NA	NA	NA	NA	NA	NA	NA	NA	NA	NA	NA	NA	NA	NA	NA	NA	NA	NA	NA	NA	NA	NA	NA	NA	NA	NA	NA	NA	NA	NA	NA	NA	NA	NA	NA	NA	NA	NA	NA	NA	NA	NA	NA	NA	NA	NA	NA
Gie_0	0.679751	261780	NA	NA	NA	NA	71	50.25	46	NA	NA	NA	NA	NA	NA	NA	NA	NA	NA	NA	NA	NA	NA	NA	NA	NA	NA	NA	NA	NA	NA	NA	NA	NA	NA	NA	NA	NA	NA	NA	NA	NA	NA	NA	NA	NA	NA	NA	NA
Gifu_2	0.779231	118608	NA	NA	NA	NA	NA	NA	NA	NA	NA	NA	NA	NA	NA	NA	NA	NA	NA	NA	NA	NA	NA	NA	NA	NA	NA	NA	NA	NA	NA	NA	NA	NA	NA	NA	NA	NA	NA	NA	NA	NA	NA	NA	NA	NA	NA	NA	NA
Got_7	0.705858	189966	162.514	41.6667	200	71	64	98	93	61	1	0	1	1	0	6.63284	75.6708	516.647	12323.3	7963.66	9542.18	28413	25193.4	131.024	61.2412	1.62837	3.696	1.07789	77.238	0.228673	6.45653	2.32382	5.67992	1	1	1	1	NA	NA	NA	NA	0.835	0.9747	37.8	27.8	73.3	84.1	180.514	31.1824
Gr_1	0.853463	12475.9	35.4083	27.6667	88.0208	92	61	51	40	NA	NA	NA	NA	NA	NA	NA	NA	NA	NA	NA	NA	NA	NA	NA	NA	NA	NA	NA	NA	NA	NA	NA	NA	NA	NA	NA	NA	NA	NA	NA	NA	0.175	NA	25.9	15.1	28.4	14.5	159.506	28.3226
Gre_0	0.731748	158952	NA	NA	NA	NA	NA	NA	NA	NA	NA	NA	NA	NA	NA	NA	NA	NA	NA	NA	NA	NA	NA	NA	NA	NA	NA	NA	NA	NA	NA	NA	NA	NA	NA	NA	NA	NA	NA	NA	NA	NA	NA	NA	NA	NA	NA	NA	NA
Gu_0	0.871558	18372.2	27.5	25	70.1667	45	48	31	32	26	NA	0	0	0	1	7.37713	77.5897	581.727	12811.1	7323.57	11231.3	28742.4	26613.7	97.3252	61.1465	1.2007	2.80752	1.11077	73.3824	0.234358	7.24258	3.64739	3.50373	1	1	1	1	27.4	20.6	21.7	18.7	0.125	1.0577	26.2	16.1	27.1	11.7	163.525	31.8109
Gy_0	0.826685	198449	37.6806	25.8333	94.7014	45.8333	51	48	42	21	1	0	0	1	1	6.01191	84.535	681.613	11776.2	9050.24	12751.3	34925.9	21909	89.6207	63.6286	1.07219	3.49482	1.4351	78.5553	0.197736	7.61052	3.17274	3.41204	1	1	0	1	46	27.4	NA	19.1	0.96	1.1831	25	16	31	19.9	160.017	35.406
HR_5	0.863932	34987	28.8333	24.3333	84.1806	48.3333	49	40	47	58	0	1	1	0	1	8.88149	86.7434	1507.57	14656.5	7558.51	9054.04	30609.4	27788.6	95.9186	63.3004	1.23949	4.25038	0.778583	53.902	0.199038	6.45294	1.73558	3.33315	1	1	0	1	NA	31	NA	NA	0.071	1.0266	27.2	15.5	29.7	15.2	157.11	36.843
Ha_0	0.0684375	3000560	NA	NA	NA	NA	57	39	27.8	NA	NA	NA	NA	NA	NA	NA	NA	NA	NA	NA	NA	NA	NA	NA	NA	NA	NA	NA	NA	NA	NA	NA	NA	NA	NA	NA	NA	NA	NA	NA	NA	NA	NA	NA	NA	NA	NA	NA	NA
Hey_1	0.860394	88721.7	NA	NA	NA	NA	NA	NA	NA	NA	NA	NA	NA	NA	NA	NA	NA	NA	NA	NA	NA	NA	NA	NA	NA	NA	NA	NA	NA	NA	NA	NA	NA	NA	NA	NA	NA	NA	NA	NA	NA	NA	NA	NA	NA	NA	NA	NA	NA
Hs_0	0.0357143	1408010	26	31	77.3403	57.5	49	31	28	NA	NA	NA	NA	NA	NA	NA	NA	NA	NA	NA	NA	NA	NA	NA	NA	NA	NA	NA	NA	NA	NA	NA	NA	NA	NA	NA	NA	26.4	18	16	15.8	0.184	0.737	24.6	13.6	24.1	10.3	175.56	42.2638
In_0	0.794845	97634.6	30.5	22	114.792	57	49	51	48	NA	NA	NA	NA	NA	NA	NA	NA	NA	NA	NA	NA	NA	NA	NA	NA	NA	NA	NA	NA	NA	NA	NA	NA	NA	NA	NA	NA	NA	NA	NA	NA	1.516	1.009	25.1	15.3	36.2	24.9	157.679	30.8413
Is_0	0.0206267	2076250	29.8333	25	81	46.8	66	41	35	NA	NA	NA	NA	NA	NA	NA	NA	NA	NA	NA	NA	NA	NA	NA	NA	NA	NA	NA	NA	NA	NA	NA	NA	NA	NA	NA	NA	34.1	25.8	21.6	20.9	0.328	0.449	29	19.6	30.1	16.8	162.635	41.6808
Je_0	0.0667113	2657750	NA	NA	NA	NA	NA	NA	NA	NA	NA	NA	NA	NA	NA	NA	NA	NA	NA	NA	NA	NA	NA	NA	NA	NA	NA	NA	NA	NA	NA	NA	NA	NA	NA	NA	NA	NA	NA	NA	NA	NA	NA	NA	NA	NA	NA	NA	NA
Jm_0	0.468036	1396790	26	25	100.208	58.3333	49	35	27	NA	NA	NA	NA	NA	NA	NA	NA	NA	NA	NA	NA	NA	NA	NA	NA	NA	NA	NA	NA	NA	NA	NA	NA	NA	NA	NA	NA	27.9	20.2	18.4	18.2	0.136	0.33	24.7	13.8	NA	9.3	178.431	37.0768
Kas_1	0.751489	67147.6	NA	NA	NA	NA	NA	NA	NA	NA	NA	NA	NA	NA	NA	NA	NA	NA	NA	NA	NA	NA	NA	NA	NA	NA	NA	NA	NA	NA	NA	NA	NA	NA	NA	NA	NA	NA	NA	NA	NA	NA	NA	NA	NA	NA	NA	NA	NA
Kelsterbach_4	0.789725	113523	NA	NA	NA	NA	56	41	28	NA	NA	NA	NA	NA	NA	NA	NA	NA	NA	NA	NA	NA	NA	NA	NA	NA	NA	NA	NA	NA	NA	NA	NA	NA	NA	NA	NA	28.6	22.2	20.1	18.4	NA	NA	31.8	17	NA	NA	156.536	30.0955
Kil_0	0.759875	294408	NA	NA	NA	NA	NA	NA	NA	NA	NA	NA	NA	NA	NA	NA	NA	NA	NA	NA	NA	NA	NA	NA	NA	NA	NA	NA	NA	NA	NA	NA	NA	NA	NA	NA	NA	NA	NA	NA	NA	NA	NA	NA	NA	NA	NA	NA	NA
Kin_0	0.808937	159682	31.6667	22.6667	84.6736	35.8333	49	45	41	51	1	1	1	0	0	8.26216	80.8552	746.836	16303.8	7875.98	9739.7	32959.2	32882.9	102.266	55.6318	1.0595	1.72259	0.911382	63.5054	0.179469	5.87971	2.71156	2.1644	1	0	0	0	NA	NA	NA	NA	0.383	0.6407	26.3	13.6	31.9	17.9	154.752	30.6287
Kl_5	0.824823	92097.2	NA	NA	NA	NA	NA	NA	NA	NA	NA	NA	NA	NA	NA	NA	NA	NA	NA	NA	NA	NA	NA	NA	NA	NA	NA	NA	NA	NA	NA	NA	NA	NA	NA	NA	NA	NA	NA	NA	NA	NA	NA	NA	NA	NA	NA	NA	NA
Knox_18	0.843429	252280	NA	NA	NA	NA	NA	NA	NA	NA	NA	NA	NA	NA	NA	NA	NA	NA	NA	NA	NA	NA	NA	NA	NA	NA	NA	NA	NA	NA	NA	NA	NA	NA	NA	NA	NA	NA	NA	NA	NA	NA	NA	NA	NA	NA	NA	NA	NA
Kondara	0.0589876	2130320	45.0417	27.6	86.5069	42.8333	71	56	44	60	1	1	1	1	0	7.2846	87.0221	769.548	12689.5	8292.43	9349.19	31521.3	24057.8	127.691	54.2759	1.62973	3.20546	0.6212	56.5525	0.175484	7.16682	0.343309	3.3356	0	0	0	0	42.6	24	23.3	19.1	1.02	0.825	29.3	13.6	46.1	33	181.536	22.4096
Kro_0	0.0130435	2477850	NA	NA	NA	NA	NA	NA	NA	NA	NA	NA	NA	NA	NA	NA	NA	NA	NA	NA	NA	NA	NA	NA	NA	NA	NA	NA	NA	NA	NA	NA	NA	NA	NA	NA	NA	NA	NA	NA	NA	NA	NA	NA	NA	NA	NA	NA	NA
Krot_0	0.812341	136299	NA	NA	NA	NA	NA	NA	NA	NA	NA	NA	NA	NA	NA	NA	NA	NA	NA	NA	NA	NA	NA	NA	NA	NA	NA	NA	NA	NA	NA	NA	NA	NA	NA	NA	NA	NA	NA	NA	NA	NA	NA	NA	NA	NA	NA	NA	NA
Kyoto	0.659707	453128	NA	NA	NA	NA	NA	NA	NA	NA	NA	NA	NA	NA	NA	NA	NA	NA	NA	NA	NA	NA	NA	NA	NA	NA	NA	NA	NA	NA	NA	NA	NA	NA	NA	NA	NA	NA	NA	NA	NA	NA	NA	NA	NA	NA	NA	NA	NA
Kz_9	0.0685574	1656580	31	22	83.1806	42.1667	46	37	30	132	1	1	0	NA	0	6.77738	87.7403	505.445	12118.4	8046.88	8800.86	28430.4	25300	118.371	64.0566	1.96698	3.95811	0.906874	83.1431	0.210344	6.54161	0.430425	5.03189	1	1	1	1	25.6	20.6	16.8	14.4	0.106	0.512	24.6	12.3	25.6	10.7	179.882	19.7697
La_0	0.867893	95342.8	NA	NA	NA	NA	NA	NA	NA	NA	NA	NA	NA	NA	NA	NA	NA	NA	NA	NA	NA	NA	NA	NA	NA	NA	NA	NA	NA	NA	NA	NA	NA	NA	NA	NA	NA	NA	NA	NA	NA	NA	NA	NA	NA	NA	NA	NA	NA
Lan_0	0.247943	507894	NA	NA	NA	NA	NA	NA	NA	NA	NA	NA	NA	NA	NA	NA	NA	NA	NA	NA	NA	NA	NA	NA	NA	NA	NA	NA	NA	NA	NA	NA	NA	NA	NA	NA	NA	NA	NA	NA	NA	NA	NA	NA	NA	NA	NA	NA	NA
Ler_1	0.663889	959684	26.8333	24.3333	75.5069	61.2	51	36	27	10	1	1	1	1	1	6.07224	74.8292	596.563	12687.5	8710.26	11675.8	28691.9	27958.6	115.764	66.8647	1.3108	3.03548	0.91007	87.7571	0.163619	7.54472	0.473442	3.46722	0	1	1	1	27.8	22.2	21.2	18.7	0.111	0.3406	29	14.2	27.7	9	157.905	22.9508
Lp2_2	0.824971	99910.5	36.8403	26	95.0417	60.8333	60	42	33	13	1	0	0	1	1	9.06489	92.0903	685.172	14202.2	8195.5	9007.09	29078.1	27402.1	95.6083	55.8079	0.924026	2.61753	0.856325	56.1096	0.219892	5.55925	1.04138	3.10253	1	1	1	1	36.2	23	24.7	18.1	0.155	2.0038	28.4	16.3	30.8	17.7	184.569	31.5892
Mz_0	0.844382	153406	26.8333	24.6667	94.1944	70	49	32	28	30	1	1	1	1	1	6.64438	86.2318	584.977	12730.1	8229.41	11995.9	26369.8	26563.1	83.2488	57.0506	1.50139	3.38568	0.813964	77.3017	0.185237	7.09402	1.99603	4.08082	0	0	1	0	29.4	18.8	21.7	18.2	0.096	1.2245	25.1	12.5	28.7	10.4	170.529	42.3391
Nc_1	0.810417	371332	NA	NA	NA	NA	NA	NA	NA	NA	NA	NA	NA	NA	NA	NA	NA	NA	NA	NA	NA	NA	NA	NA	NA	NA	NA	NA	NA	NA	NA	NA	NA	NA	NA	NA	NA	NA	NA	NA	NA	NA	NA	NA	NA	NA	NA	NA	NA
Neo_6	0.0695346	1396160	NA	NA	NA	NA	NA	NA	NA	NA	NA	NA	NA	NA	NA	NA	NA	NA	NA	NA	NA	NA	NA	NA	NA	NA	NA	NA	NA	NA	NA	NA	NA	NA	NA	NA	NA	NA	NA	NA	NA	NA	NA	NA	NA	NA	NA	NA	NA
Nok_3	0.118896	967230	40.2014	33	104.292	64.3333	55	53	59	36	1	NA	0	0	0	6.40518	89.3109	803.264	12592.7	8071.47	9818.77	32395.3	25707.4	99.7562	60.4105	1.24515	2.41416	1.12772	69.9305	0.178188	6.48258	2.83966	4.39092	1	1	1	1	NA	NA	NA	NA	0.858	1.258	32.1	17.3	38.9	25.5	185.457	32.4302
Np_0	0.883986	83219.1	NA	NA	NA	NA	NA	NA	NA	NA	NA	NA	NA	NA	NA	NA	NA	NA	NA	NA	NA	NA	NA	NA	NA	NA	NA	NA	NA	NA	NA	NA	NA	NA	NA	NA	NA	NA	NA	NA	NA	NA	NA	NA	NA	NA	NA	NA	NA
Nw_0	0.0387053	1594080	NA	NA	NA	NA	NA	NA	NA	NA	NA	NA	NA	NA	NA	NA	NA	NA	NA	NA	NA	NA	NA	NA	NA	NA	NA	NA	NA	NA	NA	NA	NA	NA	NA	NA	NA	NA	NA	NA	NA	NA	NA	NA	NA	NA	NA	NA	NA
Ob_0	0.853781	44799.6	NA	NA	NA	NA	NA	NA	NA	NA	NA	NA	NA	NA	NA	NA	NA	NA	NA	NA	NA	NA	NA	NA	NA	NA	NA	NA	NA	NA	NA	NA	NA	NA	NA	NA	NA	NA	NA	NA	NA	NA	NA	NA	NA	NA	NA	NA	NA
Old_1	0.877054	141791	NA	NA	NA	NA	NA	NA	NA	NA	NA	NA	NA	NA	NA	NA	NA	NA	NA	NA	NA	NA	NA	NA	NA	NA	NA	NA	NA	NA	NA	NA	NA	NA	NA	NA	NA	NA	NA	NA	NA	NA	NA	NA	NA	NA	NA	NA	NA
Ove_0	0.805871	112232	NA	NA	NA	NA	NA	NA	NA	NA	NA	NA	NA	NA	NA	NA	NA	NA	NA	NA	NA	NA	NA	NA	NA	NA	NA	NA	NA	NA	NA	NA	NA	NA	NA	NA	NA	NA	NA	NA	NA	NA	NA	NA	NA	NA	NA	NA	NA
Per_1	0.0368421	1251380	34.3472	27.5	NA	NA	70	45	29	NA	NA	NA	NA	NA	NA	NA	NA	NA	NA	NA	NA	NA	NA	NA	NA	NA	NA	NA	NA	NA	NA	NA	NA	NA	NA	NA	NA	27.4	21.4	NA	18.2	0.361	0.469	29	15	33.6	15.1	168.001	19.0269
Pla_0	0.838889	111868	52.5417	25.6667	78	40.2	NA	NA	NA	NA	NA	NA	NA	NA	NA	NA	NA	NA	NA	NA	NA	NA	NA	NA	NA	NA	NA	NA	NA	NA	NA	NA	NA	NA	NA	NA	NA	52.8	30.2	NA	18.2	NA	NA	25.6	14.7	50.9	69.5	150.249	40.2655
Pna_17	0.823124	232820	63.8417	27.6667	200	68.6667	57	60	60	37	1	0	0	1	1	7.75999	91.9594	482.76	15589.3	7615.41	7435.12	28554	32937.3	108.643	61.9715	1.00767	1.67689	0.798251	79.8934	0.124485	5.09902	3.00749	2.70447	0	NA	1	0	86.7	45.8	42	24.2	0.889	1.8292	28.9	20	58.4	76.4	180.59	32.181
Pog_0	0.874944	146188	NA	NA	NA	NA	60	50.25	67	NA	NA	NA	NA	NA	NA	NA	NA	NA	NA	NA	NA	NA	NA	NA	NA	NA	NA	NA	NA	NA	NA	NA	NA	NA	NA	NA	NA	NA	NA	NA	NA	NA	NA	NA	NA	NA	NA	NA	NA
Pu2_23	0.0287619	1126470	44.0417	25.6667	87.5139	47.1667	68	50	35	28	NA	1	1	1	1	5.97522	82.9171	578.632	11996.1	8440.93	11101.2	28530	26931.5	100.746	63.0922	1.2611	3.58668	1.03861	79.0024	0.20375	7.0328	1.70932	4.35148	0	1	1	1	39.9	24.4	20.4	34.5	0.661	2.4586	27.2	21.6	35.5	28.5	154.813	21.7027
Pu2_7	0.0897436	1805900	51.2083	27.1667	90.3542	50	69	67	41	33	1	NA	NA	NA	NA	7.41179	77.2234	478.055	13800.5	8426.8	10323.5	36331.4	27790.3	104.307	62.1856	1.09888	3.17709	1.14907	61.7145	0.206845	6.52038	2.56156	2.7969	0	1	1	1	NA	NA	NA	19.2	1.3	2.2153	28.1	18.8	42.5	38.7	160.55	28.3175
Ra_0	0.842434	75982.6	27.1667	23.1667	102.542	50	49	31	25	64	0	0	0	NA	NA	6.20591	88.1743	350.8	12985.6	8643.93	10825.2	30890.2	27376.9	93.7183	66.0522	0.895456	2.82238	0.718778	62.8209	0.20429	6.01349	3.96498	3.23137	1	0	1	0	28.2	19.4	19.7	16.2	3.397	0.4204	25.5	12.9	25.1	10.1	163.167	33.5628
Rennes_1	0.827223	97506.2	NA	NA	NA	NA	NA	NA	NA	NA	NA	NA	NA	NA	NA	NA	NA	NA	NA	NA	NA	NA	NA	NA	NA	NA	NA	NA	NA	NA	NA	NA	NA	NA	NA	NA	NA	NA	NA	NA	NA	NA	NA	NA	NA	NA	NA	NA	NA
Rld_1	0.0731915	844841	NA	NA	NA	NA	NA	NA	NA	NA	NA	NA	NA	NA	NA	NA	NA	NA	NA	NA	NA	NA	NA	NA	NA	NA	NA	NA	NA	NA	NA	NA	NA	NA	NA	NA	NA	NA	NA	NA	NA	NA	NA	NA	NA	NA	NA	NA	NA
Rmx_A02	0.870817	237932	47.0278	24.1667	200	67.2	51	55	73	13	NA	NA	NA	NA	NA	8.60066	101.303	650.47	14447.9	7149.32	9025.78	37883.3	29034.3	90.4392	57.9917	1.09275	2.84462	1.32372	65.5009	0.175889	5.8813	2.35355	3.09897	0	0	0	0	NA	NA	NA	NA	0.572	2.0003	36.5	30.4	54.1	61.5	178.862	43.5212
Rome_1	0.848048	10710.3	NA	NA	NA	NA	NA	NA	NA	NA	NA	NA	NA	NA	NA	NA	NA	NA	NA	NA	NA	NA	NA	NA	NA	NA	NA	NA	NA	NA	NA	NA	NA	NA	NA	NA	NA	NA	NA	NA	NA	NA	NA	NA	NA	NA	NA	NA	NA
RRS_7	0.799449	39621.6	41.8611	29.5	98.6333	69.2	58	51	47	43	1	1	1	1	1	7.92362	96.3732	656.583	15069.4	8023.02	9357.45	34816.7	29139.2	85.2427	58.1779	1.12292	2.02803	0.991962	75.0596	0.211443	5.49192	2.94235	3.153	0	1	1	1	NA	NA	NA	NA	0.183	0.2262	29	19.9	36.2	24.8	177.659	29.6386
Se_0	0.868032	167966	46.5417	20.1667	73.3333	31.6667	46	47	56	123	1	0	1	NA	0	7.15265	72.9876	534.653	12516	7063.76	9244.37	27109.2	27232.3	117.526	59.0094	1.35202	3.17926	1.30293	68.9331	0.243594	5.6417	3.78513	3.96686	1	1	1	1	73.6	23.8	18.4	NA	3.63	1.009	24	10.4	NA	NA	139.717	35.8316
Seattle_0	0.760745	145511	34.25	25	83	33.6667	46	47	47	NA	NA	NA	NA	NA	NA	NA	NA	NA	NA	NA	NA	NA	NA	NA	NA	NA	NA	NA	NA	NA	NA	NA	NA	NA	NA	NA	NA	43	28	21	18.4	0.362	0.76	25.6	15.6	29	16.1	158.899	47.589
Sei_0	0.720278	41553.2	NA	NA	NA	NA	NA	NA	NA	NA	NA	NA	NA	NA	NA	NA	NA	NA	NA	NA	NA	NA	NA	NA	NA	NA	NA	NA	NA	NA	NA	NA	NA	NA	NA	NA	NA	NA	NA	NA	NA	NA	NA	NA	NA	NA	NA	NA	NA
Sg_1	0.841716	432132	NA	NA	NA	NA	NA	NA	NA	NA	NA	NA	NA	NA	NA	NA	NA	NA	NA	NA	NA	NA	NA	NA	NA	NA	NA	NA	NA	NA	NA	NA	NA	NA	NA	NA	NA	NA	NA	NA	NA	NA	NA	NA	NA	NA	NA	NA	NA
Si_0	0.823587	119334	NA	NA	NA	NA	NA	NA	NA	NA	NA	NA	NA	NA	NA	NA	NA	NA	NA	NA	NA	NA	NA	NA	NA	NA	NA	NA	NA	NA	NA	NA	NA	NA	NA	NA	NA	NA	NA	NA	NA	NA	NA	NA	NA	NA	NA	NA	NA
Sp_0	0.85985	142490	NA	NA	NA	NA	NA	NA	NA	NA	NA	NA	NA	NA	NA	NA	NA	NA	NA	NA	NA	NA	NA	NA	NA	NA	NA	NA	NA	NA	NA	NA	NA	NA	NA	NA	NA	NA	NA	NA	NA	NA	NA	NA	NA	NA	NA	NA	NA
Sq_8	0.899403	23009.5	26.8333	21.6667	76.6736	42	44	32	28	28	NA	0	0	1	0	8.91173	88.2455	591.743	13892.7	6973.96	11618.9	28068.5	28650.9	80.6365	56.0769	1.3108	2.7842	0.922032	46.7386	0.19309	6.19546	1.44318	4.1311	0	0	1	0	24.6	19	19.7	17.5	0.021	0.798	26.5	12.3	32	11.4	154.254	34.9541
Stw_0	0.805943	245931	NA	24	67.4	40.5	60	46	34	NA	NA	NA	NA	NA	NA	NA	NA	NA	NA	NA	NA	NA	NA	NA	NA	NA	NA	NA	NA	NA	NA	NA	NA	NA	NA	NA	NA	35.2	24.6	NA	22.1	NA	NA	26.6	16	32	20.7	165.662	31.6882
Su_0	0.833111	94088	NA	NA	NA	NA	NA	NA	NA	NA	NA	NA	NA	NA	NA	NA	NA	NA	NA	NA	NA	NA	NA	NA	NA	NA	NA	NA	NA	NA	NA	NA	NA	NA	NA	NA	NA	NA	NA	NA	NA	NA	NA	NA	NA	NA	NA	NA	NA
Sus_1	0.0461864	1108530	NA	NA	NA	NA	NA	NA	NA	NA	NA	NA	NA	NA	NA	NA	NA	NA	NA	NA	NA	NA	NA	NA	NA	NA	NA	NA	NA	NA	NA	NA	NA	NA	NA	NA	NA	NA	NA	NA	NA	NA	NA	NA	NA	NA	NA	NA	NA
Ta_0	0.862396	125145	32.8333	27.2	81.6	47	63	50	38	NA	NA	NA	NA	NA	NA	NA	NA	NA	NA	NA	NA	NA	NA	NA	NA	NA	NA	NA	NA	NA	NA	NA	NA	NA	NA	NA	NA	32.6	23.8	NA	20.6	0.156	2.64	26	17.4	28.9	18.1	156.875	30.2608
Tamm_2	0.0211357	1172390	200	34.5	200	70.8333	71	126	207	11	NA	NA	NA	1	1	8.71676	81.2362	1109.15	12617.4	8478.2	10920.7	35917.4	24709.8	88.8028	58.4157	0.968178	2.83815	1.30399	69.4814	0.238912	7.58563	5.81113	2.98374	0	1	1	1	125	98.2	43.4	25	2.197	1.0727	NA	NA	200	NA	163.08	24.1876
Tol_0	0.771596	416180	NA	NA	NA	NA	NA	NA	NA	NA	NA	NA	NA	NA	NA	NA	NA	NA	NA	NA	NA	NA	NA	NA	NA	NA	NA	NA	NA	NA	NA	NA	NA	NA	NA	NA	NA	NA	NA	NA	NA	NA	NA	NA	NA	NA	NA	NA	NA
Tscha_1	0.826945	186437	NA	NA	NA	NA	NA	NA	NA	NA	NA	NA	NA	NA	NA	NA	NA	NA	NA	NA	NA	NA	NA	NA	NA	NA	NA	NA	NA	NA	NA	NA	NA	NA	NA	NA	NA	NA	NA	NA	NA	NA	NA	NA	NA	NA	NA	NA	NA
Tu_0	0.837283	38265.2	33.3333	36.25	76.8403	49.1667	69	35	40	NA	NA	NA	NA	NA	NA	NA	NA	NA	NA	NA	NA	NA	NA	NA	NA	NA	NA	NA	NA	NA	NA	NA	NA	NA	NA	NA	NA	31.9	24.4	NA	22.6	0.035	0.846	29.1	20.7	29.8	18.1	162.165	46.372
Ty_0	0.0764321	1830080	NA	NA	NA	NA	NA	NA	NA	NA	NA	NA	NA	NA	NA	NA	NA	NA	NA	NA	NA	NA	NA	NA	NA	NA	NA	NA	NA	NA	NA	NA	NA	NA	NA	NA	NA	NA	NA	NA	NA	NA	NA	NA	NA	NA	NA	NA	NA
Uk_1	0.856941	99378.1	NA	NA	NA	NA	NA	NA	NA	NA	NA	NA	NA	NA	NA	NA	NA	NA	NA	NA	NA	NA	NA	NA	NA	NA	NA	NA	NA	NA	NA	NA	NA	NA	NA	NA	NA	NA	NA	NA	NA	NA	NA	NA	NA	NA	NA	NA	NA
Uod_1	0.825829	177859	31	25	75.6667	50.3333	51	44	37	32	1	1	0	0	0	6.26983	73.3123	586.547	12320.7	8774.78	11282.4	26525.8	25091.2	96.3807	62.481	1.58657	3.42578	0.961705	60.7562	0.318137	6.62669	2.38345	4.6522	0	1	1	1	29	22.4	22.2	21.1	0.116	0.7402	24.7	15.6	28.4	13.6	153.514	40.4546
Utrecht	0.864888	83956.8	NA	NA	NA	NA	NA	NA	NA	NA	NA	NA	NA	NA	NA	NA	NA	NA	NA	NA	NA	NA	NA	NA	NA	NA	NA	NA	NA	NA	NA	NA	NA	NA	NA	NA	NA	NA	NA	NA	NA	NA	NA	NA	NA	NA	NA	NA	NA
Van_0	0.808802	357723	28.3333	23.5	93.1944	64.3333	49	32	27	46	0	1	1	1	1	8.23319	90.8763	410.784	13499.5	7176.72	8922.6	31264.3	27426.8	105.976	56.5321	1.07634	2.82263	1.03405	53.2992	0.197792	6.33097	0.453475	3.2852	NA	NA	NA	NA	NA	NA	NA	NA	1.182	1.6562	29.3	13.9	27.6	10.5	156.048	27.6969
Vind_1	0.812346	434912	NA	NA	NA	NA	NA	NA	NA	NA	NA	NA	NA	NA	NA	NA	NA	NA	NA	NA	NA	NA	NA	NA	NA	NA	NA	NA	NA	NA	NA	NA	NA	NA	NA	NA	NA	NA	NA	NA	NA	NA	NA	NA	NA	NA	NA	NA	NA
Wa_1	0.859107	64869.8	23.6667	21.8333	81.2	52	49	32	26	19	1	1	1	1	1	5.42278	78.2834	574.602	10752.1	8406.99	13195.5	48152.9	21322.4	102.084	68.0593	1.50518	1.93173	1.27944	86.2461	0.227396	8.0959	2.40895	4.69703	1	1	1	1	23.7	17.8	17.1	15.3	0.11	1.1646	24.5	10.7	NA	6.8	166.427	15.9844
Wl_0	0.876219	46739.5	NA	NA	NA	NA	NA	NA	NA	NA	NA	NA	NA	NA	NA	NA	NA	NA	NA	NA	NA	NA	NA	NA	NA	NA	NA	NA	NA	NA	NA	NA	NA	NA	NA	NA	NA	NA	NA	NA	NA	NA	NA	NA	NA	NA	NA	NA	NA
Ws_2	0.845387	772478	23.1667	19.1667	64.6667	33.1667	44	27	26	0	1	0	0	0	1	6.35086	85.1185	817.912	14323.5	7421.11	12885	32858	30380.3	88.7662	57.5952	1.12792	3.2878	1.09114	63.4801	0.139636	6.69039	3.25223	2.75479	1	1	1	1	NA	14	15.9	15.5	0.025	0.4196	22.6	12.1	22.9	7.4	156.997	45.0437
Wt_5	0.69556	269477	28.8333	27.8333	80.1667	43.8333	49	34	29	65	1	1	1	1	1	7.68068	86.2444	383.315	14053.7	7901.58	11282.6	31174.1	27502.1	87.9086	65.31	1.48046	4.12086	1.00235	54.2452	0.167937	6.45644	2.61674	2.57778	1	NA	1	0	32.9	25.4	27.5	25.2	0.047	0.211	28.7	12.6	NA	NA	161.454	28.1269
Yo_0	0.760055	212594	59.7917	32.2	200	88.5	71	69	80	37	1	0	NA	0	0	8.10169	89.6565	516.62	14047.7	8012.48	10290.2	37172	27402.7	82.6609	61.4866	1.14389	4.08471	1.0249	77.4302	0.154916	6.74116	2.17268	2.86735	1	0	0	0	NA	NA	NA	42.2	0.702	1.0985	41.7	28.9	54.5	58	180.723	34.3784
Zdr_1	0.821871	180550	27.8333	21.1667	86.3472	44.1667	53	40	27	20	1	1	1	1	1	8.02143	90.5997	500.328	12346.9	6275.44	13258.1	24253.1	25655.3	117.846	51.9024	1.27254	2.41885	0.877041	71.4148	0.291744	7.89894	2.38981	4.38605	0	1	0	1	30.8	19.2	17.1	16.7	0.044	0.4455	23.1	14.5	28.3	10	163.089	42.2855
Er_0	0.839864	89024	NA	NA	NA	NA	NA	NA	NA	NA	NA	NA	NA	NA	NA	NA	NA	NA	NA	NA	NA	NA	NA	NA	NA	NA	NA	NA	NA	NA	NA	NA	NA	NA	NA	NA	NA	NA	NA	NA	NA	NA	NA	NA	NA	NA	NA	NA	NA
[truncated: 60 more columns]
